# Supplementary material for: A New Method for Discovering Disease-Specific MiRNA-Target Regulatory Networks
Source: PLoS One. 2015 Apr 7;10(4):e0122473. doi: 10.1371/journal.pone.0122473 (PMC4388573; doi:10.1371/journal.pone.0122473)
Supplement: S2 File — This file contains all the discovered regulatory subnetworks. (ZIP) [file pone.0122473.s002.zip]

Archive with 942 entries (942 files):
- README.txt
- reg_subnetwork_ACACA.txt
- reg_subnetwork_ACPP.txt
- reg_subnetwork_ACTN1.txt
- reg_subnetwork_ACTN4.txt
- reg_subnetwork_ADAM12.txt
- reg_subnetwork_ADAM9.txt
- reg_subnetwork_AHCYL1.txt
- reg_subnetwork_AHR.txt
- reg_subnetwork_AICDA.txt
- reg_subnetwork_AKT1.txt
- reg_subnetwork_ALDH18A1.txt
- reg_subnetwork_ALDH3A2.txt
- reg_subnetwork_AMACR.txt
- reg_subnetwork_APC.txt
- reg_subnetwork_AR.txt
- reg_subnetwork_ARFGEF2.txt
- reg_subnetwork_ARHGAP29.txt
- reg_subnetwork_ARHGEF6.txt
- reg_subnetwork_ARHGEF7.txt
- reg_subnetwork_ARID4B.txt
- reg_subnetwork_ARIH1.txt
- reg_subnetwork_ARL1.txt
- reg_subnetwork_ARNTL.txt
- reg_subnetwork_ATF2.txt
- reg_subnetwork_ATM.txt
- reg_subnetwork_ATP1A1.txt
- reg_subnetwork_ATP1B3.txt
- reg_subnetwork_ATP5C1.txt
- reg_subnetwork_ATP6V1A.txt
- reg_subnetwork_ATP7A.txt
- reg_subnetwork_ATRX.txt
- reg_subnetwork_ATXN1.txt
- reg_subnetwork_ATXN3.txt
- reg_subnetwork_AURKB.txt
- reg_subnetwork_BAZ2B.txt
- reg_subnetwork_BCAS2.txt
- reg_subnetwork_BCCIP.txt
- reg_subnetwork_BCL2.txt
- reg_subnetwork_BIRC2.txt
- reg_subnetwork_BMI1.txt
- reg_subnetwork_BMPR1A.txt
- reg_subnetwork_BMPR2.txt
- reg_subnetwork_BNIP2.txt
- reg_subnetwork_BRCA1.txt
- reg_subnetwork_BRCA2.txt
- reg_subnetwork_BRD2.txt
- reg_subnetwork_BRE.txt
- reg_subnetwork_BRIP1.txt
- reg_subnetwork_BTRC.txt
- reg_subnetwork_CALM1.txt
- reg_subnetwork_CAMK2G.txt
- reg_subnetwork_CAND1.txt
- reg_subnetwork_CANX.txt
- reg_subnetwork_CAPZB.txt
- reg_subnetwork_CAV1.txt
- reg_subnetwork_CAV2.txt
- reg_subnetwork_CBFB.txt
- reg_subnetwork_CBL.txt
- reg_subnetwork_CCDC88A.txt
- reg_subnetwork_CCNA2.txt
- reg_subnetwork_CCNC.txt
- reg_subnetwork_CCND1.txt
- reg_subnetwork_CCND2.txt
- reg_subnetwork_CCNE1.txt
- reg_subnetwork_CCT4.txt
- reg_subnetwork_CD19.txt
- reg_subnetwork_CD44.txt
- reg_subnetwork_CD46.txt
- reg_subnetwork_CD81.txt
- reg_subnetwork_CD82.txt
- reg_subnetwork_CD9.txt
- reg_subnetwork_CDC25A.txt
- reg_subnetwork_CDC27.txt
- reg_subnetwork_CDC37.txt
- reg_subnetwork_CDH1.txt
- reg_subnetwork_CDK6.txt
- reg_subnetwork_CDK8.txt
- reg_subnetwork_CDKN1A.txt
- reg_subnetwork_CDKN1B.txt
- reg_subnetwork_CDKN2A.txt
- reg_subnetwork_CDT1.txt
- reg_subnetwork_CEBPA.txt
- reg_subnetwork_CENPO.txt
- reg_subnetwork_CEPT1.txt
- reg_subnetwork_CFH.txt
- reg_subnetwork_CFLAR.txt
- reg_subnetwork_CFTR.txt
- reg_subnetwork_CHEK1.txt
- reg_subnetwork_CHGA.txt
- reg_subnetwork_CHUK.txt
- reg_subnetwork_CKS1B.txt
- reg_subnetwork_CLSPN.txt
- reg_subnetwork_CLTC.txt
- reg_subnetwork_CLU.txt
- reg_subnetwork_CLUAP1.txt
- reg_subnetwork_CNDP2.txt
- reg_subnetwork_COL1A1.txt
- reg_subnetwork_COL4A5.txt
- reg_subnetwork_COPS2.txt
- reg_subnetwork_CPT1A.txt
- reg_subnetwork_CREB1.txt
- reg_subnetwork_CRISP3.txt
- reg_subnetwork_CRK.txt
- reg_subnetwork_CSNK1A1.txt
- reg_subnetwork_CSNK2A2.txt
- reg_subnetwork_CTBP2.txt
- reg_subnetwork_CTCFL.txt
- reg_subnetwork_CTNNB1.txt
- reg_subnetwork_CTNND1.txt
- reg_subnetwork_CTPS2.txt
- reg_subnetwork_CTSB.txt
- reg_subnetwork_CUL1.txt
- reg_subnetwork_CUL2.txt
- reg_subnetwork_CUL3.txt
- reg_subnetwork_CUL4B.txt
- reg_subnetwork_CUL5.txt
- reg_subnetwork_CYLD.txt
- reg_subnetwork_CYP19A1.txt
- reg_subnetwork_CYP1A1.txt
- reg_subnetwork_CYP1B1.txt
- reg_subnetwork_CYP24A1.txt
- reg_subnetwork_CYP3A4.txt
- reg_subnetwork_DAB2.txt
- reg_subnetwork_DAB2IP.txt
- reg_subnetwork_DARS.txt
- reg_subnetwork_DAZAP1.txt
- reg_subnetwork_DCC.txt
- reg_subnetwork_DCN.txt
- reg_subnetwork_DCUN1D1.txt
- reg_subnetwork_DDB1.txt
- reg_subnetwork_DDX1.txt
- reg_subnetwork_DDX17.txt
- reg_subnetwork_DDX24.txt
- reg_subnetwork_DDX3X.txt
- reg_subnetwork_DDX5.txt
- reg_subnetwork_DDX54.txt
- reg_subnetwork_DENND5A.txt
- reg_subnetwork_DHX15.txt
- reg_subnetwork_DHX9.txt
- reg_subnetwork_DKK3.txt
- reg_subnetwork_DLC1.txt
- reg_subnetwork_DLST.txt
- reg_subnetwork_DMC1.txt
- reg_subnetwork_DNAJA2.txt
- reg_subnetwork_DNAJA3.txt
- reg_subnetwork_DNAJC10.txt
- reg_subnetwork_DNMT1.txt
- reg_subnetwork_DNMT3B.txt
- reg_subnetwork_DTL.txt
- reg_subnetwork_E2F1.txt
- reg_subnetwork_EDNRB.txt
- reg_subnetwork_EEF1A1.txt
- reg_subnetwork_EGFR.txt
- reg_subnetwork_EGR1.txt
- reg_subnetwork_EHBP1.txt
- reg_subnetwork_EIF4A1.txt
- reg_subnetwork_EIF4A2.txt
- reg_subnetwork_EIF4ENIF1.txt
- reg_subnetwork_ELAC2.txt
- reg_subnetwork_ELAVL1.txt
- reg_subnetwork_EP300.txt
- reg_subnetwork_EPAS1.txt
- reg_subnetwork_EPS15.txt
- reg_subnetwork_ERBB2IP.txt
- reg_subnetwork_ERBB3.txt
- reg_subnetwork_ERC1.txt
- reg_subnetwork_ERG.txt
- reg_subnetwork_ESR1.txt
- reg_subnetwork_ESR2.txt
- reg_subnetwork_ETS1.txt
- reg_subnetwork_ETS2.txt
- reg_subnetwork_ETV1.txt
- reg_subnetwork_ETV4.txt
- reg_subnetwork_ETV5.txt
- reg_subnetwork_EWSR1.txt
- reg_subnetwork_EZH2.txt
- reg_subnetwork_FAF2.txt
- reg_subnetwork_FANCA.txt
- reg_subnetwork_FANCD2.txt
- reg_subnetwork_FANCI.txt
- reg_subnetwork_FASN.txt
- reg_subnetwork_FBXO32.txt
- reg_subnetwork_FBXW7.txt
- reg_subnetwork_FGF1.txt
- reg_subnetwork_FGFR1.txt
- reg_subnetwork_FGFR4.txt
- reg_subnetwork_FHL2.txt
- reg_subnetwork_FKBP5.txt
- reg_subnetwork_FLI1.txt
- reg_subnetwork_FLOT2.txt
- reg_subnetwork_FOS.txt
- reg_subnetwork_FOXA1.txt
- reg_subnetwork_FOXO1.txt
- reg_subnetwork_FOXO3.txt
- reg_subnetwork_FRK.txt
- reg_subnetwork_FYN.txt
- reg_subnetwork_G3BP1.txt
- reg_subnetwork_G3BP2.txt
- reg_subnetwork_GANAB.txt
- reg_subnetwork_GBAS.txt
- reg_subnetwork_GJA1.txt
- reg_subnetwork_GLIPR2.txt
- reg_subnetwork_GNA12.txt
- reg_subnetwork_GNA13.txt
- reg_subnetwork_GNB1.txt
- reg_subnetwork_GNB5.txt
- reg_subnetwork_GNRHR.txt
- reg_subnetwork_GPN1.txt
- reg_subnetwork_GRK5.txt
- reg_subnetwork_GSK3B.txt
- reg_subnetwork_GSR.txt
- reg_subnetwork_GTF2B.txt
- reg_subnetwork_GTF2F1.txt
- reg_subnetwork_GTF2H1.txt
- reg_subnetwork_GTF2H3.txt
- reg_subnetwork_GTF3C3.txt
- reg_subnetwork_H2AFX.txt
- reg_subnetwork_H3F3A.txt
- reg_subnetwork_HBP1.txt
- reg_subnetwork_HDAC1.txt
- reg_subnetwork_HDAC5.txt
- reg_subnetwork_HDAC8.txt
- reg_subnetwork_HDAC9.txt
- reg_subnetwork_HELZ.txt
- reg_subnetwork_HIF1A.txt
- reg_subnetwork_HIPK3.txt
- reg_subnetwork_HMGB1.txt
- reg_subnetwork_HNF1A.txt
- reg_subnetwork_HNF1B.txt
- reg_subnetwork_HNF4A.txt
- reg_subnetwork_HNRNPA2B1.txt
- reg_subnetwork_HNRNPA3.txt
- reg_subnetwork_HNRNPC.txt
- reg_subnetwork_HNRNPD.txt
- reg_subnetwork_HNRNPF.txt
- reg_subnetwork_HNRNPH1.txt
- reg_subnetwork_HNRNPK.txt
- reg_subnetwork_HOXB13.txt
- reg_subnetwork_HR.txt
- reg_subnetwork_hsa-let-7a.txt
- reg_subnetwork_hsa-let-7b.txt
- reg_subnetwork_hsa-let-7c.txt
- reg_subnetwork_hsa-let-7d.txt
- reg_subnetwork_hsa-let-7e.txt
- reg_subnetwork_hsa-let-7f.txt
- reg_subnetwork_hsa-let-7g.txt
- reg_subnetwork_hsa-let-7i.txt
- reg_subnetwork_hsa-miR-1.txt
- reg_subnetwork_hsa-miR-101.txt
- reg_subnetwork_hsa-miR-106a.txt
- reg_subnetwork_hsa-miR-106b.txt
- reg_subnetwork_hsa-miR-107.txt
- reg_subnetwork_hsa-miR-10a.txt
- reg_subnetwork_hsa-miR-10b.txt
- reg_subnetwork_hsa-miR-1224-3p.txt
- reg_subnetwork_hsa-miR-1224-5p.txt
- reg_subnetwork_hsa-miR-1225-3p.txt
- reg_subnetwork_hsa-miR-1225-5p.txt
- reg_subnetwork_hsa-miR-1227.txt
- reg_subnetwork_hsa-miR-1228.txt
- reg_subnetwork_hsa-miR-1229.txt
- reg_subnetwork_hsa-miR-1237.txt
- reg_subnetwork_hsa-miR-1238.txt
- reg_subnetwork_hsa-miR-125a-3p.txt
- reg_subnetwork_hsa-miR-125a-5p.txt
- reg_subnetwork_hsa-miR-125b.txt
- reg_subnetwork_hsa-miR-128.txt
- reg_subnetwork_hsa-miR-129-5p.txt
- reg_subnetwork_hsa-miR-130a.txt
- reg_subnetwork_hsa-miR-130b.txt
- reg_subnetwork_hsa-miR-132.txt
- reg_subnetwork_hsa-miR-133a.txt
- reg_subnetwork_hsa-miR-133b.txt
- reg_subnetwork_hsa-miR-134.txt
- reg_subnetwork_hsa-miR-135a.txt
- reg_subnetwork_hsa-miR-136.txt
- reg_subnetwork_hsa-miR-140-3p.txt
- reg_subnetwork_hsa-miR-140-5p.txt
- reg_subnetwork_hsa-miR-141.txt
- reg_subnetwork_hsa-miR-142-5p.txt
- reg_subnetwork_hsa-miR-143.txt
- reg_subnetwork_hsa-miR-144.txt
- reg_subnetwork_hsa-miR-145.txt
- reg_subnetwork_hsa-miR-146a.txt
- reg_subnetwork_hsa-miR-146b-5p.txt
- reg_subnetwork_hsa-miR-148a.txt
- reg_subnetwork_hsa-miR-148b.txt
- reg_subnetwork_hsa-miR-149.txt
- reg_subnetwork_hsa-miR-150.txt
- reg_subnetwork_hsa-miR-151-3p.txt
- reg_subnetwork_hsa-miR-151-5p.txt
- reg_subnetwork_hsa-miR-152.txt
- reg_subnetwork_hsa-miR-153.txt
- reg_subnetwork_hsa-miR-155.txt
- reg_subnetwork_hsa-miR-15a.txt
- reg_subnetwork_hsa-miR-15b.txt
- reg_subnetwork_hsa-miR-16.txt
- reg_subnetwork_hsa-miR-17.txt
- reg_subnetwork_hsa-miR-181a.txt
[truncated: 642 more entries]
