# Supplementary material for: A New Method for Discovering Disease-Specific MiRNA-Target Regulatory Networks
Source: PLoS One. 2015 Apr 7;10(4):e0122473. doi: 10.1371/journal.pone.0122473 (PMC4388573; doi:10.1371/journal.pone.0122473)
Supplement: S2 File — This file contains all the discovered regulatory subnetworks. (ZIP) [file pone.0122473.s002.zip › README.txt]

Each file in the zip is named regulatory_subnetwork_SEEDNAME.txt
SEEDNAME refers to the protein coding gene or miRNA used as seed to build the subnetwork
Some of the files can be empty: This means that in the regulatory network for that seed, no triangle exists.
