# Supplementary material for: A New Method for Discovering Disease-Specific MiRNA-Target Regulatory Networks
Source: PLoS One. 2015 Apr 7;10(4):e0122473. doi: 10.1371/journal.pone.0122473 (PMC4388573; doi:10.1371/journal.pone.0122473)
Supplement: S2 File — This file contains all the discovered regulatory subnetworks. (ZIP) [file pone.0122473.s002.zip › reg_subnetwork_ACACA.txt]

BRCA1	HDAC1
HDAC1	PRKAA1
PRKAA1	HDAC1
HDAC1	ACACA
VCP	BRCA1
BRCA1	VCP
PRKAA1	VCP
SIRT7	VCP
VCP	ACACA
SIRT1	BRCA1
BRCA1	UBE2N
hsa-miR-24	BRCA1
ACACA	BRCA1
BRCA1	ACACA
OXSR1	PRKACB
OXSR1	ACACA
GSK3B	KIF5B
PBK	GSK3B
GSK3B	ACACA
CSNK1A1	RIOK2
CSNK1A1	ACACA
SIRT1	ACACA
SIRT7	KIF5B
KIF5B	ACACA
PBK	CSNK2A2
SIRT7	CSNK2A2
CSNK2A2	ACACA
UBE2N	ACACA
PRKAA1	ACACA
RIOK2	ACACA
PRKACB	ACACA
PBK	ACACA
hsa-miR-24	ACACA
hsa-miR-152	SIRT7
hsa-miR-152	ACACA
SIRT7	ACACA
