# Supplementary material for: A New Method for Discovering Disease-Specific MiRNA-Target Regulatory Networks
Source: PLoS One. 2015 Apr 7;10(4):e0122473. doi: 10.1371/journal.pone.0122473 (PMC4388573; doi:10.1371/journal.pone.0122473)
Supplement: S2 File — This file contains all the discovered regulatory subnetworks. (ZIP) [file pone.0122473.s002.zip › reg_subnetwork_ACTN1.txt]

ATF2	CEBPA
ATF2	ITGB1
ATF2	ACTN1
CEBPA	ESR1
SUMO2	CEBPA
CEBPA	ACTN1
ESR1	VCP
ESR1	MED14
ESR1	ACTN4
ACTN4	ESR1
ESR1	FAF2
GTF2H1	ESR1
SVIL	ESR1
ESR1	ACTN1
VCP	ACTN4
VCP	FAF2
FAF2	VCP
VCP	ITGB1
VCP	SUMO2
SUMO2	VCP
VCP	PSMA1
SIRT7	VCP
VCP	ACTN1
MED14	ACTN1
CDH1	ACTN4
CD81	ACTN4
SVIL	ACTN4
SIRT7	ACTN4
ACTN1	ACTN4
ACTN4	ACTN1
ACTN1	FAF2
hsa-miR-548c-3p	KAT2B
KAT2B	ACTN1
CDH1	PSEN1
CDH1	ACTN1
CD81	ITGB1
hsa-miR-548c-3p	ITGB1
ITGB1	ACTN1
hsa-miR-501-3p	GTF2H1
hsa-miR-548c-3p	GTF2H1
ACTN1	GTF2H1
ACTN1	CD81
CD81	ACTN1
APC	ERBB2IP
ERBB2IP	APC
hsa-miR-501-3p	APC
hsa-miR-548c-3p	APC
APC	ACTN1
hsa-miR-501-3p	ERBB2IP
hsa-miR-548c-3p	ERBB2IP
ERBB2IP	ACTN1
hsa-miR-1228	CLU
CLU	ACTN1
PSEN1	ACTN1
SUMO2	ACTN1
hsa-miR-501-3p	ACTN1
SVIL	ACTN1
ACTN1	PSMA1
hsa-miR-548c-3p	ACTN1
hsa-miR-1228	ACTN1
SIRT7	ACTN1
