# Supplementary material for: A New Method for Discovering Disease-Specific MiRNA-Target Regulatory Networks
Source: PLoS One. 2015 Apr 7;10(4):e0122473. doi: 10.1371/journal.pone.0122473 (PMC4388573; doi:10.1371/journal.pone.0122473)
Supplement: S2 File — This file contains all the discovered regulatory subnetworks. (ZIP) [file pone.0122473.s002.zip › reg_subnetwork_ACTN4.txt]

ESR1	VCP
ESR1	HDAC5
ESR1	ACTN1
SVIL	ESR1
ACTN4	ESR1
ESR1	ACTN4
HDAC5	VCP
VCP	ACTN1
ELAVL1	VCP
ITGA4	VCP
SIRT7	VCP
VCP	ACTN4
HDAC5	ACTN4
CDH1	ACTN1
ACTN1	CD81
CD81	ACTN1
SVIL	ACTN1
SIRT7	ACTN1
ACTN4	ACTN1
ACTN1	ACTN4
MAGI1	CDH1
hsa-miR-1237	CDH1
CDH1	ACTN4
SIRT7	ELAVL1
ELAVL1	ACTN4
CD81	ITGA4
hsa-miR-1237	CD81
CD81	ACTN4
hsa-miR-1237	UCHL5
UCHL5	ACTN4
ITGA4	ACTN4
hsa-miR-1237	MAGI1
MAGI1	ACTN4
SVIL	ACTN4
hsa-miR-1237	ACTN4
SIRT7	ACTN4
