# Supplementary material for: A New Method for Discovering Disease-Specific MiRNA-Target Regulatory Networks
Source: PLoS One. 2015 Apr 7;10(4):e0122473. doi: 10.1371/journal.pone.0122473 (PMC4388573; doi:10.1371/journal.pone.0122473)
Supplement: S2 File — This file contains all the discovered regulatory subnetworks. (ZIP) [file pone.0122473.s002.zip › reg_subnetwork_AHCYL1.txt]

SUMO2	SIN3A
hsa-miR-1237	SIN3A
AHCYL1	SIN3A
HSPA5	SERPINH1
ELAVL1	SERPINH1
AHCYL1	SERPINH1
SUMO2	HSPA5
hsa-miR-638	HSPA5
HSPA5	AHCYL1
ELAVL1	TPM1
TPM1	KIAA1598
hsa-miR-1228	TPM1
AHCYL1	TPM1
UBE2D2	UBE2L3
ELAVL1	UBE2L3
UBE2L3	USP9X
AHCYL1	UBE2L3
UBE2D1	UBE2D2
UBE2D1	USP9X
AHCYL1	UBE2D1
UBE2D2	USP9X
AHCYL1	UBE2D2
ELAVL1	SUMO2
ELAVL1	SEPHS1
ELAVL1	SNX3
ELAVL1	AHCYL1
SUMO2	STAT6
AHCYL1	STAT6
SUMO2	USP9X
hsa-miR-1228	USP9X
hsa-miR-638	USP9X
AHCYL1	USP9X
AHCYL1	KIAA1598
SUMO2	SP100
SP100	SUMO2
SUMO2	TARDBP
SUMO2	SNX3
AHCYL1	SUMO2
AHCYL1	SP100
hsa-miR-1237	TARDBP
AHCYL1	TARDBP
AHCYL1	SEPHS1
AHCYL1	SNX3
hsa-miR-1228	AHCYL1
hsa-miR-1237	AHCYL1
hsa-miR-638	AHCYL1
