# Supplementary material for: A New Method for Discovering Disease-Specific MiRNA-Target Regulatory Networks
Source: PLoS One. 2015 Apr 7;10(4):e0122473. doi: 10.1371/journal.pone.0122473 (PMC4388573; doi:10.1371/journal.pone.0122473)
Supplement: S2 File — This file contains all the discovered regulatory subnetworks. (ZIP) [file pone.0122473.s002.zip › reg_subnetwork_AHR.txt]

ESR1	SP1
SP1	ESR1
ESR1	EP300
EP300	ESR1
ESR1	NCOA2
NCOA2	ESR1
ESR1	NCOA1
NCOA1	ESR1
ESR1	BRCA1
BRCA1	ESR1
ESR1	NRIP1
NRIP1	ESR1
ESR1	DDB1
CTNNB1	ESR1
hsa-miR-182	ESR1
AHR	ESR1
SP1	EP300
EP300	SP1
SP1	BRCA1
BRCA1	SP1
SP1	RB1
RB1	SP1
hsa-miR-494	SP1
SP1	AHR
EP300	NCOA2
NCOA2	EP300
NCOA1	EP300
EP300	BRCA1
BRCA1	EP300
EP300	DDB1
EP300	CTNNB1
CTNNB1	EP300
EP300	ARNTL
AHR	EP300
EP300	AHR
NCOA2	NCOA1
NCOA1	NCOA2
NCOA2	BRCA1
BRCA1	NCOA2
SUMO2	NCOA2
AHR	NCOA2
AHR	NCOA1
BRCA1	RB1
RB1	BRCA1
BRCA1	CTNNB1
CTNNB1	BRCA1
BRCA1	GTF2F1
BRCA1	SUMO2
SUMO2	BRCA1
AHR	BRCA1
BRCA1	AHR
SUMO2	NRIP1
AHR	NRIP1
DDB1	CTNNB1
DDB1	AHR
hsa-miR-494	RB1
SUMO2	RB1
AHR	RB1
RB1	AHR
AHR	CTNNB1
SUMO2	ARNTL
ARNTL	AHR
SUMO2	FOXA1
AHR	FOXA1
FOXA1	AHR
hsa-miR-494	AHR
AHR	GTF2F1
SUMO2	AHR
hsa-miR-182	AHR
