# Supplementary material for: A New Method for Discovering Disease-Specific MiRNA-Target Regulatory Networks
Source: PLoS One. 2015 Apr 7;10(4):e0122473. doi: 10.1371/journal.pone.0122473 (PMC4388573; doi:10.1371/journal.pone.0122473)
Supplement: S2 File — This file contains all the discovered regulatory subnetworks. (ZIP) [file pone.0122473.s002.zip › reg_subnetwork_AICDA.txt]

PRKDC	RPA1
RPA1	PRKDC
AICDA	PRKDC
PRKDC	AICDA
HSPA5	KPNB1
KPNA4	KPNB1
KPNB1	KPNA1
KPNA1	KPNB1
AICDA	KPNB1
AICDA	HSPA5
NEDD4L	UBE2L3
AICDA	UBE2L3
RAD51	RPA1
hsa-miR-20b	RAD51
AICDA	RAD51
AICDA	RPA1
NEDD4L	AICDA
KPNA4	AICDA
AICDA	KPNA1
KPNA1	AICDA
hsa-miR-20b	AICDA
