# Supplementary material for: A New Method for Discovering Disease-Specific MiRNA-Target Regulatory Networks
Source: PLoS One. 2015 Apr 7;10(4):e0122473. doi: 10.1371/journal.pone.0122473 (PMC4388573; doi:10.1371/journal.pone.0122473)
Supplement: S2 File — This file contains all the discovered regulatory subnetworks. (ZIP) [file pone.0122473.s002.zip › reg_subnetwork_AKT1.txt]

SMAD3	SMAD2
SMAD2	SMAD3
SMAD3	AR
AR	SMAD3
SMAD3	ESR1
SMAD3	EP300
EP300	SMAD3
SMAD3	BRCA1
BRCA1	SMAD3
SMAD3	FOXO1
SMAD3	IRS1
SMAD3	FOXO3
FOXO3	SMAD3
SMAD3	GSK3B
GSK3B	SMAD3
SMAD3	KAT2B
KAT2B	SMAD3
SMAD3	NOTCH1
SMAD3	NEDD4
NEDD4	SMAD3
SMAD3	CHUK
SMAD3	CTNNB1
SMAD3	TRIB3
TRIB3	SMAD3
NR4A1	SMAD3
PIAS2	SMAD3
SMAD3	SMARCC1
SMAD3	SMAD4
SMAD4	SMAD3
SMAD3	AKT1
SMAD2	ESR1
ESR1	SMAD2
SMAD2	EP300
EP300	SMAD2
SMAD2	KAT2B
KAT2B	SMAD2
SMAD2	NEDD4
NEDD4	SMAD2
SMAD2	CHUK
SMAD2	CTNNB1
SMAD2	SMARCC1
SMAD2	SMAD4
SMAD4	SMAD2
SMAD2	AKT1
PTEN	AR
AR	EP300
AR	FKBP5
BRCA1	AR
AR	FOXO1
PRKDC	AR
AR	PIAS1
AR	RAF1
GSK3B	AR
PA2G4	AR
AR	CTNNB1
CTNNB1	AR
AR	PIAS2
PIAS2	AR
AR	SMARCC1
CDC37	AR
AR	NCOA4
NCOA4	AR
AR	SIRT1
SIRT1	AR
AR	SMAD4
SMAD4	AR
CALM1	AR
AKT1	AR
AR	AKT1
PPP1CA	PPP2R4
ESR1	PPP1CA
PPP1CA	PTEN
PPP1CA	BRCA1
BRCA1	PPP1CA
PPP1CA	PIAS1
PPP1CA	CLTC
PPP1CA	GSK3B
GSK3B	PPP1CA
PPP1CA	CHUK
CHUK	PPP1CA
PPP1CA	IBTK
PPP1CA	CREB1
PPP1CA	AKT1
PTEN	PPP2R4
MARK2	PPP2R4
PPP2R4	CYLD
PPP2R4	AKT1
TRAF6	SNCA
SNCA	CLTC
SNCA	TUBB
GSK3B	SNCA
NEDD4	SNCA
SNCA	CALM1
CALM1	SNCA
SNCA	LRRK2
LRRK2	SNCA
SNCA	AKT1
ESR1	VCP
PTEN	ESR1
ESR1	EP300
EP300	ESR1
ESR1	FKBP5
ESR1	BRCA1
BRCA1	ESR1
ESR1	FOXO1
FOXO1	ESR1
ESR1	PIK3R1
PIK3R1	ESR1
ESR1	DDX5
DDX5	ESR1
ESR1	PRKDC
ESR1	IRS1
IRS1	ESR1
ESR1	PIAS1
ESR1	TRAF6
ESR1	CLTC
ESR1	EIF4A1
ESR1	GNB1
ESR1	MAPKAPK2
ESR1	YWHAZ
ESR1	IQGAP1
ESR1	TUBB
ESR1	YWHAE
ESR1	HSPA5
ESR1	LDHA
ESR1	MARK2
ESR1	ATP1A1
ESR1	EZH2
EZH2	ESR1
ESR1	TSC1
ESR1	PAK1
PAK1	ESR1
PPP1CC	ESR1
CHUK	ESR1
CTNNB1	ESR1
PIAS2	ESR1
NCOA4	ESR1
SIRT1	ESR1
CALM1	ESR1
AKT1	ESR1
VCP	BRCA1
BRCA1	VCP
TRAF6	VCP
VCP	YWHAZ
VCP	YWHAE
VCP	HSPA5
VCP	MARK2
VCP	RAF1
PPP1CC	VCP
TRIM13	VCP
VCP	CDKN1B
VCP	PKN2
VCP	SMARCC1
VCP	CDC37
VCP	CHEK1
AKT1	VCP
VCP	AKT1
PTEN	KAT2B
KAT2B	PTEN
PTEN	NEDD4
NEDD4	PTEN
PTEN	PKN2
PPP3CA	PTEN
hsa-miR-1227	PTEN
PTEN	AKT1
EP300	BRCA1
BRCA1	EP300
PIK3R1	EP300
EP300	DDX5
DDX5	EP300
CLTC	EP300
EP300	FOXO3
FOXO3	EP300
EP300	KAT2B
EP300	RPS6KB1
RPS6KB1	EP300
EP300	NOTCH1
NOTCH1	EP300
EP300	CHUK
EP300	CTNNB1
CTNNB1	EP300
EP300	MAPK14
MAPK14	EP300
EP300	NR4A1
NR4A1	EP300
SIRT1	EP300
EP300	CREB1
CREB1	EP300
EP300	SMAD4
SMAD4	EP300
AKT1	EP300
EP300	AKT1
FKBP5	AKT1
PIK3R1	BRCA1
PRKDC	BRCA1
BRCA1	PIAS1
PIAS1	BRCA1
BRCA1	YWHAZ
BRCA1	TUBB
FOXO3	BRCA1
BRCA1	CTNNB1
CTNNB1	BRCA1
BRCA1	SMARCC1
BRCA1	FANCA
BRCA1	CHEK1
CHEK1	BRCA1
SIRT1	BRCA1
BRCA1	CREB1
BRCA1	RICTOR
BRCA1	MAPKAP1
AKT1	BRCA1
BRCA1	AKT1
FOXO1	YWHAZ
FOXO1	SIRT1
FOXO1	SMAD4
SMAD4	FOXO1
AKT1	FOXO1
PIK3R1	IRS1
IRS1	PIK3R1
PIK3R1	GSK3B
PIK3R1	ERBB3
ERBB3	PIK3R1
CTNNB1	PIK3R1
PIK3R1	DAB2IP
DAB2IP	PIK3R1
PIK3R1	AKT1
DDX5	PRKDC
PIAS1	DDX5
YWHAZ	DDX5
CTNNB1	DDX5
ILK	DDX5
CD81	DDX5
CALM1	DDX5
AKT1	DDX5
PRKDC	GSK3B
NOTCH1	PRKDC
PRKDC	CHUK
CHUK	PRKDC
ILK	PRKDC
PRKDC	CHEK1
CHEK1	PRKDC
PRKDC	ARHGEF6
ARHGEF6	PRKDC
LRRK2	PRKDC
AKT1	PRKDC
PRKDC	AKT1
IRS1	YWHAE
YWHAE	IRS1
RPS6KB1	IRS1
NEDD4	IRS1
CHUK	IRS1
IRS1	AKT1
PIAS1	YWHAZ
PPP1CC	PIAS1
PIAS1	CHUK
CHUK	PIAS1
CREB1	PIAS1
PIAS1	SMAD4
SMAD4	PIAS1
AKT1	PIAS1
TRAF6	PEBP1
CHUK	TRAF6
MAP3K8	TRAF6
TRAF6	USP4
USP4	TRAF6
CYLD	TRAF6
TRAF6	AKT1
PPP1CC	CLTC
RICTOR	CLTC
LRRK2	CLTC
AKT1	CLTC
YWHAZ	EIF4A1
HSPA5	EIF4A1
CD81	EIF4A1
AKT1	EIF4A1
GNB1	PAK1
PAK1	GNB1
AKT1	GNB1
MAPKAPK2	MAPK14
MAPK14	MAPKAPK2
MAPKAPK2	CHEK1
MAPKAPK2	ZFP36L1
AKT1	MAPKAPK2
MAPKAPK2	AKT1
YWHAZ	TUBB
YWHAZ	YWHAE
YWHAE	YWHAZ
YWHAZ	MARK2
TSC1	YWHAZ
PAK1	YWHAZ
YWHAZ	RAF1
RAF1	YWHAZ
YWHAZ	FOXO3
YWHAZ	CTNNB1
CTNNB1	YWHAZ
YWHAZ	CDKN1B
ILK	YWHAZ
YWHAZ	USP8
LRRK2	YWHAZ
AKT1	YWHAZ
HSPA5	IQGAP1
IQGAP1	CTNNB1
IQGAP1	CALM1
CALM1	IQGAP1
LRRK2	IQGAP1
IQGAP1	AKT1
YWHAE	TUBB
PAK1	TUBB
PPP1CC	TUBB
GSK3B	TUBB
ILK	TUBB
STK3	TUBB
CD81	TUBB
TUBB	LRRK2
LRRK2	TUBB
hsa-miR-1227	TUBB
AKT1	TUBB
YWHAE	MARK2
MARK2	YWHAE
YWHAE	TSC1
PAK1	YWHAE
YWHAE	RAF1
RAF1	YWHAE
YWHAE	FOXO3
FOXO3	YWHAE
YWHAE	CDKN1B
CDKN1B	YWHAE
ILK	YWHAE
YWHAE	CDC37
STK3	YWHAE
YWHAE	TBC1D4
YWHAE	USP8
YWHAE	CALM1
LRRK2	YWHAE
AKT1	YWHAE
PAK1	HSPA5
HSPA5	RAF1
RAF1	HSPA5
PPP1CC	HSPA5
GSK3B	HSPA5
DNMT1	HSPA5
ILK	HSPA5
SIRT1	HSPA5
STK3	HSPA5
AKT1	HSPA5
AKT1	LDHA
NEDD4	MARK2
AKT1	MARK2
MARK2	AKT1
EZH2	ATP1A1
ILK	ATP1A1
AKT1	ATP1A1
EZH2	CTNNB1
CTNNB1	EZH2
EZH2	DNMT1
DNMT1	EZH2
EZH2	SIRT1
SIRT1	EZH2
AKT1	EZH2
EZH2	AKT1
GSK3B	TSC1
TSC1	MAPK14
MAPK14	TSC1
CDKN1B	TSC1
AKT1	TSC1
TSC1	AKT1
PAK1	RAF1
PAK1	ARHGEF7
ARHGEF7	PAK1
PAK1	ARHGEF6
ARHGEF6	PAK1
AKT1	PAK1
RAF1	PEBP1
PEBP1	RAF1
RAF1	PPP1CC
PPP1CC	RAF1
NEDD4	RAF1
ILK	RAF1
RAF1	STK3
STK3	RAF1
CALM1	RAF1
AKT1	RAF1
RAF1	AKT1
AKT1	PEBP1
GSK3B	PPP1CC
PPP1CC	AKT1
FOXO3	CHUK
CHUK	FOXO3
FOXO3	CTNNB1
CTNNB1	FOXO3
FOXO3	SIRT1
SIRT1	FOXO3
FOXO3	SMAD4
SMAD4	FOXO3
hsa-miR-1227	FOXO3
AKT1	FOXO3
GSK3B	NOTCH1
NOTCH1	GSK3B
GSK3B	CTNNB1
CTNNB1	GSK3B
GSK3B	DNMT1
GSK3B	CDC37
GSK3B	CREB1
GSK3B	TBC1D4
AKT1	GSK3B
KAT2B	RPS6KB1
RPS6KB1	KAT2B
KAT2B	CTNNB1
CTNNB1	KAT2B
KAT2B	MAPK14
MAPK14	KAT2B
KAT2B	CDKN1B
CDKN1B	KAT2B
NR4A1	KAT2B
NCOA4	KAT2B
KAT2B	SIRT1
SIRT1	KAT2B
AKT1	KAT2B
KAT2B	AKT1
NEDD4	RPS6KB1
RICTOR	RPS6KB1
MAPKAP1	RPS6KB1
RPS6KB1	AKT1
ERBB3	PA2G4
AKT1	ERBB3
AKT1	PA2G4
PA2G4	AKT1
TRIM13	CALM1
AKT1	TRIM13
NOTCH1	CTNNB1
CTNNB1	NOTCH1
ILK	NOTCH1
NOTCH1	SMARCC1
AKT1	NOTCH1
NEDD4	PKN2
NEDD4	SMARCC1
NEDD4	RNF11
RNF11	NEDD4
NEDD4	AKT1
CHUK	CTNNB1
CTNNB1	CHUK
CHUK	MAP3K8
MAP3K8	CHUK
CHUK	CDC37
FANCA	CHUK
CHUK	CHEK1
CHEK1	CHUK
PRKCQ	CHUK
AKT1	CHUK
CHUK	AKT1
CTNNB1	NR4A1
NR4A1	CTNNB1
CTNNB1	SIRT1
SMAD4	CTNNB1
AKT1	CTNNB1
CD81	IBTK
AKT1	IBTK
DNMT1	CHEK1
CHEK1	DNMT1
DNMT1	SIRT1
SIRT1	DNMT1
AKT1	DNMT1
DNMT1	AKT1
MAP2K4	MAPK14
MAPK14	PI4K2B
MAPK14	CREB1
MAPK14	ZFP36L1
ZFP36L1	MAPK14
MAPK14	CALM1
AKT1	MAPK14
MAPK14	AKT1
SIRT1	ARHGAP29
AKT1	ARHGAP29
AKT1	TRIB3
TRIB3	AKT1
AKT1	CDKN1B
CDKN1B	AKT1
NR4A1	SMARCC1
AKT1	NR4A1
MAP3K8	MAP2K4
SIRT1	MAP2K4
LRRK2	MAP2K4
AKT1	MAP2K4
MAP2K4	AKT1
AKT1	PKN2
PKN2	AKT1
AKT1	MAP3K8
MAP3K8	AKT1
ILK	CDC37
ILK	FANCA
AKT1	ILK
ILK	AKT1
PIAS2	SMAD4
AKT1	PIAS2
AKT1	SMARCC1
SMARCC1	AKT1
STK3	CDC37
LRRK2	CDC37
AKT1	CDC37
CDC37	AKT1
AKT1	FANCA
FANCA	AKT1
AKT1	NCOA4
AKT1	PI4K2B
SIRT1	CHEK1
AKT1	CHEK1
CHEK1	AKT1
AKT1	USP4
USP4	AKT1
RNF11	SMAD4
AKT1	RNF11
ARHGEF6	ARHGEF7
ARHGEF7	CALM1
CALM1	ARHGEF7
ARHGEF7	LRRK2
LRRK2	ARHGEF7
AKT1	ARHGEF7
AKT1	ARHGEF6
SIRT1	TPM4
AKT1	TPM4
SIRT1	CREB1
AKT1	SIRT1
SIRT1	AKT1
AKT1	CREB1
AKT1	ZFP36L1
RICTOR	MAPKAP1
MAPKAP1	RICTOR
AKT1	RICTOR
RICTOR	AKT1
LRRK2	STK3
AKT1	STK3
STK3	AKT1
AKT1	CD81
AKT1	DAB2IP
DAB2IP	AKT1
AKT1	CYLD
CYLD	AKT1
AKT1	TBC1D4
SMAD4	AKT1
USP8	AKT1
LRRK2	CALM1
CALM1	AKT1
PPP3CA	AKT1
LRRK2	AKT1
PRKCQ	AKT1
MAPKAP1	AKT1
hsa-miR-1227	AKT1
