# Supplementary material for: A New Method for Discovering Disease-Specific MiRNA-Target Regulatory Networks
Source: PLoS One. 2015 Apr 7;10(4):e0122473. doi: 10.1371/journal.pone.0122473 (PMC4388573; doi:10.1371/journal.pone.0122473)
Supplement: S2 File — This file contains all the discovered regulatory subnetworks. (ZIP) [file pone.0122473.s002.zip › reg_subnetwork_ALDH18A1.txt]

ESR1	VCP
ESR1	HDAC5
ESR1	MYC
ESR1	CUL3
ESR1	ILF2
ESR1	ALDH18A1
HDAC5	VCP
CUL3	VCP
SIRT7	VCP
VCP	ALDH18A1
HDAC5	ILF2
HDAC5	DDX1
HDAC5	ALDH18A1
MYC	DDX1
MYC	ALDH18A1
CUL3	ILF2
CUL3	DDX1
hsa-miR-760	CUL3
hsa-miR-371-5p	CUL3
CUL3	ALDH18A1
DDX1	ILF2
hsa-miR-370	ILF2
SIRT7	ILF2
ILF2	ALDH18A1
DDX1	ALDH18A1
hsa-miR-370	ALDH18A1
hsa-miR-760	ALDH18A1
hsa-miR-371-5p	ALDH18A1
SIRT7	ALDH18A1
