# Supplementary material for: A New Method for Discovering Disease-Specific MiRNA-Target Regulatory Networks
Source: PLoS One. 2015 Apr 7;10(4):e0122473. doi: 10.1371/journal.pone.0122473 (PMC4388573; doi:10.1371/journal.pone.0122473)
Supplement: S2 File — This file contains all the discovered regulatory subnetworks. (ZIP) [file pone.0122473.s002.zip › reg_subnetwork_ALDH3A2.txt]

CUL3	CAND1
CAND1	CUL3
hsa-miR-548c-3p	CUL3
CUL3	ALDH3A2
CAND1	ALDH3A2
MME	LMNA
hsa-miR-484	LMNA
LMNA	ALDH3A2
hsa-miR-548c-3p	MME
hsa-miR-93	MME
hsa-miR-512-3p	MME
MME	ALDH3A2
hsa-miR-548c-3p	ALDH3A2
hsa-miR-93	ALDH3A2
hsa-miR-512-3p	ALDH3A2
hsa-miR-484	ALDH3A2
