# Supplementary material for: A New Method for Discovering Disease-Specific MiRNA-Target Regulatory Networks
Source: PLoS One. 2015 Apr 7;10(4):e0122473. doi: 10.1371/journal.pone.0122473 (PMC4388573; doi:10.1371/journal.pone.0122473)
Supplement: S2 File — This file contains all the discovered regulatory subnetworks. (ZIP) [file pone.0122473.s002.zip › reg_subnetwork_APC.txt]

ERBB2IP	ACTN1
hsa-miR-501-3p	ACTN1
hsa-miR-548c-3p	ACTN1
APC	ACTN1
NUP153	CTNNB1
NUP153	XPO1
RANBP2	NUP153
APC	NUP153
HSPA5	SPTBN1
APC	SPTBN1
GSK3B	EEF1A1
YWHAQ	EEF1A1
EEF1A1	RANBP2
EEF1A1	RANBP9
APC	EEF1A1
GSK3B	HSPA5
CSNK1A1	HSPA5
RNF146	HSPA5
hsa-miR-671-5p	HSPA5
APC	HSPA5
GSK3B	BTRC
GSK3B	CTNNB1
CTNNB1	GSK3B
GSK3B	KIF5B
hsa-miR-494	GSK3B
hsa-miR-622	GSK3B
hsa-miR-671-5p	GSK3B
GSK3B	APC
CSNK1A1	YWHAQ
YWHAQ	KIF5B
YWHAQ	APC
BTRC	CTNNB1
CTNNB1	BTRC
hsa-miR-501-3p	BTRC
BTRC	APC
CSNK1A1	APC
EPAS1	CTNNB1
CTNNB1	RANBP2
ERBB2IP	CTNNB1
APC	CTNNB1
CTNNB1	APC
EPAS1	XPO1
CFTR	XPO1
APC	XPO1
XPO1	APC
APC	EPAS1
RANBP2	KIF5B
CFTR	KIF5B
hsa-miR-622	KIF5B
APC	KIF5B
hsa-miR-494	RANBP2
hsa-miR-548c-3p	RANBP2
APC	RANBP2
RANBP2	APC
APC	RANBP9
hsa-miR-330-3p	ERBB2IP
hsa-miR-501-3p	ERBB2IP
CFTR	ERBB2IP
hsa-miR-548c-3p	ERBB2IP
hsa-miR-33b	ERBB2IP
APC	ERBB2IP
ERBB2IP	APC
hsa-miR-494	STRN
hsa-miR-671-5p	STRN
APC	STRN
STRN	APC
hsa-miR-494	RNF146
hsa-miR-548c-3p	RNF146
APC	RNF146
hsa-miR-494	APC
hsa-miR-330-3p	APC
hsa-miR-501-3p	APC
CFTR	APC
hsa-miR-548c-3p	APC
hsa-miR-622	APC
hsa-miR-33b	APC
hsa-miR-671-5p	APC
