# Supplementary material for: A New Method for Discovering Disease-Specific MiRNA-Target Regulatory Networks
Source: PLoS One. 2015 Apr 7;10(4):e0122473. doi: 10.1371/journal.pone.0122473 (PMC4388573; doi:10.1371/journal.pone.0122473)
Supplement: S2 File — This file contains all the discovered regulatory subnetworks. (ZIP) [file pone.0122473.s002.zip › reg_subnetwork_AR.txt]

JUN	SMAD3
SMAD3	JUN
JUN	HDAC1
HDAC1	JUN
CEBPA	JUN
JUN	MAPK1
MAPK1	JUN
SP1	JUN
JUN	EP300
EP300	JUN
JUN	NCOA1
NCOA1	JUN
BRCA1	JUN
JUN	STAT3
STAT3	JUN
NCOA6	JUN
PRKDC	JUN
PIAS1	JUN
JUN	RB1
RB1	JUN
PIAS2	JUN
SIRT1	JUN
TGIF1	JUN
JUN	ERG
ERG	JUN
JUN	GTF2F1
COPS2	JUN
AR	JUN
JUN	AR
SMAD3	HDAC1
HDAC1	SMAD3
FHL2	SMAD3
SMAD3	CEBPA
SMAD3	MAPK1
MAPK1	SMAD3
SMAD3	SP1
SP1	SMAD3
SMAD3	EP300
EP300	SMAD3
SMAD3	BRCA1
BRCA1	SMAD3
SMAD3	NCOA6
SMAD3	NCOA3
SMAD3	FOXO1
SMAD3	SIN3A
SMAD3	HNF4A
HNF4A	SMAD3
SMAD3	SMAD1
SMAD1	SMAD3
SMAD3	GSK3B
GSK3B	SMAD3
SMAD3	AKT1
SMAD3	CTNNB1
PIAS2	SMAD3
SMAD3	SMARCC1
SMAD3	RANBP9
SMAD3	SMAD4
SMAD4	SMAD3
SMAD3	TGIF1
TGIF1	SMAD3
SMAD3	PAX6
SMAD3	TGFB1I1
TGFB1I1	SMAD3
AR	SMAD3
SMAD3	AR
CEBPA	HDAC1
HDAC1	SP1
SP1	HDAC1
HDAC1	EP300
EP300	HDAC1
BRCA1	HDAC1
HDAC1	CCND1
CCND1	HDAC1
HDAC1	STAT3
STAT3	HDAC1
HDAC1	PIAS1
HDAC1	E2F1
E2F1	HDAC1
HDAC1	TBL1XR1
HDAC1	SIN3A
SIN3A	HDAC1
HDAC1	SMAD1
SMAD1	HDAC1
HDAC1	RB1
RB1	HDAC1
HDAC1	CTNNB1
CTNNB1	HDAC1
HDAC1	KDM5B
KDM5B	HDAC1
HDAC1	SMARCC1
SMAD4	HDAC1
SMARCE1	HDAC1
HDAC1	TGIF1
HDAC1	WHSC1
WHSC1	HDAC1
AR	HDAC1
HDAC1	AR
FHL2	MAPK1
MAPK1	FHL2
BRCA1	FHL2
FHL2	STAT3
E2F1	FHL2
FHL2	CTNNB1
CTNNB1	FHL2
FHL2	SMAD4
AR	FHL2
FHL2	AR
CEBPA	EP300
NCOA6	CEBPA
NCOA3	CEBPA
CEBPA	UBE3A
UBE3A	CEBPA
CEBPA	XRCC5
CEBPA	PIAS1
CEBPA	RB1
CEBPA	CTNNB1
CTNNB1	CEBPA
SMAD4	CEBPA
CEBPA	AR
CAV1	MAPK1
CAV1	EGFR
EGFR	CAV1
PTEN	CAV1
CAV1	AR
MAPK1	SP1
MAPK1	EP300
EP300	MAPK1
MAPK1	BRCA1
BRCA1	MAPK1
MAPK1	CCND1
STAT3	MAPK1
MAPK1	NCOA3
MAPK1	RAF1
RAF1	MAPK1
MAPK1	HNF4A
MAPK1	SMAD1
MAPK1	GSK3B
GSK3B	MAPK1
DCC	MAPK1
MAPK1	AR
EGFR	STAT3
STAT3	EGFR
EGFR	CTNNB1
EGFR	CDC37
EGFR	CALM1
AR	EGFR
EGFR	AR
SP1	EP300
EP300	SP1
SP1	BRCA1
BRCA1	SP1
SP1	CCND1
SP1	STAT3
STAT3	SP1
PRKDC	SP1
SP1	NCOR1
SP1	E2F1
E2F1	SP1
SP1	SIN3A
SP1	HNF4A
HNF4A	SP1
SP1	RB1
RB1	SP1
SP1	SMARCC1
SP1	SMAD4
SMAD4	SP1
SP1	CALM1
SP1	AR
PTEN	NCOA3
NCOA3	PTEN
PTEN	AKT1
PTEN	AR
EP300	NCOA2
NCOA2	EP300
NCOA1	EP300
EP300	BRCA1
BRCA1	EP300
EP300	CCND1
EP300	STAT3
STAT3	EP300
NCOA6	EP300
EP300	NCOA3
NCOA3	EP300
NCOR1	EP300
EP300	SMAD1
SMAD1	EP300
EP300	AKT1
AKT1	EP300
EP300	CTNNB1
CTNNB1	EP300
SIRT1	EP300
EP300	SMAD4
SMAD4	EP300
EP300	PAX6
PAX6	EP300
TCF4	EP300
AR	EP300
NCOA2	NCOA1
NCOA1	NCOA2
NCOA2	BRCA1
BRCA1	NCOA2
NCOA2	NCOA3
NCOA3	NCOA2
HNF4A	NCOA2
AR	NCOA2
MED1	BRCA1
BRCA1	MED1
NCOA6	MED1
HNF4A	MED1
YWHAQ	MED1
MED1	SETD7
AR	MED1
MED1	AR
FKBP5	AKT1
AR	FKBP5
NCOA1	CCND1
NCOA1	STAT3
STAT3	NCOA1
NCOA6	NCOA1
NCOA1	NCOA3
NCOA3	NCOA1
NCOR1	NCOA1
HNF4A	NCOA1
YWHAQ	NCOA1
NCOA1	SMARCE1
SMARCE1	NCOA1
AR	NCOA1
NCOA1	AR
BRCA1	CCND1
CCND1	BRCA1
BRCA1	NCOA3
NCOA3	BRCA1
BRCA1	UBE3A
PRKDC	BRCA1
XRCC5	BRCA1
BRCA1	PIAS1
PIAS1	BRCA1
BRCA1	E2F1
BRCA1	AKT1
AKT1	BRCA1
BRCA1	RB1
RB1	BRCA1
BRCA1	CTNNB1
CTNNB1	BRCA1
BRCA1	SMARCC1
SIRT1	BRCA1
BRCA1	RANBP9
BRCA1	CCNE1
BRCA1	GTF2F1
BRCA1	ETV5
BRCA1	AR
CCND1	STAT3
STAT3	CCND1
NCOA3	CCND1
CCND1	RB1
RB1	CCND1
CCND1	AR
STAT3	SMAD1
STAT3	RB1
RB1	STAT3
STAT3	SETD7
SETD7	STAT3
SIRT1	STAT3
IL6ST	STAT3
AR	STAT3
STAT3	AR
NCOA6	PRKDC
PRKDC	NCOA6
NCOA6	XRCC5
E2F1	NCOA6
NCOA6	HNF4A
HNF4A	NCOA6
NCOA6	RB1
RB1	NCOA6
NCOA6	RANBP9
AR	NCOA6
NCOA6	AR
NCOA3	UBE3A
UBE3A	NCOA3
NCOA3	NCOR1
NCOR1	NCOA3
NCOA3	E2F1
E2F1	NCOA3
NCOA3	SPOP
SPOP	NCOA3
GSK3B	NCOA3
YWHAQ	NCOA3
AR	NCOA3
NCOA3	AR
FOXO1	HNF4A
HNF4A	FOXO1
AKT1	FOXO1
FOXO1	SIRT1
FOXO1	SMAD4
SMAD4	FOXO1
AR	FOXO1
UBE3A	CALM1
UBE3A	AR
PRKDC	XRCC5
XRCC5	PRKDC
PRKDC	GSK3B
YWHAQ	PRKDC
PRKDC	AKT1
AKT1	PRKDC
ERG	PRKDC
WHSC1	PRKDC
PRKDC	AR
ERG	XRCC5
WHSC1	XRCC5
AR	XRCC5
NCOR1	PIAS1
PIAS1	NCOR1
NCOR1	TBL1XR1
TBL1XR1	NCOR1
NCOR1	SIN3A
SIN3A	NCOR1
NCOR1	KDM5B
NCOR1	SMARCC1
SIRT1	NCOR1
SMAD4	NCOR1
NCOR1	SMARCE1
COPS2	NCOR1
AR	NCOR1
NCOR1	AR
PIAS1	SPOP
SMAD1	PIAS1
AKT1	PIAS1
PIAS1	SMAD4
SMAD4	PIAS1
AR	PIAS1
E2F1	GSK3B
E2F1	YWHAQ
YWHAQ	E2F1
E2F1	RB1
RB1	E2F1
E2F1	GTF2H1
GTF2H1	E2F1
SETD7	E2F1
SIRT1	E2F1
CCNE1	E2F1
AR	E2F1
E2F1	AR
AR	SPOP
TBL1XR1	CTNNB1
CTNNB1	TBL1XR1
AR	TBL1XR1
SIN3A	PA2G4
PA2G4	SIN3A
SIN3A	SMARCC1
SIN3A	SMARCE1
SIN3A	TGIF1
TGIF1	SIN3A
SIN3A	COPS2
COPS2	SIN3A
SIN3A	WHSC1
WHSC1	SIN3A
AR	SIN3A
RAF1	YWHAQ
YWHAQ	RAF1
RAF1	AKT1
AKT1	RAF1
RAF1	RB1
RB1	RAF1
CALM1	RAF1
AR	RAF1
HNF4A	CTNNB1
CTNNB1	HNF4A
HNF4A	GTF2H1
HNF4A	SIRT1
SMAD4	HNF4A
hsa-miR-130a	HNF4A
AR	HNF4A
GSK3B	SMAD1
SMAD1	SMAD4
SMAD4	SMAD1
SMAD1	SMARCE1
TGIF1	SMAD1
SMAD1	PAX6
AR	SMAD1
SMAD1	AR
AKT1	GSK3B
GSK3B	CTNNB1
CTNNB1	GSK3B
GSK3B	CDC37
GSK3B	CCNE1
GSK3B	AR
YWHAQ	CALM1
YWHAQ	AR
AKT1	PA2G4
PA2G4	AKT1
AKT1	CTNNB1
AKT1	PIAS2
AKT1	SMARCC1
SMARCC1	AKT1
AKT1	CDC37
CDC37	AKT1
AKT1	NCOA4
AKT1	SIRT1
SIRT1	AKT1
SMAD4	AKT1
CALM1	AKT1
AR	AKT1
AKT1	AR
PA2G4	RB1
RB1	PA2G4
PA2G4	AR
RCHY1	CALM1
AR	RCHY1
RCHY1	AR
RB1	HMGB1
RB1	KDM5B
KDM5B	RB1
RB1	GTF2H1
SIRT1	RB1
PAX6	RB1
CCNE1	RB1
RB1	AR
CTNNB1	SIRT1
SMAD4	CTNNB1
CTNNB1	CCNE1
CCNE1	CTNNB1
CTNNB1	TCF4
TCF4	CTNNB1
WHSC1	CTNNB1
AR	CTNNB1
CTNNB1	AR
HMGB1	SMARCE1
AR	HMGB1
KDM5B	AR
GTF2F1	GTF2H1
GTF2H1	GTF2H3
GTF2H3	GTF2H1
AR	GTF2H1
SETD7	SIRT1
SIRT1	SETD7
SETD7	AR
PIAS2	SMAD4
AR	PIAS2
PIAS2	AR
SMARCC1	SMARCE1
SMARCE1	SMARCC1
CCNE1	SMARCC1
AR	SMARCC1
CDC37	AR
AR	NCOA4
NCOA4	AR
AR	SIRT1
SIRT1	AR
RANBP9	AR
SMAD4	PAX6
SMAD4	TGFB1I1
AR	SMAD4
SMAD4	AR
AR	SMARCE1
SMARCE1	AR
AR	TGIF1
hsa-miR-130a	PAX6
AR	PAX6
PAX6	AR
AR	TGFB1I1
CCNE1	CALM1
CCNE1	AR
CALM1	TCF4
AR	TCF4
SVIL	CALM1
CALM1	AR
ERG	AR
AR	GTF2F1
AR	IL6ST
hsa-miR-130a	DCC
DCC	AR
AR	COPS2
COPS2	AR
AR	SVIL
SVIL	AR
AR	ETV5
hsa-miR-130a	WHSC1
AR	WHSC1
WHSC1	AR
GTF2H3	AR
hsa-miR-130a	AR
