# Supplementary material for: A New Method for Discovering Disease-Specific MiRNA-Target Regulatory Networks
Source: PLoS One. 2015 Apr 7;10(4):e0122473. doi: 10.1371/journal.pone.0122473 (PMC4388573; doi:10.1371/journal.pone.0122473)
Supplement: S2 File — This file contains all the discovered regulatory subnetworks. (ZIP) [file pone.0122473.s002.zip › reg_subnetwork_ARHGEF6.txt]

PRKDC	AKT1
AKT1	PRKDC
ARHGEF6	PRKDC
PRKDC	ARHGEF6
AKT1	PAK1
PAK1	ARHGEF7
ARHGEF7	PAK1
PAK1	TGFBR1
PAK1	TGFBR2
ARHGEF6	PAK1
PAK1	ARHGEF6
AKT1	ARHGEF7
AKT1	ARHGEF6
ARHGEF6	ARHGEF7
TGFBR1	TGFBR2
TGFBR2	TGFBR1
ARHGEF6	TGFBR1
hsa-miR-106b	TGFBR2
hsa-miR-93	TGFBR2
ARHGEF6	TGFBR2
hsa-miR-106b	ARHGEF6
hsa-miR-93	ARHGEF6
