# Supplementary material for: A New Method for Discovering Disease-Specific MiRNA-Target Regulatory Networks
Source: PLoS One. 2015 Apr 7;10(4):e0122473. doi: 10.1371/journal.pone.0122473 (PMC4388573; doi:10.1371/journal.pone.0122473)
Supplement: S2 File — This file contains all the discovered regulatory subnetworks. (ZIP) [file pone.0122473.s002.zip › reg_subnetwork_ARHGEF7.txt]

AKT1	PAK1
PAK1	ARHGEF6
ARHGEF6	PAK1
RIOK2	PAK1
ARHGEF7	PAK1
PAK1	ARHGEF7
AKT1	ARHGEF6
CALM1	AKT1
LRRK2	AKT1
AKT1	ARHGEF7
ITCH	CBL
hsa-miR-548c-3p	ITCH
hsa-miR-92b	ITCH
ARHGEF7	ITCH
ITCH	ARHGEF7
CBL	CALM1
CALM1	CBL
ARHGEF7	CBL
CBL	ARHGEF7
ARHGEF6	ARHGEF7
hsa-miR-548c-3p	ERBB2IP
hsa-miR-92b	ERBB2IP
ERBB2IP	ARHGEF7
LRRK2	CALM1
hsa-miR-548c-3p	CALM1
ARHGEF7	CALM1
CALM1	ARHGEF7
hsa-miR-548c-3p	LRRK2
ARHGEF7	LRRK2
LRRK2	ARHGEF7
hsa-miR-548c-3p	RIOK2
hsa-miR-92b	RIOK2
RIOK2	ARHGEF7
hsa-miR-548c-3p	ARHGEF7
hsa-miR-92b	ARHGEF7
