# Supplementary material for: A New Method for Discovering Disease-Specific MiRNA-Target Regulatory Networks
Source: PLoS One. 2015 Apr 7;10(4):e0122473. doi: 10.1371/journal.pone.0122473 (PMC4388573; doi:10.1371/journal.pone.0122473)
Supplement: S2 File — This file contains all the discovered regulatory subnetworks. (ZIP) [file pone.0122473.s002.zip › reg_subnetwork_ARID4B.txt]

HDAC1	SIN3A
SIN3A	HDAC1
HDAC1	SAP130
SAP130	HDAC1
HDAC1	SUMO2
SUMO2	HDAC1
ARID4B	HDAC1
HDAC1	ARID4B
SIN3A	SAP130
SAP130	SIN3A
SUMO2	SIN3A
hsa-miR-622	SIN3A
ARID4B	SIN3A
SIN3A	ARID4B
SIRT1	RANBP2
hsa-miR-494	SIRT1
hsa-miR-513b	SIRT1
SIRT1	ARID4B
hsa-miR-494	RANBP2
SUMO2	RANBP2
RANBP2	ARID4B
SUMO2	ETS1
ETS1	ARID4B
SUMO2	SAP130
ARID4B	SAP130
hsa-miR-494	ARID4B
SUMO2	ARID4B
hsa-miR-513b	ARID4B
hsa-miR-622	ARID4B
