# Supplementary material for: A New Method for Discovering Disease-Specific MiRNA-Target Regulatory Networks
Source: PLoS One. 2015 Apr 7;10(4):e0122473. doi: 10.1371/journal.pone.0122473 (PMC4388573; doi:10.1371/journal.pone.0122473)
Supplement: S2 File — This file contains all the discovered regulatory subnetworks. (ZIP) [file pone.0122473.s002.zip › reg_subnetwork_ARIH1.txt]

VCP	CUL1
VCP	ARIH1
CUL1	UBE2D1
hsa-miR-494	CUL1
CUL1	ARIH1
hsa-miR-494	UBE2D1
hsa-miR-513b	UBE2D1
ARIH1	UBE2D1
hsa-miR-494	ARIH1
hsa-miR-513b	ARIH1
