# Supplementary material for: A New Method for Discovering Disease-Specific MiRNA-Target Regulatory Networks
Source: PLoS One. 2015 Apr 7;10(4):e0122473. doi: 10.1371/journal.pone.0122473 (PMC4388573; doi:10.1371/journal.pone.0122473)
Supplement: S2 File — This file contains all the discovered regulatory subnetworks. (ZIP) [file pone.0122473.s002.zip › reg_subnetwork_ARNTL.txt]

HDAC1	EP300
EP300	HDAC1
HDAC1	HIF1A
HIF1A	HDAC1
HDAC1	RXRA
HDAC1	SUMO2
SUMO2	HDAC1
HDAC1	ARNTL
EP300	HIF1A
HIF1A	EP300
EP300	RXRA
RXRA	EP300
EP300	KAT2B
EP300	AHR
AHR	EP300
SIRT1	EP300
EP300	EPAS1
EPAS1	EP300
EP300	ARNTL
KAT2B	HIF1A
EPAS1	HIF1A
SUMO2	HIF1A
hsa-miR-548c-3p	HIF1A
ARNTL	HIF1A
RXRA	ARNTL
KAT2B	SIRT1
SIRT1	KAT2B
hsa-miR-548c-3p	KAT2B
KAT2B	ARNTL
SUMO2	AHR
ARNTL	AHR
hsa-miR-548c-3p	SIRT1
SIRT1	ARNTL
SUMO2	EPAS1
ARNTL	EPAS1
SUMO2	ARNTL
hsa-miR-548c-3p	ARNTL
