# Supplementary material for: A New Method for Discovering Disease-Specific MiRNA-Target Regulatory Networks
Source: PLoS One. 2015 Apr 7;10(4):e0122473. doi: 10.1371/journal.pone.0122473 (PMC4388573; doi:10.1371/journal.pone.0122473)
Supplement: S2 File — This file contains all the discovered regulatory subnetworks. (ZIP) [file pone.0122473.s002.zip › reg_subnetwork_ATF2.txt]

JUN	SMAD3
SMAD3	JUN
JUN	FOS
FOS	JUN
CEBPA	JUN
JUN	MAPK1
MAPK1	JUN
JUN	EP300
EP300	JUN
NCOA6	JUN
JUN	RB1
RB1	JUN
JUN	MAPK8
MAPK8	JUN
JUN	ETS1
ETS1	JUN
JUN	CSNK2A2
JUN	MAPK9
MAPK9	JUN
NFYA	JUN
JUN	MAPK10
MAPK10	JUN
ATF2	JUN
JUN	ATF2
SMAD3	FOS
FOS	SMAD3
SMAD3	CEBPA
SMAD3	MAPK1
MAPK1	SMAD3
SMAD3	EP300
EP300	SMAD3
SMAD3	NCOA6
SMAD3	CTNNB1
SMAD3	SMAD4
SMAD4	SMAD3
SMAD3	TCP1
ATF2	SMAD3
SMAD3	ATF2
FOS	CEBPA
CEBPA	FOS
FOS	MAPK1
FOS	EP300
EP300	FOS
NCOA6	FOS
FOS	RB1
FOS	CSNK2A2
ATF2	FOS
FOS	ATF2
CEBPA	EP300
NCOA6	CEBPA
CEBPA	ACTN1
CEBPA	RB1
CEBPA	CTNNB1
CTNNB1	CEBPA
CEBPA	MAPK8
MAPK8	CEBPA
SMAD4	CEBPA
ATF2	CEBPA
MAPK1	EP300
EP300	MAPK1
MAPK1	CCND1
MAPK1	ATP1A1
MAPK14	MAPK1
hsa-miR-622	MAPK1
MAPK1	ATF2
EP300	CCND1
NCOA6	EP300
EP300	NBN
EP300	CTNNB1
CTNNB1	EP300
EP300	MAPK14
MAPK14	EP300
EP300	SMAD4
SMAD4	EP300
EP300	ETS1
ETS1	EP300
NFYA	EP300
CD44	EP300
EP300	SS18
SS18	EP300
EP300	ATF2
CCND1	RB1
RB1	CCND1
CCND1	THRB
ATF2	CCND1
NCOA6	TUBB
NCOA6	RB1
RB1	NCOA6
NCOA6	THRB
THRB	NCOA6
ATF2	NCOA6
CUL3	HSP90B1
CUL3	TUBB
CUL3	YWHAB
CUL3	LDHA
CUL3	ATP1A1
CUL3	CCT4
CUL3	CTNNB1
CUL3	TCP1
CUL3	CTNND1
CUL3	HNRNPH1
CUL3	CANX
CUL3	SS18
CUL3	ATF2
SERPINH1	TPM4
ATF2	SERPINH1
ITGB1	ACTN1
ATF2	ACTN1
H2AFX	HSP90B1
H2AFX	YWHAB
H2AFX	GANAB
H2AFX	NBN
NBN	H2AFX
MAPK8	H2AFX
H2AFX	ATM
ATM	H2AFX
ATF2	H2AFX
HSP90B1	GANAB
TPM1	HSP90B1
HSP90B1	CSNK2A2
ATF2	HSP90B1
RAB7A	RAB11A
ATF2	RAB7A
YWHAB	TUBB
CSNK2A2	TUBB
ATF2	TUBB
YWHAB	ITGB1
ATF2	YWHAB
GANAB	MAPK8
CANX	GANAB
ATF2	GANAB
PDIA3	LDHA
ATF2	LDHA
PDIA3	ITGB1
CANX	PDIA3
hsa-miR-622	PDIA3
ATF2	PDIA3
TPM1	TPM4
ATF2	TPM1
hsa-miR-622	ATP1A1
ATF2	ATP1A1
CCT4	TCP1
TCP1	CCT4
HNRNPH1	CCT4
ATF2	CCT4
RB1	MAPK14
MAPK14	RB1
RB1	MAPK8
hsa-miR-622	RB1
ATF2	RB1
RB1	ATF2
NBN	ATM
ATM	NBN
NBN	ATF2
ITGB1	CANX
CD44	ITGB1
ATF2	ITGB1
CTNNB1	MAPK8
MAPK8	CTNNB1
SMAD4	CTNNB1
TLE1	CTNNB1
CTNNB1	CTNND1
CTNNB1	MAPK9
MAPK9	CTNNB1
ATF2	CTNNB1
ATM	MAPK14
hsa-miR-622	MAPK14
ATF2	MAPK14
MAPK14	ATF2
ATF2	MAPK8
MAPK8	ATF2
ATF2	TPM4
THRB	ATF2
hsa-miR-622	SMAD4
ATF2	SMAD4
SMAD4	ATF2
ATF2	ATM
ATM	ATF2
ETS1	ATF2
TLE1	SS18
SS18	TLE1
ATF2	TLE1
TLE1	ATF2
hsa-miR-622	RAB14
ATF2	RAB14
ATF2	RAB11A
ATF2	CSNK2A2
ATF2	TCP1
ATF2	CTNND1
MAPK9	ATF2
ATF2	HNRNPH1
ATF2	CANX
NFYA	ATF2
ATF2	CD44
MAPK10	ATF2
ATF2	SS18
SS18	ATF2
hsa-miR-622	ATF2
