# Supplementary material for: A New Method for Discovering Disease-Specific MiRNA-Target Regulatory Networks
Source: PLoS One. 2015 Apr 7;10(4):e0122473. doi: 10.1371/journal.pone.0122473 (PMC4388573; doi:10.1371/journal.pone.0122473)
Supplement: S2 File — This file contains all the discovered regulatory subnetworks. (ZIP) [file pone.0122473.s002.zip › reg_subnetwork_ATM.txt]

ATF2	H2AFX
NBN	ATF2
ATF2	MAPK14
MAPK14	ATF2
ATM	ATF2
ATF2	ATM
BRCA1	HDAC1
HDAC1	E2F1
E2F1	HDAC1
HDAC1	PPP1CC
PPP1CC	HDAC1
HDAC1	ELAVL1
HDAC1	CREB1
CREB1	HDAC1
HDAC1	BRCA2
HDAC1	VHL
hsa-miR-671-5p	HDAC1
ATM	HDAC1
HDAC1	ATM
PPP1CA	PPP2R4
PPP1CA	BRCA1
BRCA1	PPP1CA
PPP1CA	CREB1
DDX1	PPP1CA
MDC1	PPP1CA
SIRT7	PPP1CA
PPP1CA	ATM
PPP2R4	H2AFX
hsa-miR-671-5p	PPP2R4
ATM	PPP2R4
MED1	BRCA1
BRCA1	MED1
ELAVL1	MED1
ATM	MED1
PRKDC	BRCA1
XRCC5	BRCA1
BRCA1	E2F1
BRCA1	H2AFX
H2AFX	BRCA1
FOXO3	BRCA1
BRCA1	RAD50
RAD50	BRCA1
BRCA1	NBN
NBN	BRCA1
BRCA1	RBBP8
RBBP8	BRCA1
BRCA1	CHEK1
CHEK1	BRCA1
BRCA1	CREB1
BRCA1	FANCD2
FANCD2	BRCA1
BRCA1	BRCA2
BRCA2	BRCA1
BRCA1	RAD51
RAD51	BRCA1
BRCA1	MDC1
MDC1	BRCA1
BRCA1	RPA1
ATM	BRCA1
BRCA1	ATM
PRKDC	XRCC5
XRCC5	PRKDC
PRKDC	H2AFX
H2AFX	PRKDC
NBN	PRKDC
ELAVL1	PRKDC
PRKDC	RBBP8
PRKDC	CHEK1
CHEK1	PRKDC
PRKDC	RAD17
BMI1	PRKDC
MDC1	PRKDC
PRKDC	RPA1
RPA1	PRKDC
SIRT7	PRKDC
ATM	PRKDC
PRKDC	ATM
XRCC5	H2AFX
H2AFX	XRCC5
XRCC5	NBN
CHEK1	XRCC5
VHL	XRCC5
BMI1	XRCC5
MDC1	XRCC5
SIRT7	XRCC5
XRCC5	ATM
ATM	E2F1
TRAF6	MAP3K7
MAP3K7	TRAF6
hsa-miR-671-5p	TRAF6
ATM	TRAF6
H2AFX	FOXO3
FOXO3	H2AFX
H2AFX	RAD50
H2AFX	NBN
NBN	H2AFX
H2AFX	ELAVL1
H2AFX	RAD17
H2AFX	FANCD2
FANCD2	H2AFX
H2AFX	BRCA2
H2AFX	RAD51
H2AFX	BMI1
BMI1	H2AFX
H2AFX	MDC1
MDC1	H2AFX
SIRT7	H2AFX
ATM	H2AFX
H2AFX	ATM
SIRT7	HUWE1
ATM	HUWE1
HUWE1	ATM
ELAVL1	PPP1CC
SIRT7	PPP1CC
PPP1CC	ATM
ELAVL1	FOXO3
FOXO3	RAD17
FOXO3	FANCD2
FANCD2	FOXO3
hsa-miR-671-5p	FOXO3
ATM	FOXO3
FOXO3	ATM
RAD50	NBN
NBN	RAD50
RAD50	RBBP8
DDX1	RAD50
RAD50	MDC1
MDC1	RAD50
SIRT7	RAD50
RAD50	ATM
NBN	RBBP8
RBBP8	NBN
FANCD2	NBN
DDX1	NBN
NBN	MDC1
MDC1	NBN
ATM	NBN
NBN	ATM
ELAVL1	FANCD2
ELAVL1	VHL
VHL	ELAVL1
ELAVL1	BMI1
ELAVL1	MDC1
SIRT7	ELAVL1
ELAVL1	ATM
ATM	RBBP8
RBBP8	ATM
MAPK14	CREB1
MAPK14	BMI1
ATM	MAPK14
MAP3K7	ATM
CHEK1	RAD51
RAD51	CHEK1
ATM	CHEK1
ATM	CREB1
ATM	RAD17
FANCD2	BRCA2
BRCA2	FANCD2
FANCD2	FANCI
FANCI	FANCD2
MDC1	FANCD2
ATM	FANCD2
FANCD2	ATM
BRCA2	RAD51
RAD51	BRCA2
BRCA2	RPA1
ATM	BRCA2
RAD51	MDC1
MDC1	RAD51
RAD51	RPA1
ATM	RAD51
RAD51	ATM
SIRT7	FANCI
ATM	FANCI
hsa-miR-671-5p	DDX1
ATM	DDX1
DDX1	ATM
ATM	VHL
ATM	BMI1
BMI1	ATM
SIRT7	MDC1
ATM	MDC1
MDC1	ATM
ATM	RPA1
hsa-miR-671-5p	ATM
SIRT7	ATM
