# Supplementary material for: A New Method for Discovering Disease-Specific MiRNA-Target Regulatory Networks
Source: PLoS One. 2015 Apr 7;10(4):e0122473. doi: 10.1371/journal.pone.0122473 (PMC4388573; doi:10.1371/journal.pone.0122473)
Supplement: S2 File — This file contains all the discovered regulatory subnetworks. (ZIP) [file pone.0122473.s002.zip › reg_subnetwork_ATP1A1.txt]

MAPK1	ATF2
CUL3	ATF2
hsa-miR-622	ATF2
ATF2	ATP1A1
PRKCA	GJA1
GJA1	ATP1A1
MAPK1	ESR1
ESR1	MAPK1
hsa-miR-622	MAPK1
hsa-miR-665	MAPK1
MAPK1	ATP1A1
ESR1	HDAC5
ESR1	CUL3
ESR1	EZH2
EZH2	ESR1
AKT1	ESR1
ESR1	ATP1A1
PRKAA1	HDAC5
HDAC5	ATP1A1
CUL3	ILK
CUL3	ATP1A1
EZH2	AKT1
AKT1	EZH2
EZH2	ATP1A1
AKT1	ILK
ILK	AKT1
AKT1	ATP1A1
PRKCA	ATP1A1
ILK	ATP1A1
hsa-miR-665	NDRG1
NDRG1	ATP1A1
PRKAA1	ATP1A1
hsa-miR-622	ATP1A1
hsa-miR-665	ATP1A1
