# Supplementary material for: A New Method for Discovering Disease-Specific MiRNA-Target Regulatory Networks
Source: PLoS One. 2015 Apr 7;10(4):e0122473. doi: 10.1371/journal.pone.0122473 (PMC4388573; doi:10.1371/journal.pone.0122473)
Supplement: S2 File — This file contains all the discovered regulatory subnetworks. (ZIP) [file pone.0122473.s002.zip › reg_subnetwork_ATP5C1.txt]

hsa-miR-1237	EGFR
ATP5C1	EGFR
EGFR	ATP5C1
MYC	NDUFS1
MYC	ATP5C1
CUL3	ILK
CUL3	ATP6V1A
CUL3	NDUFS1
hsa-miR-1237	CUL3
CUL3	ATP5C1
ILK	ATP5C1
ATP5C1	ATP6V1A
ATP5C1	NDUFS1
hsa-miR-1237	ATP5C1
