# Supplementary material for: A New Method for Discovering Disease-Specific MiRNA-Target Regulatory Networks
Source: PLoS One. 2015 Apr 7;10(4):e0122473. doi: 10.1371/journal.pone.0122473 (PMC4388573; doi:10.1371/journal.pone.0122473)
Supplement: S2 File — This file contains all the discovered regulatory subnetworks. (ZIP) [file pone.0122473.s002.zip › reg_subnetwork_ATP6V1A.txt]

CDKN1A	RBBP4
RBBP4	PDIA3
ELAVL1	RBBP4
SUMO2	RBBP4
hsa-miR-381	RBBP4
TK1	RBBP4
ATP6V1A	RBBP4
RAB1A	CDKN1A
TK1	CDKN1A
CDKN1A	ATP6V1A
CUL3	EIF4A1
CUL3	ELAVL1
CUL3	ATP5C1
CUL3	DARS
SUMO2	CUL3
CUL3	ATP6V1A
SUMO2	EIF4A1
hsa-miR-381	EIF4A1
EIF4A1	ATP6V1A
RAB1A	PDIA3
SUMO2	PDIA3
ATP6V1A	PDIA3
ELAVL1	RAB1A
SUMO2	RAB1A
RAB1A	ATP6V1A
SUMO2	VCL
ATP6V1A	VCL
ELAVL1	SUMO2
hsa-miR-381	ELAVL1
ELAVL1	ATP6V1A
ATP5C1	ATP6V1A
DARS	ATP6V1A
SUMO2	ATP6V1A
hsa-miR-381	ATP6V1A
TK1	ATP6V1A
