# Supplementary material for: A New Method for Discovering Disease-Specific MiRNA-Target Regulatory Networks
Source: PLoS One. 2015 Apr 7;10(4):e0122473. doi: 10.1371/journal.pone.0122473 (PMC4388573; doi:10.1371/journal.pone.0122473)
Supplement: S2 File — This file contains all the discovered regulatory subnetworks. (ZIP) [file pone.0122473.s002.zip › reg_subnetwork_ATXN1.txt]

hsa-miR-629	FHL2
ATXN1	FHL2
NCOR1	PIAS1
PIAS1	NCOR1
ATXN1	NCOR1
ATXN1	PIAS1
YWHAE	TSC1
ATXN1	YWHAE
ATXN1	TSC1
USP7	DNAJA3
ATXN1	USP7
CDK6	EIF4ENIF1
ATXN1	CDK6
CRK	DNAJA3
ATXN1	CRK
ATXN1	DNAJA3
ATXN1	EIF4ENIF1
hsa-miR-629	ATXN1
