# Supplementary material for: A New Method for Discovering Disease-Specific MiRNA-Target Regulatory Networks
Source: PLoS One. 2015 Apr 7;10(4):e0122473. doi: 10.1371/journal.pone.0122473 (PMC4388573; doi:10.1371/journal.pone.0122473)
Supplement: S2 File — This file contains all the discovered regulatory subnetworks. (ZIP) [file pone.0122473.s002.zip › reg_subnetwork_ATXN3.txt]

VCP	CDKN1A
TRAF6	VCP
ATXN3	VCP
VCP	ATXN3
CDKN1A	EP300
NCOR1	EP300
EP300	EWSR1
EP300	KAT2B
EP300	CREB1
CREB1	EP300
ATXN3	EP300
NCOR1	CDKN1A
TK1	CDKN1A
CDKN1A	ATXN3
ATXN3	NCOR1
NCOR1	ATXN3
TRAF6	UBE2L3
TRAF6	UBE2N
UBE2N	TRAF6
hsa-miR-494	TRAF6
hsa-miR-548c-3p	TRAF6
hsa-miR-513b	TRAF6
hsa-miR-622	TRAF6
hsa-miR-1237	TRAF6
hsa-miR-188-5p	TRAF6
hsa-miR-671-5p	TRAF6
ATXN3	TRAF6
GSK3B	EWSR1
hsa-miR-1238	EWSR1
ATXN3	EWSR1
ATXN3	UBE2L3
UBE2L3	ATXN3
GSK3B	CREB1
hsa-miR-494	GSK3B
hsa-miR-1238	GSK3B
hsa-miR-622	GSK3B
hsa-miR-92b	GSK3B
hsa-miR-671-5p	GSK3B
ATXN3	GSK3B
GSK3B	ATXN3
hsa-miR-548c-3p	KAT2B
hsa-miR-1238	KAT2B
hsa-miR-92b	KAT2B
ATXN3	KAT2B
hsa-miR-494	CREB1
hsa-miR-513b	CREB1
hsa-miR-1238	CREB1
hsa-miR-92b	CREB1
hsa-miR-345	CREB1
ATXN3	CREB1
CREB1	ATXN3
hsa-miR-494	RAD23B
hsa-miR-188-5p	RAD23B
ATXN3	RAD23B
RAD23B	ATXN3
hsa-miR-513b	UBE2N
ATXN3	UBE2N
hsa-miR-494	ATXN3
TK1	ATXN3
hsa-miR-548c-3p	ATXN3
hsa-miR-513b	ATXN3
hsa-miR-1238	ATXN3
hsa-miR-622	ATXN3
hsa-miR-92b	ATXN3
hsa-miR-1237	ATXN3
hsa-miR-188-5p	ATXN3
hsa-miR-671-5p	ATXN3
hsa-miR-345	ATXN3
