# Supplementary material for: A New Method for Discovering Disease-Specific MiRNA-Target Regulatory Networks
Source: PLoS One. 2015 Apr 7;10(4):e0122473. doi: 10.1371/journal.pone.0122473 (PMC4388573; doi:10.1371/journal.pone.0122473)
Supplement: S2 File — This file contains all the discovered regulatory subnetworks. (ZIP) [file pone.0122473.s002.zip › reg_subnetwork_AURKB.txt]

HDAC1	RB1
RB1	HDAC1
HDAC1	BRCA2
HDAC1	SUMO2
SUMO2	HDAC1
HDAC1	AURKB
PPP1CA	PPP2R4
CUL3	PPP1CA
PPP1CA	RB1
RB1	PPP1CA
PPP1CA	AURKB
PPP2R4	CYLD
PPP2R4	AURKB
CUL3	ILK
CUL3	CALM1
SUMO2	CUL3
CUL3	AURKB
RB1	CDC27
CDC27	RB1
SIRT1	RB1
SUMO2	RB1
AURKB	RB1
AURKB	CDC27
ILK	AURKB
SIRT1	BRCA2
SIRT1	AURKB
CYLD	AURKB
hsa-let-7d	BRCA2
hsa-let-7a	BRCA2
hsa-let-7e	BRCA2
hsa-let-7f	BRCA2
hsa-let-7g	BRCA2
hsa-miR-98	BRCA2
hsa-let-7c	BRCA2
BRCA2	AURKB
AURKB	CALM1
CALM1	AURKB
SUMO2	TPX2
AURKB	SUMO2
SUMO2	AURKB
AURKB	TPX2
hsa-let-7d	AURKB
hsa-let-7a	AURKB
hsa-let-7e	AURKB
hsa-let-7f	AURKB
hsa-let-7g	AURKB
hsa-miR-98	AURKB
hsa-let-7c	AURKB
