# Supplementary material for: A New Method for Discovering Disease-Specific MiRNA-Target Regulatory Networks
Source: PLoS One. 2015 Apr 7;10(4):e0122473. doi: 10.1371/journal.pone.0122473 (PMC4388573; doi:10.1371/journal.pone.0122473)
Supplement: S2 File — This file contains all the discovered regulatory subnetworks. (ZIP) [file pone.0122473.s002.zip › reg_subnetwork_BCAS2.txt]

ESR1	EP300
EP300	ESR1
ESR1	ESR2
ESR2	ESR1
ESR1	PGR
PGR	ESR1
BCAS2	ESR1
ESR1	BCAS2
ESR2	EP300
EP300	PGR
BCAS2	EP300
BCAS2	ESR2
hsa-miR-548c-3p	PGR
BCAS2	PGR
hsa-miR-548c-3p	BCAS2
