# Supplementary material for: A New Method for Discovering Disease-Specific MiRNA-Target Regulatory Networks
Source: PLoS One. 2015 Apr 7;10(4):e0122473. doi: 10.1371/journal.pone.0122473 (PMC4388573; doi:10.1371/journal.pone.0122473)
Supplement: S2 File — This file contains all the discovered regulatory subnetworks. (ZIP) [file pone.0122473.s002.zip › reg_subnetwork_BCCIP.txt]

HDAC1	CDKN1A
CDKN1A	HDAC1
HDAC1	BRCA2
HDAC1	BCCIP
VCP	CDKN1A
VCP	YWHAB
VCP	BCCIP
BCCIP	CDKN1A
CDKN1A	BCCIP
BCCIP	YWHAB
PDIA3	LDHA
BCCIP	LDHA
PDIA3	BCCIP
SIRT1	BRCA2
hsa-miR-936	SIRT1
SIRT1	BCCIP
BRCA2	BCCIP
hsa-miR-936	BCCIP
