# Supplementary material for: A New Method for Discovering Disease-Specific MiRNA-Target Regulatory Networks
Source: PLoS One. 2015 Apr 7;10(4):e0122473. doi: 10.1371/journal.pone.0122473 (PMC4388573; doi:10.1371/journal.pone.0122473)
Supplement: S2 File — This file contains all the discovered regulatory subnetworks. (ZIP) [file pone.0122473.s002.zip › reg_subnetwork_BCL2.txt]

PPP1CA	PPP2R4
PPP1CA	BRCA1
BRCA1	PPP1CA
MYC	PPP1CA
CUL3	PPP1CA
PPP1CA	MDM4
MDM4	PPP1CA
PPP1CA	CHUK
CHUK	PPP1CA
PPP1CA	PPP1CB
PPP1CA	BCL2
PPP2R4	BCL2
BRCA1	MYC
MYC	BRCA1
BRCA1	HIF1A
HIF1A	BRCA1
HNRNPD	BRCA1
BRCA1	PPP1CB
PPP1CB	BRCA1
hsa-miR-153	BRCA1
BCL2	BRCA1
BRCA1	BCL2
MYC	HIF1A
HIF1A	MYC
MYC	RAF1
MYC	CHUK
CHUK	MYC
MYC	MAPK8
MAPK8	MYC
MYC	BNIP2
BCL2	MYC
CHUK	IRS1
MAPK8	IRS1
BCL2	IRS1
IRS1	BCL2
CUL3	HNRNPD
CUL3	PPP1CB
hsa-miR-548c-3p	CUL3
CUL3	BCL2
HIF1A	NR4A1
NR4A1	HIF1A
hsa-miR-548c-3p	HIF1A
BCL2	HIF1A
HIF1A	BCL2
RAF1	PPP1CC
PPP1CC	RAF1
MAPK8	RAF1
BCL2	RAF1
RAF1	BCL2
PPP1CC	MDM4
PPP1CC	BCL2
PPP1CB	MDM4
BCL2	MDM4
MDM4	BCL2
BCL2	CHUK
MAPK8	NR4A1
hsa-miR-548c-3p	MAPK8
MAPK8	BCL2
BCL2	NR4A1
NR4A1	BCL2
hsa-miR-548c-3p	HNRNPD
BCL2	HNRNPD
hsa-miR-548c-3p	BNIP2
BCL2	BNIP2
BNIP2	BCL2
hsa-miR-548c-3p	PPP1CB
PPP1CB	BCL2
hsa-miR-548c-3p	BCL2
hsa-miR-153	BCL2
