# Supplementary material for: A New Method for Discovering Disease-Specific MiRNA-Target Regulatory Networks
Source: PLoS One. 2015 Apr 7;10(4):e0122473. doi: 10.1371/journal.pone.0122473 (PMC4388573; doi:10.1371/journal.pone.0122473)
Supplement: S2 File — This file contains all the discovered regulatory subnetworks. (ZIP) [file pone.0122473.s002.zip › reg_subnetwork_BIRC2.txt]

E2F1	GSK3B
BIRC2	E2F1
E2F1	BIRC2
TRAF6	UBE2L3
TRAF6	USP7
USP7	TRAF6
UBE2D1	TRAF6
UBE2D2	TRAF6
TRAF6	UBE2D3
UBE2D3	TRAF6
hsa-miR-548c-3p	TRAF6
BIRC2	TRAF6
TRAF6	BIRC2
DHX9	ILF2
BIRC2	DHX9
BIRC2	ILF2
ILF2	BIRC2
UBE2D2	UBE2L3
UBE2L3	USP9X
BIRC2	UBE2L3
UBR5	GSK3B
GSK3B	UBR5
UBE2D1	UBR5
UBR5	UBE2D2
UBR5	UBE2D3
BIRC2	UBR5
UBE2D2	RAF1
BIRC2	RAF1
GSK3B	UBE2D1
GSK3B	IGF2BP1
GSK3B	BIRC2
BIRC2	USP7
UBE2D1	UBE2D2
UBE2D1	USP9X
BIRC2	UBE2D1
UBE2D2	USP9X
BIRC2	UBE2D2
hsa-miR-548c-3p	UBE2D3
BIRC2	UBE2D3
BIRC2	USP9X
BIRC2	IGF2BP1
hsa-miR-548c-3p	BIRC2
