# Supplementary material for: A New Method for Discovering Disease-Specific MiRNA-Target Regulatory Networks
Source: PLoS One. 2015 Apr 7;10(4):e0122473. doi: 10.1371/journal.pone.0122473 (PMC4388573; doi:10.1371/journal.pone.0122473)
Supplement: S2 File — This file contains all the discovered regulatory subnetworks. (ZIP) [file pone.0122473.s002.zip › reg_subnetwork_BMI1.txt]

ELAVL1	PTEN
hsa-miR-494	PTEN
hsa-miR-548c-3p	PTEN
hsa-miR-498	PTEN
hsa-miR-630	PTEN
BMI1	PTEN
PTEN	BMI1
PRKDC	XRCC5
XRCC5	PRKDC
CUL3	PRKDC
PRKDC	H2AFX
H2AFX	PRKDC
ELAVL1	PRKDC
PRKDC	ATM
ATM	PRKDC
hsa-miR-630	PRKDC
BMI1	PRKDC
CUL3	XRCC5
XRCC5	H2AFX
H2AFX	XRCC5
XRCC5	ATM
hsa-miR-513a-5p	XRCC5
hsa-miR-370	XRCC5
BMI1	XRCC5
SPOP	CUL3
CUL3	SPOP
hsa-miR-494	SPOP
hsa-miR-548c-3p	SPOP
hsa-miR-630	SPOP
SPOP	BMI1
CUL3	USP7
CUL3	UBE2D3
CUL3	ELAVL1
hsa-miR-494	CUL3
hsa-miR-548c-3p	CUL3
CUL3	BMI1
H2AFX	ELAVL1
H2AFX	ATM
ATM	H2AFX
BMI1	H2AFX
H2AFX	BMI1
hsa-miR-630	USP7
BMI1	USP7
USP7	BMI1
BTRC	ELAVL1
ELAVL1	BTRC
BTRC	MAPK14
MAPK14	BTRC
hsa-miR-630	BTRC
BMI1	BTRC
BTRC	BMI1
ELAVL1	UBE2D3
hsa-miR-548c-3p	UBE2D3
BMI1	UBE2D3
ELAVL1	ATM
ELAVL1	BMI1
ATM	MAPK14
hsa-miR-494	MAPK14
MAPK14	BMI1
BMI1	ATM
ATM	BMI1
hsa-miR-494	SOCS2
hsa-miR-548c-3p	SOCS2
BMI1	SOCS2
hsa-miR-494	BMI1
hsa-miR-513a-5p	BMI1
hsa-miR-548c-3p	BMI1
hsa-miR-370	BMI1
hsa-miR-498	BMI1
hsa-miR-630	BMI1
