# Supplementary material for: A New Method for Discovering Disease-Specific MiRNA-Target Regulatory Networks
Source: PLoS One. 2015 Apr 7;10(4):e0122473. doi: 10.1371/journal.pone.0122473 (PMC4388573; doi:10.1371/journal.pone.0122473)
Supplement: S2 File — This file contains all the discovered regulatory subnetworks. (ZIP) [file pone.0122473.s002.zip › reg_subnetwork_BMPR1A.txt]

BMPR2	CAV1
hsa-miR-548c-3p	CAV1
hsa-miR-371-5p	CAV1
BMPR1A	CAV1
SMURF1	SMAD1
SMAD1	SMURF1
RUNX2	SMURF1
BMPR1A	SMURF1
SMAD1	NEDD4
SMAD1	RUNX2
RUNX2	SMAD1
BMPR1A	SMAD1
hsa-miR-548c-3p	NEDD4
NEDD4	BMPR1A
RUNX2	BMPR1A
hsa-miR-548c-3p	ZMYND11
BMPR1A	ZMYND11
hsa-miR-371-5p	BMPR2
BMPR1A	BMPR2
BMPR2	BMPR1A
hsa-miR-548c-3p	BMPR1A
hsa-miR-371-5p	BMPR1A
