# Supplementary material for: A New Method for Discovering Disease-Specific MiRNA-Target Regulatory Networks
Source: PLoS One. 2015 Apr 7;10(4):e0122473. doi: 10.1371/journal.pone.0122473 (PMC4388573; doi:10.1371/journal.pone.0122473)
Supplement: S2 File — This file contains all the discovered regulatory subnetworks. (ZIP) [file pone.0122473.s002.zip › reg_subnetwork_BMPR2.txt]

BMPR1A	CAV1
TGFBR1	CAV1
hsa-miR-1238	CAV1
hsa-miR-371-5p	CAV1
BMPR2	CAV1
hsa-miR-371-5p	BMPR1A
BMPR2	BMPR1A
BMPR1A	BMPR2
hsa-miR-513b	TGFBR1
hsa-miR-1237	TGFBR1
hsa-miR-371-5p	TGFBR1
hsa-miR-584	TGFBR1
BMPR2	TGFBR1
hsa-miR-513b	BMPR2
hsa-miR-1238	BMPR2
hsa-miR-1237	BMPR2
hsa-miR-371-5p	BMPR2
hsa-miR-584	BMPR2
