# Supplementary material for: A New Method for Discovering Disease-Specific MiRNA-Target Regulatory Networks
Source: PLoS One. 2015 Apr 7;10(4):e0122473. doi: 10.1371/journal.pone.0122473 (PMC4388573; doi:10.1371/journal.pone.0122473)
Supplement: S2 File — This file contains all the discovered regulatory subnetworks. (ZIP) [file pone.0122473.s002.zip › reg_subnetwork_BNIP2.txt]

BCL2	MYC
MYC	BNIP2
hsa-miR-548c-3p	BCL2
BNIP2	BCL2
BCL2	BNIP2
hsa-miR-548c-3p	BNIP2
