# Supplementary material for: A New Method for Discovering Disease-Specific MiRNA-Target Regulatory Networks
Source: PLoS One. 2015 Apr 7;10(4):e0122473. doi: 10.1371/journal.pone.0122473 (PMC4388573; doi:10.1371/journal.pone.0122473)
Supplement: S2 File — This file contains all the discovered regulatory subnetworks. (ZIP) [file pone.0122473.s002.zip › reg_subnetwork_BRCA1.txt]

JUN	SMAD3
SMAD3	JUN
JUN	HDAC1
HDAC1	JUN
JUN	AR
AR	JUN
JUN	MAPK1
MAPK1	JUN
JUN	ESR1
SP1	JUN
JUN	EP300
EP300	JUN
PRKDC	JUN
JUN	MYC
PIAS1	JUN
JUN	HIF1A
HIF1A	JUN
JUN	DHX9
MAP3K1	JUN
VDR	JUN
JUN	RB1
RB1	JUN
SIRT1	JUN
CREB1	JUN
JUN	ETS1
ETS1	JUN
NFYA	JUN
JUN	GTF2F1
SUMO2	JUN
BRCA1	JUN
SMAD3	HDAC1
HDAC1	SMAD3
FHL2	SMAD3
SMAD3	JUNB
SMAD3	AR
AR	SMAD3
SMAD3	MAPK1
MAPK1	SMAD3
SMAD3	ESR1
SMAD3	SP1
SP1	SMAD3
SMAD3	EP300
EP300	SMAD3
SMAD3	NCOA3
CDK8	SMAD3
MYC	SMAD3
SMAD3	HIF1A
HIF1A	SMAD3
SMAD3	NUP153
SMAD3	VDR
VDR	SMAD3
SMAD3	FOXO3
FOXO3	SMAD3
SMAD3	AKT1
SMAD3	CTNNB1
SMAD3	RBL1
SMAD3	SMARCC1
SMAD3	RANBP9
BRCA2	SMAD3
RPA1	SMAD3
FLI1	SMAD3
hsa-miR-153	SMAD3
BRCA1	SMAD3
SMAD3	BRCA1
HDAC1	AR
AR	HDAC1
HDAC1	ESR1
ESR1	HDAC1
HDAC1	SP1
SP1	HDAC1
HDAC1	EP300
EP300	HDAC1
HDAC1	CDKN2A
HDAC1	CCND1
CCND1	HDAC1
HDAC1	PIK3R1
HDAC1	MTA2
MTA2	HDAC1
HDAC1	MYC
MYC	HDAC1
HDAC1	RBBP7
HDAC1	RBBP4
RBBP4	HDAC1
HDAC1	PIAS1
HDAC1	E2F1
E2F1	HDAC1
HDAC1	HIF1A
HIF1A	HDAC1
HDAC1	TP73
TP73	HDAC1
HDAC1	RB1
RB1	HDAC1
HDAC1	CTNNB1
CTNNB1	HDAC1
MORF4L1	HDAC1
HDAC1	RBL1
RBL1	HDAC1
HDAC1	RBL2
RBL2	HDAC1
HDAC1	SMARCC1
HDAC1	CREB1
CREB1	HDAC1
HDAC1	RICTOR
HDAC1	ATM
ATM	HDAC1
HDAC1	BRCA2
HDAC1	ACACA
NFYA	HDAC1
HNRNPD	HDAC1
HDAC1	SUMO2
SUMO2	HDAC1
TLE4	HDAC1
BRCA1	HDAC1
FHL2	AR
AR	FHL2
FHL2	MAPK1
MAPK1	FHL2
ESR1	FHL2
MYC	FHL2
E2F1	FHL2
FHL2	CTNNB1
CTNNB1	FHL2
FHL2	CREB1
CREB1	FHL2
BRCA1	FHL2
JUNB	EP300
EP300	JUNB
JUNB	SUMO2
SUMO2	JUNB
JUNB	NINL
BRCA1	JUNB
JUNB	BRCA1
MAPK1	AR
SP1	AR
AR	EP300
AR	NCOA2
AR	MED1
MED1	AR
CCND1	AR
AR	NCOA3
NCOA3	AR
UBE3A	AR
PRKDC	AR
AR	XRCC5
AR	PIAS1
AR	E2F1
E2F1	AR
AR	AKT1
AKT1	AR
RB1	AR
AR	CTNNB1
CTNNB1	AR
AR	SMARCC1
AR	SIRT1
SIRT1	AR
RANBP9	AR
CCNE1	AR
AR	GTF2F1
AR	ETV5
BRCA1	AR
MAPK1	ESR1
ESR1	MAPK1
VCP	MAPK1
MAPK1	SP1
MAPK1	EP300
EP300	MAPK1
MAPK1	CCND1
MAPK1	NCOA3
MAPK1	MYC
MYC	MAPK1
MAPK1	PGR
PGR	MAPK1
NUP153	MAPK1
MAPK1	MAP3K1
MAP3K1	MAPK1
MAPK1	VDR
MAPK1	FOXO3
FOXO3	MAPK1
MAPK1	PPP2R5C
BRCA1	MAPK1
MAPK1	BRCA1
ESR1	PPP1CA
MYC	PPP1CA
PPP1CA	PIAS1
PPP1CA	AKT1
PPP1CA	RB1
RB1	PPP1CA
RBL1	PPP1CA
PPP1CA	CREB1
PPP1CA	RANBP9
PPP1CA	ATM
MDC1	PPP1CA
PPP1CA	BCL2
PPP1CA	PPP1CB
PPP1CA	PPP1R9B
PPP1R9B	PPP1CA
RPAP3	PPP1CA
RPAP2	PPP1CA
BRCA1	PPP1CA
PPP1CA	BRCA1
ESR1	VCP
ESR1	SP1
SP1	ESR1
ESR1	EP300
EP300	ESR1
ESR1	NCOA2
NCOA2	ESR1
ESR1	MED1
MED1	ESR1
ESR1	CCND1
CCND1	ESR1
ESR1	NCOA3
NCOA3	ESR1
ESR1	PIK3R1
PIK3R1	ESR1
ESR1	MED17
ESR1	MED21
ESR1	MED13
ESR1	CDK8
ESR1	UBE3A
UBE3A	ESR1
ESR1	PRKDC
ESR1	XRCC5
ESR1	MTA2
MTA2	ESR1
ESR1	MYC
ESR1	RBBP7
ESR1	RBBP4
ESR1	PIAS1
ESR1	PGR
PGR	ESR1
ESR1	E2F1
E2F1	ESR1
ESR1	HIF1A
ESR1	DHX9
ESR1	CAPZB
ESR1	HNRNPA2B1
ESR1	NUP153
ESR1	H2AFX
ESR1	YWHAZ
ESR1	TUBB
ESR1	TPM1
ESR1	UBE2L3
AKT1	ESR1
CTNNB1	ESR1
AHR	ESR1
SIRT1	ESR1
BRCA1	ESR1
ESR1	BRCA1
RBBP4	VCP
VCP	HIF1A
VCP	YWHAZ
VCP	AKT1
AKT1	VCP
TP63	VCP
VCP	SMARCC1
VCP	CHEK1
VCP	ACACA
VCP	SUMO2
SUMO2	VCP
VCP	PPP6C
VCP	EIF4A2
VCP	TARDBP
TARDBP	VCP
UBE2J1	VCP
VCP	SNX3
BRCA1	VCP
VCP	BRCA1
SP1	EP300
EP300	SP1
SP1	CDKN2A
CDKN2A	SP1
SP1	CCND1
PRKDC	SP1
SP1	MYC
MYC	SP1
SP1	RBBP4
SP1	PGR
PGR	SP1
SP1	E2F1
E2F1	SP1
SP1	HIF1A
HIF1A	SP1
SP1	CAPZB
SP1	TPM1
SP1	RB1
RB1	SP1
SP1	RBL1
RBL1	SP1
SP1	AHR
SP1	SMARCC1
SP1	BRCA2
SP1	RAD51
SP1	CCNA2
CCNA2	SP1
SP1	SUB1
SP1	NFYA
NFYA	SP1
SP1	MYL12A
CTCFL	SP1
BRCA1	SP1
SP1	BRCA1
EP300	NCOA2
NCOA2	EP300
EP300	CCND1
EP300	NCOA3
NCOA3	EP300
PIK3R1	EP300
EP300	MYC
MYC	EP300
EP300	PGR
EP300	HIF1A
HIF1A	EP300
EP300	VDR
VDR	EP300
EP300	FOXO3
FOXO3	EP300
EP300	TP73
TP73	EP300
EP300	AKT1
AKT1	EP300
EP300	RAD50
EP300	NBN
EP300	CTNNB1
CTNNB1	EP300
EP300	AHR
AHR	EP300
SIRT1	EP300
EP300	CREB1
CREB1	EP300
EP300	ETS1
ETS1	EP300
EP300	MDC1
EP300	SUB1
NFYA	EP300
EP300	DDX24
BRCA1	EP300
EP300	BRCA1
CDKN2A	CCND1
CCND1	CDKN2A
CDKN2A	MYC
MYC	CDKN2A
CDKN2A	E2F1
CDKN2A	HIF1A
HIF1A	CDKN2A
CDKN2A	HNRNPA2B1
CDKN2A	TUBB
CDKN2A	TP63
CDKN2A	MYL12A
PPP1CB	CDKN2A
CDKN2A	PPP1R9B
PPP1R9B	CDKN2A
CDKN2A	NMI
NMI	CDKN2A
BRCA1	CDKN2A
CDKN2A	BRCA1
NCOA2	NCOA3
NCOA3	NCOA2
PGR	NCOA2
NCOA2	VDR
VDR	NCOA2
AHR	NCOA2
SUMO2	NCOA2
hsa-miR-199a-5p	NCOA2
BRCA1	NCOA2
NCOA2	BRCA1
MED1	MED17
MED1	MED21
MED1	MED13
MED13	MED1
MED1	CDK8
CDK8	MED1
MYC	MED1
MED1	VDR
VDR	MED1
ATM	MED1
MED1	POLR2E
BRCA1	MED1
MED1	BRCA1
NCOA3	CCND1
CCND1	TP73
CCND1	RB1
RB1	CCND1
RBL2	CCND1
PPP1CB	CCND1
hsa-miR-20a	CCND1
BRCA1	CCND1
CCND1	BRCA1
NCOA3	UBE3A
UBE3A	NCOA3
NCOA3	PGR
PGR	NCOA3
NCOA3	E2F1
E2F1	NCOA3
NCOA3	VDR
VDR	NCOA3
NCOA3	ETS1
NCOA3	BRE
BRCA1	NCOA3
NCOA3	BRCA1
PIK3R1	AKT1
CTNNB1	PIK3R1
PIK3R1	BRCA1
MED17	MED21
CDK8	MED17
GPN1	MED17
POLR2C	MED17
RPAP2	MED17
BRCA1	MED17
MED17	BRCA1
MED13	MED21
MED21	CDK8
CDK8	MED21
VDR	MED21
MED21	GTF2F1
BRCA1	MED21
CDK8	MED13
VDR	MED13
BRCA1	MED13
MYC	CDK8
CDK8	SMARCC1
GTF2F1	CDK8
BRCA1	CDK8
PGR	UBE3A
UBE3A	YWHAZ
UBE3A	UBE2L3
UBE2L3	UBE3A
UBE3A	UBE2D1
UBE2D1	UBE3A
UBE3A	UBE2D2
UBE2D2	UBE3A
UBE3A	UBE2D3
UBE2D3	UBE3A
UBE3A	RAD23B
RAD23B	UBE3A
UBE3A	PSAP
BRCA1	UBE3A
PRKDC	XRCC5
XRCC5	PRKDC
MYC	PRKDC
PRKDC	PGR
PGR	PRKDC
PRKDC	DHX9
DHX9	PRKDC
PRKDC	H2AFX
H2AFX	PRKDC
PRKDC	AKT1
AKT1	PRKDC
NBN	PRKDC
PRKDC	RBBP8
PRKDC	CHEK1
CHEK1	PRKDC
PRKDC	ATM
ATM	PRKDC
MDC1	PRKDC
PRKDC	RPA1
RPA1	PRKDC
SUMO2	PRKDC
PRKDC	PPP6C
PPP6C	PRKDC
RECQL5	PRKDC
PRKDC	BRCA1
MYC	XRCC5
XRCC5	PGR
PGR	XRCC5
XRCC5	DHX9
DHX9	XRCC5
XRCC5	H2AFX
H2AFX	XRCC5
XRCC5	NBN
CHEK1	XRCC5
XRCC5	ATM
MDC1	XRCC5
XRCC5	POLR2E
SUMO2	XRCC5
XRCC5	BRCA1
MTA2	RBBP7
MTA2	RBBP4
RBBP4	MTA2
HNRNPD	MTA2
SUMO2	MTA2
MTA2	POLR2C
MTA2	BRCA1
MYC	HIF1A
HIF1A	MYC
MYC	NUP153
TUBB	MYC
MYC	UBE2L3
MYC	VDR
MYC	FOXO3
MYC	TP73
TP73	MYC
RB1	MYC
MYC	RBL1
MYC	SMARCC1
MYC	CREB1
CREB1	MYC
MYC	FANCD2
BCL2	MYC
MYC	MSH3
MYC	POLR2E
MYC	GTF2F1
MYC	DDX24
SUMO2	MYC
MYC	NMI
MYC	DNAJA3
MYC	PPP6C
MYC	MAPKAP1
hsa-miR-186	MYC
hsa-miR-24	MYC
BRCA1	MYC
MYC	BRCA1
RBBP7	RBBP4
RBBP4	RBBP7
RB1	RBBP7
MORF4L1	RBBP7
SUMO2	RBBP7
BRCA1	RBBP7
RBBP7	BRCA1
E2F1	RBBP4
RB1	RBBP4
RBL2	RBBP4
CREB1	RBBP4
SUMO2	RBBP4
RBBP4	BRCA1
PIAS1	YWHAZ
AKT1	PIAS1
CREB1	PIAS1
PIAS1	MDC1
PIAS1	SUMO2
SUMO2	PIAS1
PIAS1	FLI1
BRCA1	PIAS1
PIAS1	BRCA1
BRCA1	PGR
PGR	BRCA1
E2F1	RB1
RB1	E2F1
E2F1	RBL1
RBL1	E2F1
RBL2	E2F1
SIRT1	E2F1
ATM	E2F1
CCNE1	E2F1
E2F1	CCNA2
CCNA2	E2F1
hsa-miR-205	E2F1
hsa-miR-20a	E2F1
hsa-miR-20b	E2F1
hsa-miR-17	E2F1
hsa-miR-150	E2F1
BRCA1	E2F1
HIF1A	RB1
UBE2D1	HIF1A
HIF1A	BCL2
BCL2	HIF1A
RAD23B	HIF1A
SUMO2	HIF1A
BRCA1	HIF1A
HIF1A	BRCA1
DHX9	H2AFX
H2AFX	DHX9
YWHAZ	DHX9
TP63	DHX9
CTNNB1	DHX9
SUMO2	DHX9
BRCA1	DHX9
DHX9	BRCA1
MDC1	CAPZB
BRCA1	CAPZB
H2AFX	HNRNPA2B1
CTNNB1	HNRNPA2B1
BRE	HNRNPA2B1
RAD51	HNRNPA2B1
HNRNPD	HNRNPA2B1
SUMO2	HNRNPA2B1
BRCA1	HNRNPA2B1
NUP153	CTNNB1
SUMO2	NUP153
BRCA1	NUP153
H2AFX	YWHAZ
H2AFX	FOXO3
FOXO3	H2AFX
H2AFX	RAD50
H2AFX	NBN
NBN	H2AFX
H2AFX	ATM
ATM	H2AFX
H2AFX	FANCD2
FANCD2	H2AFX
H2AFX	BRCA2
H2AFX	RAD51
H2AFX	MDC1
MDC1	H2AFX
H2AFX	PCBP2
H2AFX	HNRNPD
hsa-miR-218	H2AFX
BRCA1	H2AFX
H2AFX	BRCA1
YWHAZ	TUBB
YWHAZ	FOXO3
AKT1	YWHAZ
YWHAZ	CTNNB1
CTNNB1	YWHAZ
MDC1	YWHAZ
YWHAZ	SUB1
SUMO2	YWHAZ
BRCA1	YWHAZ
AKT1	TUBB
SUMO2	TUBB
BRCA1	TUBB
MDC1	TPM1
BRCA1	TPM1
UBE2D2	UBE2L3
BRCA1	UBE2L3
UBE2D1	MAP3K1
UBE2D2	MAP3K1
UBE2D3	MAP3K1
UBE2W	MAP3K1
BRCA1	MAP3K1
VDR	FOXO3
FOXO3	VDR
RB1	VDR
VDR	SIRT1
hsa-miR-153	VDR
hsa-miR-199b-5p	VDR
hsa-miR-199a-5p	VDR
VDR	BRCA1
AKT1	FOXO3
FOXO3	CTNNB1
CTNNB1	FOXO3
FOXO3	SIRT1
SIRT1	FOXO3
FOXO3	ATM
ATM	FOXO3
FOXO3	FANCD2
FANCD2	FOXO3
FOXO3	BRCA1
BRCA1	PPP2R5C
TP73	RB1
TP73	RANBP9
RANBP9	TP73
CCNE1	TP73
TP73	CCNA2
CCNA2	TP73
hsa-miR-20b	TP73
hsa-miR-28-5p	TP73
hsa-miR-199b-5p	TP73
BRCA1	TP73
AKT1	CTNNB1
AKT1	SMARCC1
SMARCC1	AKT1
AKT1	FANCA
FANCA	AKT1
AKT1	CHEK1
CHEK1	AKT1
AKT1	SIRT1
SIRT1	AKT1
AKT1	CREB1
AKT1	RICTOR
RICTOR	AKT1
MAPKAP1	AKT1
BRCA1	AKT1
AKT1	BRCA1
RBL2	TP63
TP63	NFYA
BRCA1	TP63
RB1	RBBP8
RBBP8	RB1
RB1	MORF4L1
MORF4L1	RB1
RB1	RBL1
RB1	RBL2
RB1	AHR
AHR	RB1
CHEK1	RB1
SIRT1	RB1
CCNE1	RB1
CCNA2	RB1
SUMO2	RB1
BRCA1	RB1
RB1	BRCA1
UBE2D1	NBN
UBE2D1	UBE2D2
CTNNB1	UBE2D1
BRE	UBE2D1
BRCA1	UBE2D1
UBE2D1	BRCA1
RAD50	NBN
NBN	RAD50
RAD50	RBBP8
RAD50	RBL2
RBL2	RAD50
RAD50	ATM
RAD50	MDC1
MDC1	RAD50
SUMO2	RAD50
RECQL5	RAD50
BRCA1	RAD50
RAD50	BRCA1
NBN	RBBP8
RBBP8	NBN
SIRT1	NBN
NBN	ATM
ATM	NBN
FANCD2	NBN
NBN	MDC1
MDC1	NBN
CCNE1	NBN
UBE2N	NBN
SUMO2	NBN
RECQL5	NBN
BRCA1	NBN
NBN	BRCA1
BRCA1	UBE2D2
BRCA1	UBE2D3
UBE2D3	BRCA1
AHR	CTNNB1
CTNNB1	SIRT1
CTNNB1	CCNE1
CCNE1	CTNNB1
CTNNB1	CCNA2
BRCA1	CTNNB1
CTNNB1	BRCA1
RBBP8	RBL1
RBBP8	RBL2
RBL2	RBBP8
RBBP8	ATM
ATM	RBBP8
BRCA1	RBBP8
RBBP8	BRCA1
MORF4L1	BRCA2
MORF4L1	RAD51
MORF4L1	BRCA1
RBL2	RBL1
CCNE1	RBL1
RBL1	CCNA2
CCNA2	RBL1
SUMO2	RBL1
BRCA1	RBL1
RBL2	CCNE1
CCNE1	RBL2
RBL2	CCNA2
BRCA1	RBL2
AHR	GTF2F1
SUMO2	AHR
BRCA1	AHR
AHR	BRCA1
CCNE1	SMARCC1
SUMO2	SMARCC1
BRCA1	SMARCC1
FANCA	RPA1
RPA1	FANCA
hsa-miR-26b	FANCA
hsa-miR-26a	FANCA
BRCA1	FANCA
SIRT1	CHEK1
ATM	CHEK1
CHEK1	RAD51
RAD51	CHEK1
CHEK1	CLSPN
CLSPN	CHEK1
hsa-miR-24	CHEK1
BRCA1	CHEK1
CHEK1	BRCA1
SIRT1	CREB1
SIRT1	BRCA2
SIRT1	ACACA
SIRT1	JAK1
SIRT1	POLR2E
SIRT1	BRCA1
ATM	CREB1
RECQL5	CREB1
BRCA1	CREB1
RICTOR	MAPKAP1
MAPKAP1	RICTOR
BRCA1	RICTOR
BRCA1	RANBP9
ATM	FANCD2
FANCD2	ATM
ATM	BRCA2
ATM	RAD51
RAD51	ATM
ATM	MDC1
MDC1	ATM
ATM	RPA1
BRCA1	ATM
ATM	BRCA1
FANCD2	BRCA2
BRCA2	FANCD2
MDC1	FANCD2
SUMO2	FANCD2
WDR48	FANCD2
hsa-miR-218	FANCD2
hsa-miR-20b	FANCD2
hsa-miR-17	FANCD2
hsa-miR-24	FANCD2
BRCA1	FANCD2
FANCD2	BRCA1
SUMO2	ETS1
hsa-miR-153	ETS1
BRCA1	ETS1
BRCA2	BRE
BRE	RAD51
MDC1	BRE
SUMO2	BRE
BRCA1	BRE
BRE	BRCA1
BRCA2	RAD51
RAD51	BRCA2
BRCA2	RPA1
CCNA2	BRCA2
BRCA1	BRCA2
BRCA2	BRCA1
RAD51	MDC1
MDC1	RAD51
RAD51	RPA1
RAD51	DNAJA3
RECQL5	RAD51
hsa-miR-132	RAD51
hsa-miR-20b	RAD51
BRCA1	RAD51
RAD51	BRCA1
MDC1	CCNA2
MDC1	POLR2E
MDC1	MYL12A
SUMO2	MDC1
MDC1	POLR2C
MDC1	RECQL5
hsa-miR-26b	MDC1
BRCA1	MDC1
MDC1	BRCA1
RPA1	BRIP1
BRIP1	RPA1
MSH3	RPA1
RPA1	RAD23B
RPA1	CCNA2
SUMO2	RPA1
BRCA1	RPA1
BCL2	HNRNPD
PPP1CB	BCL2
hsa-miR-153	BCL2
BRCA1	BCL2
BCL2	BRCA1
hsa-miR-153	BRIP1
hsa-miR-24	BRIP1
BRCA1	BRIP1
BRIP1	BRCA1
BRCA1	MSH3
SUMO2	RAD23B
RAD23B	BRCA1
hsa-miR-26b	CCNE1
hsa-miR-26a	CCNE1
BRCA1	CCNE1
UBE2N	ACACA
hsa-miR-24	ACACA
BRCA1	ACACA
ACACA	BRCA1
NFYA	CCNA2
hsa-miR-218	CCNA2
CCNA2	BRCA1
BRCA1	JAK1
hsa-miR-28-5p	SH2B1
SH2B1	BRCA1
POLR2E	POLR2C
POLR2C	POLR2E
RPAP3	POLR2E
RECQL5	POLR2E
hsa-miR-20a	POLR2E
hsa-miR-20b	POLR2E
BRCA1	POLR2E
SUMO2	SUB1
BRCA1	SUB1
hsa-miR-224	NFYA
BRCA1	NFYA
SUMO2	MYL12A
BRCA1	MYL12A
PCBP2	HNRNPD
SUMO2	PCBP2
PCBP2	BRCA1
GPN1	HNRNPD
HNRNPD	BRCA1
BRCA1	UBE2N
PPP1R9B	PPP1CB
BRCA1	PPP1CB
PPP1CB	BRCA1
POLR2C	GTF2F1
GTF2F1	PSAP
hsa-miR-224	GTF2F1
BRCA1	GTF2F1
SUMO2	DDX24
BRCA1	DDX24
WDR48	PPP1R9B
BRCA1	PPP1R9B
SUMO2	TPX2
SUMO2	ETV5
SUMO2	POLR2C
SUMO2	UBE2K
SUMO2	TARDBP
PSAP	SUMO2
SUMO2	RPAP3
SUMO2	DAZAP1
SUMO2	SNX3
SUMO2	CLSPN
BRCA1	SUMO2
SUMO2	BRCA1
hsa-miR-26b	TPX2
hsa-miR-26a	TPX2
BRCA1	TPX2
TPX2	BRCA1
WDR48	GPN1
GPN1	RPAP3
RPAP3	GPN1
GPN1	RPAP2
RPAP2	GPN1
BRCA1	GPN1
BRCA1	NMI
NMI	BRCA1
hsa-miR-20a	ETV5
hsa-miR-20b	ETV5
hsa-miR-17	ETV5
BRCA1	ETV5
hsa-miR-150	DNAJA3
BRCA1	DNAJA3
POLR2C	UBE2W
POLR2C	RECQL5
RECQL5	POLR2C
RPAP2	POLR2C
BRCA1	POLR2C
BRCA1	PPP6C
RPAP2	EIF4A2
BRCA1	EIF4A2
BRCA1	UBE2K
BRCA1	TARDBP
WDR48	BRCA1
BRCA1	PSAP
UBE2J1	BRCA1
RPAP2	RPAP3
BRCA1	RPAP3
hsa-miR-218	DAZAP1
BRCA1	DAZAP1
hsa-miR-20a	TLE4
hsa-miR-17	TLE4
BRCA1	TLE4
BRCA1	SNX3
BRCA1	UBE2W
BRCA1	MAPKAP1
hsa-miR-20a	CLSPN
hsa-miR-20b	CLSPN
hsa-miR-17	CLSPN
hsa-miR-28-5p	CLSPN
hsa-miR-24	CLSPN
BRCA1	CLSPN
CLSPN	BRCA1
hsa-miR-218	RECQL5
BRCA1	RECQL5
BRCA1	FLI1
hsa-miR-153	NINL
BRCA1	NINL
NINL	BRCA1
hsa-miR-26b	CTCFL
hsa-miR-26b	USH2A
hsa-miR-26b	PPP1R3A
hsa-miR-26b	BRCA1
hsa-miR-26a	CTCFL
hsa-miR-132	CTCFL
BRCA1	CTCFL
hsa-miR-26a	USH2A
hsa-miR-218	USH2A
hsa-miR-205	USH2A
hsa-miR-132	USH2A
hsa-miR-28-5p	USH2A
BRCA1	USH2A
hsa-miR-20a	ITIH5
BRCA1	ITIH5
BRCA1	RPAP2
hsa-miR-26a	PPP1R3A
hsa-miR-26a	BRCA1
hsa-miR-218	BRCA1
hsa-miR-205	BRCA1
hsa-miR-132	BRCA1
hsa-miR-20a	BRCA1
hsa-miR-20b	BRCA1
hsa-miR-17	BRCA1
hsa-miR-186	BRCA1
hsa-miR-28-5p	BRCA1
hsa-miR-153	BRCA1
hsa-miR-24	BRCA1
hsa-miR-224	BRCA1
hsa-miR-199b-5p	BRCA1
hsa-miR-199a-5p	BRCA1
hsa-miR-150	PPP1R3A
hsa-miR-150	BRCA1
PPP1R3A	BRCA1
