# Supplementary material for: A New Method for Discovering Disease-Specific MiRNA-Target Regulatory Networks
Source: PLoS One. 2015 Apr 7;10(4):e0122473. doi: 10.1371/journal.pone.0122473 (PMC4388573; doi:10.1371/journal.pone.0122473)
Supplement: S2 File — This file contains all the discovered regulatory subnetworks. (ZIP) [file pone.0122473.s002.zip › reg_subnetwork_BRCA2.txt]

SMAD3	HDAC1
HDAC1	SMAD3
SMAD3	SMAD2
SMAD2	SMAD3
SMAD3	SP1
SP1	SMAD3
SMAD3	BRCA1
BRCA1	SMAD3
SMAD3	KAT2B
KAT2B	SMAD3
SMAD3	NEDD4
NEDD4	SMAD3
RPA1	SMAD3
hsa-miR-200c	SMAD3
BRCA2	SMAD3
HDAC1	SMAD2
SMAD2	HDAC1
HDAC1	SP1
SP1	HDAC1
BRCA1	HDAC1
MORF4L1	HDAC1
HDAC1	ATM
ATM	HDAC1
HDAC1	AURKB
HDAC1	BCCIP
HDAC1	BRCA2
SMAD2	SP1
SP1	SMAD2
SMAD2	KAT2B
KAT2B	SMAD2
SMAD2	NEDD4
NEDD4	SMAD2
BRCA2	SMAD2
SP1	BRCA1
BRCA1	SP1
SP1	RAD51
SP1	CCNA2
CCNA2	SP1
SP1	BRCA2
BRCA1	H2AFX
H2AFX	BRCA1
MORF4L1	BRCA1
SIRT1	BRCA1
BRCA1	ATM
ATM	BRCA1
BRCA1	FANCD2
FANCD2	BRCA1
BRCA1	BRE
BRE	BRCA1
BRCA1	RAD51
RAD51	BRCA1
BRCA1	RPA1
CCNA2	BRCA1
BRCA2	BRCA1
BRCA1	BRCA2
hsa-miR-200c	SERPINH1
SERPINH1	BRCA2
H2AFX	KAT2B
H2AFX	ATM
ATM	H2AFX
H2AFX	FANCD2
FANCD2	H2AFX
H2AFX	RAD51
hsa-miR-145	H2AFX
H2AFX	BRCA2
KAT2B	SIRT1
SIRT1	KAT2B
KAT2B	CCNA2
BRCA2	KAT2B
NEDD4	BRCA2
MORF4L1	RAD51
MORF4L1	BRCA2
SIRT1	AURKB
SIRT1	BCCIP
SIRT1	BRCA2
ATM	FANCD2
FANCD2	ATM
ATM	RAD51
RAD51	ATM
ATM	RPA1
ATM	BRCA2
BRCA2	FANCD2
FANCD2	BRCA2
BRE	RAD51
BRCA2	BRE
RAD51	RPA1
RAD51	DMC1
DMC1	RAD51
hsa-miR-374a	RAD51
hsa-miR-374b	RAD51
hsa-miR-152	RAD51
hsa-miR-148a	RAD51
BRCA2	RAD51
RAD51	BRCA2
RPA1	CCNA2
BRCA2	RPA1
hsa-miR-374a	CCNA2
hsa-miR-374b	CCNA2
hsa-miR-145	CCNA2
CCNA2	BRCA2
hsa-let-7d	AURKB
hsa-let-7a	AURKB
hsa-let-7e	AURKB
hsa-let-7f	AURKB
hsa-let-7g	AURKB
hsa-miR-98	AURKB
hsa-let-7c	AURKB
BRCA2	AURKB
BRCA2	BCCIP
hsa-miR-340	DMC1
hsa-miR-340	BRCA2
BRCA2	DMC1
DMC1	BRCA2
hsa-miR-200c	BRCA2
hsa-let-7d	BRCA2
hsa-let-7a	BRCA2
hsa-let-7e	BRCA2
hsa-let-7f	BRCA2
hsa-let-7g	BRCA2
hsa-miR-98	BRCA2
hsa-miR-374a	BRCA2
hsa-miR-374b	BRCA2
hsa-let-7c	BRCA2
hsa-miR-152	BRCA2
hsa-miR-145	BRCA2
hsa-miR-148a	BRCA2
