# Supplementary material for: A New Method for Discovering Disease-Specific MiRNA-Target Regulatory Networks
Source: PLoS One. 2015 Apr 7;10(4):e0122473. doi: 10.1371/journal.pone.0122473 (PMC4388573; doi:10.1371/journal.pone.0122473)
Supplement: S2 File — This file contains all the discovered regulatory subnetworks. (ZIP) [file pone.0122473.s002.zip › reg_subnetwork_BRE.txt]

BRCA1	NCOA3
NCOA3	BRCA1
BRCA1	HNRNPA2B1
BRCA1	UBE2D1
UBE2D1	BRCA1
BRCA1	BRCA2
BRCA2	BRCA1
BRCA1	RAD51
RAD51	BRCA1
BRCA1	MDC1
MDC1	BRCA1
BRCA1	SUMO2
SUMO2	BRCA1
BRE	BRCA1
BRCA1	BRE
hsa-miR-423-5p	NCOA3
NCOA3	BRE
RAD51	HNRNPA2B1
SUMO2	HNRNPA2B1
BRE	HNRNPA2B1
SUMO2	USP7
USP7	BRE
BRE	UBE2D1
BRCA2	RAD51
RAD51	BRCA2
BRCA2	BRE
RAD51	MDC1
MDC1	RAD51
BRE	RAD51
SUMO2	MDC1
MDC1	BRE
SUMO2	BRE
hsa-miR-423-5p	BRE
