# Supplementary material for: A New Method for Discovering Disease-Specific MiRNA-Target Regulatory Networks
Source: PLoS One. 2015 Apr 7;10(4):e0122473. doi: 10.1371/journal.pone.0122473 (PMC4388573; doi:10.1371/journal.pone.0122473)
Supplement: S2 File — This file contains all the discovered regulatory subnetworks. (ZIP) [file pone.0122473.s002.zip › reg_subnetwork_BTRC.txt]

SMAD3	SP1
SP1	SMAD3
SMAD3	EP300
EP300	SMAD3
MYC	SMAD3
SMAD3	SMURF1
HNRNPK	SMAD3
SMAD3	FOXO3
FOXO3	SMAD3
SMAD3	GSK3B
GSK3B	SMAD3
SMAD3	CUL1
SMAD3	CDC25A
CDC25A	SMAD3
SMAD3	CHUK
SMAD3	CTNNB1
SMAD3	SMAD4
SMAD4	SMAD3
SMAD3	BTRC
MYC	MCL1
hsa-miR-1237	MCL1
BTRC	MCL1
SP1	EP300
EP300	SP1
SP1	CCND1
SP1	MYC
MYC	SP1
MAPK14	SP1
SP1	SMAD4
SMAD4	SP1
BTRC	SP1
EP300	CCND1
EP300	MYC
MYC	EP300
EP300	DDB1
EP300	FOXO3
FOXO3	EP300
EP300	CHUK
EP300	CTNNB1
CTNNB1	EP300
EP300	MAPK14
MAPK14	EP300
EP300	SMAD4
SMAD4	EP300
hsa-miR-630	EP300
EP300	BTRC
CCND1	CUL1
CUL1	CCND1
ELAVL1	CCND1
BTRC	CCND1
CCND1	BTRC
MYC	HNRNPK
MYC	DDB1
MYC	HNRNPC
MYC	FOXO3
MYC	GSK3B
GSK3B	MYC
MYC	CUL1
MYC	CHUK
CHUK	MYC
ELAVL1	MYC
MYC	IGF2BP1
BTRC	MYC
MYC	BTRC
SMURF1	HNRNPK
SMAD4	SMURF1
SMURF1	BTRC
HNRNPK	TP63
TP63	HNRNPK
CUL1	HNRNPK
CTNNB1	HNRNPK
HNRNPK	ELAVL1
ELAVL1	HNRNPK
BTRC	HNRNPK
CUL1	DDB1
DDB1	UBE2D2
DDB1	CTNNB1
hsa-miR-760	DDB1
hsa-miR-939	DDB1
DDB1	BTRC
CUL1	HNRNPC
ELAVL1	HNRNPC
hsa-miR-939	HNRNPC
BTRC	HNRNPC
KDR	CUL1
CUL1	KDR
BTRC	KDR
KDR	BTRC
FOXO3	CHUK
CHUK	FOXO3
FOXO3	CTNNB1
CTNNB1	FOXO3
ELAVL1	FOXO3
FOXO3	SMAD4
SMAD4	FOXO3
hsa-miR-501-3p	FOXO3
hsa-miR-760	FOXO3
hsa-miR-92b	FOXO3
hsa-miR-371-5p	FOXO3
hsa-miR-630	FOXO3
hsa-miR-584	FOXO3
hsa-miR-125a-3p	FOXO3
hsa-miR-765	FOXO3
BTRC	FOXO3
FOXO3	BTRC
GSK3B	UBE2D1
GSK3B	CTNNB1
CTNNB1	GSK3B
ELAVL1	GSK3B
GSK3B	APC
GSK3B	CCNE1
GSK3B	IGF2BP1
hsa-miR-92b	GSK3B
GSK3B	BTRC
TP63	CHUK
CHUK	TP63
TP63	IGF2BP1
BTRC	TP63
TP63	BTRC
CUL1	UBE2D1
CDC25A	CUL1
CHUK	CUL1
CTNNB1	CUL1
CUL1	ELAVL1
UHRF1	CUL1
CUL1	CLU
CUL1	CCNE1
CUL1	IGF2BP1
BTRC	CUL1
CUL1	BTRC
UBE2D1	UBE2D2
CTNNB1	UBE2D1
BTRC	UBE2D1
UBE2D2	BTRC
MAPK14	CDC25A
CDC25A	CCNE1
CCNE1	CDC25A
BTRC	CDC25A
CDC25A	BTRC
CHUK	CTNNB1
CTNNB1	CHUK
ELAVL1	CHUK
CLU	CHUK
BTRC	CHUK
CTNNB1	APC
APC	CTNNB1
SMAD4	CTNNB1
CTNNB1	CCNE1
CCNE1	CTNNB1
BTRC	CTNNB1
CTNNB1	BTRC
ELAVL1	UHRF1
ELAVL1	BMI1
ELAVL1	PDCD4
BTRC	ELAVL1
ELAVL1	BTRC
BTRC	UHRF1
UHRF1	BTRC
MAPK14	BMI1
hsa-miR-1237	MAPK14
BTRC	MAPK14
MAPK14	BTRC
hsa-miR-501-3p	APC
BTRC	APC
hsa-miR-760	SMAD4
hsa-miR-92b	SMAD4
hsa-miR-1237	SMAD4
hsa-miR-371-5p	SMAD4
hsa-miR-125a-3p	SMAD4
BTRC	SMAD4
SMAD4	BTRC
hsa-miR-630	BMI1
BTRC	BMI1
BMI1	BTRC
hsa-miR-939	CLU
BTRC	CLU
BTRC	CCNE1
IGF2BP1	BTRC
hsa-miR-501-3p	BTRC
BTRC	PDCD4
PDCD4	BTRC
hsa-miR-760	BTRC
hsa-miR-92b	BTRC
hsa-miR-1237	BTRC
hsa-miR-371-5p	BTRC
hsa-miR-630	BTRC
hsa-miR-584	BTRC
hsa-miR-125a-3p	BTRC
hsa-miR-765	BTRC
hsa-miR-939	BTRC
