# Supplementary material for: A New Method for Discovering Disease-Specific MiRNA-Target Regulatory Networks
Source: PLoS One. 2015 Apr 7;10(4):e0122473. doi: 10.1371/journal.pone.0122473 (PMC4388573; doi:10.1371/journal.pone.0122473)
Supplement: S2 File — This file contains all the discovered regulatory subnetworks. (ZIP) [file pone.0122473.s002.zip › reg_subnetwork_CALM1.txt]

AR	EGFR
EGFR	AR
SP1	AR
UBE3A	AR
AR	RAF1
YWHAQ	AR
AR	AKT1
AKT1	AR
AR	RCHY1
RCHY1	AR
CCNE1	AR
AR	TCF4
AR	SVIL
SVIL	AR
CALM1	AR
GRK5	SNCA
GRK5	YWHAQ
GRK5	CUL4B
CALM1	GRK5
hsa-miR-548c-3p	GJA1
GJA1	CALM1
EGFR	ESR1
ESR1	EGFR
H2AFX	EGFR
SNX6	EGFR
EGFR	CBL
CBL	EGFR
MAPK14	EGFR
EGFR	SYK
EGFR	SEC61A1
EGFR	CALM1
YWHAQ	SNCA
SNCA	AKT1
SNCA	LRRK2
LRRK2	SNCA
CALM1	SNCA
SNCA	CALM1
ESR1	SP1
SP1	ESR1
ESR1	DDX5
DDX5	ESR1
ESR1	UBE3A
UBE3A	ESR1
ESR1	MYC
ESR1	DDX3X
ESR1	CUL3
ESR1	EWSR1
ESR1	H2AFX
ESR1	SF3B1
ESR1	IQGAP1
ESR1	YWHAE
ESR1	HUWE1
ESR1	OXSR1
YWHAQ	ESR1
AKT1	ESR1
SVIL	ESR1
CALM1	ESR1
SP1	MYC
MYC	SP1
SP1	DDX3X
MAPK14	SP1
SYK	SP1
SP1	CCNA2
CCNA2	SP1
hsa-miR-671-5p	SP1
SP1	CALM1
CUL3	DDX5
AKT1	DDX5
CUL1	DDX5
CUL4B	DDX5
DCUN1D1	DDX5
hsa-miR-671-5p	DDX5
CALM1	DDX5
UBE3A	YWHAE
UBE3A	RAD23B
RAD23B	UBE3A
UBE3A	MYCBP2
hsa-miR-513c	UBE3A
UBE3A	CALM1
MYC	SF3B1
MYC	YWHAE
MYC	HUWE1
HUWE1	MYC
MYC	RAF1
MYC	YWHAQ
MYC	CUL1
ELAVL1	MYC
MYC	RANBP2
MYCBP2	MYC
MYC	CAMK2G
MYC	PBK
MYC	MYLK
MYC	CALM1
CUL3	DDX3X
YWHAQ	DDX3X
CUL1	DDX3X
CUL4B	DDX3X
ELAVL1	DDX3X
hsa-miR-501-3p	DDX3X
DCUN1D1	DDX3X
hsa-miR-548c-3p	DDX3X
hsa-miR-371-5p	DDX3X
CALM1	DDX3X
CUL3	EWSR1
CUL3	SF3B1
CUL3	YWHAE
CUL3	HUWE1
CUL3	UBR5
CUL3	YWHAQ
CUL3	CUL1
CUL1	CUL3
CUL3	CUL4B
CUL3	ELAVL1
CUL3	CCNE1
CCNE1	CUL3
CUL3	AURKB
CUL3	CAMK2G
CUL3	DCUN1D1
DCUN1D1	CUL3
hsa-miR-548c-3p	CUL3
hsa-miR-202	CUL3
hsa-miR-371-5p	CUL3
hsa-miR-671-5p	CUL3
CUL3	CALM1
CUL1	EWSR1
CUL4B	EWSR1
ELAVL1	EWSR1
DCUN1D1	EWSR1
EWSR1	CALM1
H2AFX	YWHAE
YWHAQ	H2AFX
H2AFX	ELAVL1
PBK	H2AFX
H2AFX	CALM1
YWHAE	SF3B1
CUL1	SF3B1
CCNE1	SF3B1
hsa-miR-548c-3p	SF3B1
CALM1	SF3B1
YWHAQ	IQGAP1
IQGAP1	AKT1
CBL	IQGAP1
LRRK2	IQGAP1
hsa-miR-501-3p	IQGAP1
hsa-miR-548c-3p	IQGAP1
CALM1	IQGAP1
IQGAP1	CALM1
OXSR1	YWHAE
YWHAE	RAF1
RAF1	YWHAE
YWHAE	YWHAQ
YWHAQ	YWHAE
AKT1	YWHAE
CUL1	YWHAE
YWHAE	CBL
LRRK2	YWHAE
DCUN1D1	YWHAE
YWHAE	KIF1B
YWHAE	CALM1
CALM1	HUWE1
ELAVL1	OXSR1
OXSR1	PRKACB
hsa-miR-671-5p	OXSR1
OXSR1	CALM1
CALM1	UBR5
RAF1	YWHAQ
YWHAQ	RAF1
RAF1	AKT1
AKT1	RAF1
CALM1	RAF1
YWHAQ	CBL
CBL	YWHAQ
YWHAQ	MYCBP2
YWHAQ	LRRK2
LRRK2	YWHAQ
OPTN	YWHAQ
YWHAQ	CALM1
AKT1	TRIM13
AKT1	MAPK14
MAPK14	AKT1
AKT1	ARHGEF7
LRRK2	AKT1
CALM1	AKT1
hsa-miR-501-5p	TRIM13
TRIM13	CALM1
CUL1	ELAVL1
CUL1	RANBP2
CUL1	CCNE1
CUL1	CCNA2
CUL1	DCUN1D1
DCUN1D1	CUL1
CUL1	CALM1
hsa-miR-501-3p	RCHY1
CAMK2G	RCHY1
RCHY1	CALM1
CUL4B	ELAVL1
CUL4B	CCNE1
CCNE1	CUL4B
CUL4B	MYCBP2
CUL4B	DCUN1D1
DCUN1D1	CUL4B
hsa-miR-671-5p	CUL4B
CUL4B	CALM1
ELAVL1	SNX6
hsa-miR-202	SNX6
CALM1	SNX6
CBL	MAPK14
MAPK14	CBL
CBL	ARHGEF7
ARHGEF7	CBL
CBL	SYK
SYK	CBL
CALM1	CBL
CBL	CALM1
ELAVL1	MORF4L1
ELAVL1	TCF3
TCF3	ELAVL1
ELAVL1	RAD23B
ELAVL1	SET
ELAVL1	KIF1B
ELAVL1	CALM1
CALM1	MORF4L1
TCF4	TCF3
CALM1	TCF3
MAPK14	CALM1
ARHGEF7	LRRK2
LRRK2	ARHGEF7
hsa-miR-548c-3p	ARHGEF7
CALM1	ARHGEF7
ARHGEF7	CALM1
hsa-miR-548c-3p	RANBP2
hsa-miR-202	RANBP2
hsa-miR-659	RANBP2
CALM1	RANBP2
SYK	CALM1
UCHL5	RAD23B
UCHL5	SET
hsa-miR-501-3p	UCHL5
hsa-miR-202	UCHL5
hsa-miR-671-5p	UCHL5
CALM1	UCHL5
hsa-miR-501-3p	SEC61A1
hsa-miR-671-5p	SEC61A1
CALM1	SEC61A1
SEC61A1	CALM1
CALM1	RAD23B
CCNE1	CALM1
hsa-miR-548c-3p	TCF4
hsa-miR-371-5p	TCF4
hsa-miR-671-5p	TCF4
hsa-miR-659	TCF4
CALM1	TCF4
CALM1	CCNA2
CALM1	SET
CALM1	AURKB
AURKB	CALM1
hsa-miR-548c-3p	MYCBP2
hsa-miR-371-5p	MYCBP2
CALM1	MYCBP2
hsa-miR-548c-3p	CCND2
CALM1	CCND2
hsa-miR-548c-3p	ITGA6
hsa-miR-659	ITGA6
hsa-miR-765	ITGA6
CALM1	ITGA6
hsa-miR-548c-3p	LRRK2
LRRK2	CALM1
hsa-miR-501-3p	CALM1
hsa-miR-371-5p	PRKACB
hsa-miR-659	PRKACB
PRKACB	CALM1
SVIL	ATRX
SVIL	CALM1
CALM1	OPTN
CALM1	CAMK2G
hsa-miR-548c-3p	DCUN1D1
hsa-miR-501-5p	DCUN1D1
CALM1	DCUN1D1
CALM1	KIF1B
PBK	CALM1
hsa-miR-548c-3p	ATRX
CALM1	ATRX
hsa-miR-548c-3p	MYLK
CALM1	MYLK
MYLK	CALM1
hsa-miR-548c-3p	CALM1
hsa-miR-202	CALM1
hsa-miR-371-5p	CALM1
hsa-miR-671-5p	CALM1
hsa-miR-659	CALM1
hsa-miR-513c	CALM1
hsa-miR-501-5p	CALM1
hsa-miR-765	CALM1
