# Supplementary material for: A New Method for Discovering Disease-Specific MiRNA-Target Regulatory Networks
Source: PLoS One. 2015 Apr 7;10(4):e0122473. doi: 10.1371/journal.pone.0122473 (PMC4388573; doi:10.1371/journal.pone.0122473)
Supplement: S2 File — This file contains all the discovered regulatory subnetworks. (ZIP) [file pone.0122473.s002.zip › reg_subnetwork_CAMK2G.txt]

MYC	SMAD2
SMAD2	SMAD4
SMAD4	SMAD2
CAMK2G	SMAD2
MYC	CALM1
MYC	CAMK2G
CUL3	CALM1
CUL3	CAMK2G
RCHY1	CALM1
CAMK2G	RCHY1
hsa-miR-330-3p	SMAD4
CAMK2G	SMAD4
CALM1	CAMK2G
hsa-miR-330-3p	CAMK2G
