# Supplementary material for: A New Method for Discovering Disease-Specific MiRNA-Target Regulatory Networks
Source: PLoS One. 2015 Apr 7;10(4):e0122473. doi: 10.1371/journal.pone.0122473 (PMC4388573; doi:10.1371/journal.pone.0122473)
Supplement: S2 File — This file contains all the discovered regulatory subnetworks. (ZIP) [file pone.0122473.s002.zip › reg_subnetwork_CAND1.txt]

ESR1	ESR2
ESR2	ESR1
ESR1	DDX17
DDX17	ESR1
ESR1	DDX5
DDX5	ESR1
ESR1	HDAC5
ESR1	DDX3X
ESR1	CUL3
ESR1	CLTC
ESR1	DHX15
ESR1	DHX9
ESR1	EWSR1
ESR1	HNRNPA3
ESR1	HNRNPF
ESR1	HNRNPK
ESR1	ILF2
ESR1	EIF4A1
ESR1	G3BP1
ESR1	G3BP2
ESR1	HNRNPA2B1
ESR1	STAU1
ESR1	SF3B1
ESR1	EEF1A1
ESR1	HSP90B1
ESR1	KPNB1
ESR1	TUBB
ESR1	HSPA5
ESR1	IPO7
ESR1	LDHA
ESR1	PCBP1
ESR1	PSMA5
ESR1	SEC23A
ESR1	DDB1
ESR1	HNRNPC
SMARCE1	ESR1
ESR1	CAND1
ESR2	DDX17
ESR2	DDX5
ESR2	STAU1
SMARCE1	ESR2
ESR2	ZC3HAV1
CAND1	ESR2
DDX17	DDX5
DDX5	DDX17
HDAC5	DDX17
CUL3	DDX17
DDX17	DHX9
DDX17	HNRNPK
HNRNPK	DDX17
CUL1	DDX17
NOTCH1	DDX17
ELAVL1	DDX17
DDX17	SF3A1
HNRNPH1	DDX17
hsa-miR-494	DDX17
CUL2	DDX17
hsa-miR-513a-5p	DDX17
SUMO2	DDX17
hsa-miR-188-5p	DDX17
CAND1	DDX17
CUL3	DDX5
DDX5	DHX15
DDX5	DHX9
DHX9	DDX5
DDX5	HNRNPF
DDX5	HNRNPK
HNRNPK	DDX5
CUL1	DDX5
CUL4B	DDX5
DDX5	SF3B3
DDX5	SF3A1
DDX5	HNRNPH1
HNRNPH1	DDX5
CUL2	DDX5
DDX5	SUMO2
SUMO2	DDX5
DCUN1D1	DDX5
CUL5	DDX5
CAND1	DDX5
HDAC5	DDX3X
HDAC5	CLTC
HDAC5	DHX15
HDAC5	DHX9
HDAC5	HNRNPA3
HDAC5	HNRNPF
HDAC5	ILF2
HDAC5	EIF4A1
HDAC5	HNRNPA2B1
HDAC5	SF3B1
HDAC5	HSP90B1
HDAC5	KPNB1
HDAC5	TUBB
HDAC5	HSPA5
HDAC5	LDHA
HDAC5	PSMA5
HDAC5	DDB1
HDAC5	DDX1
HDAC5	PDIA6
HDAC5	SF3B3
HDAC5	SF3A1
HDAC5	USP9X
HDAC5	IGF2BP1
HDAC5	CANX
HDAC5	HNRNPD
HDAC5	SLC25A3
HDAC5	CAND1
CUL3	DDX3X
CUL1	DDX3X
CUL4B	DDX3X
ELAVL1	DDX3X
CUL2	DDX3X
SUMO2	DDX3X
DCUN1D1	DDX3X
CUL5	DDX3X
CAND1	DDX3X
CUL3	CLTC
CUL3	DHX15
CUL3	DHX9
CUL3	EWSR1
CUL3	HNRNPA3
CUL3	HNRNPF
CUL3	HNRNPK
CUL3	ILF2
CUL3	EIF4A1
CUL3	G3BP1
CUL3	G3BP2
CUL3	HNRNPA2B1
CUL3	STAU1
CUL3	SF3B1
CUL3	EEF1A1
CUL3	HSP90B1
CUL3	KPNB1
CUL3	TUBB
CUL3	HSPA5
CUL3	LDHA
CUL3	PSMA5
CUL3	SEC23A
CUL3	DDB1
CUL3	HNRNPC
CUL3	CUL1
CUL1	CUL3
CUL3	CUL4B
CUL3	ELAVL1
CUL3	SMARCC1
CUL3	DDX1
CUL3	PDIA6
CUL3	SF3B3
CUL3	DNAJC10
CUL3	SF3A1
CUL3	SMARCE1
CUL3	USP9X
CUL3	IGF2BP1
CUL3	ALDH3A2
CUL3	HNRNPH1
CUL3	CANX
CUL3	HNRNPD
CUL3	SLC25A3
CUL3	NUDT21
hsa-miR-494	CUL3
CUL3	KPNA1
CUL3	RPL15
CUL3	DDX24
SUMO2	CUL3
CUL3	TARDBP
CUL3	ZC3HAV1
CUL3	DCUN1D1
DCUN1D1	CUL3
CUL3	CUL5
CUL5	CUL3
CUL3	RPP30
CUL3	DAZAP1
CAND1	CUL3
CUL3	CAND1
CUL1	CLTC
CUL2	CLTC
hsa-miR-513a-5p	CLTC
SUMO2	CLTC
DCUN1D1	CLTC
CUL5	CLTC
CAND1	CLTC
DHX15	HNRNPF
DHX15	HNRNPK
CUL1	DHX15
NOTCH1	DHX15
CUL4B	DHX15
DHX15	SF3A1
CUL2	DHX15
SUMO2	DHX15
CUL5	DHX15
CAND1	DHX15
DHX9	EWSR1
DHX9	HNRNPF
DHX9	HNRNPK
HNRNPK	DHX9
DHX9	ILF2
HNRNPC	DHX9
CUL1	DHX9
CUL4B	DHX9
DHX9	DDX1
hsa-miR-494	DHX9
CUL2	DHX9
SUMO2	DHX9
DCUN1D1	DHX9
CUL5	DHX9
DHX9	USP39
CAND1	DHX9
PCBP1	EWSR1
CUL1	EWSR1
CUL4B	EWSR1
ELAVL1	EWSR1
CUL2	EWSR1
DCUN1D1	EWSR1
CUL5	EWSR1
CAND1	EWSR1
HNRNPK	HNRNPA3
HNRNPA2B1	HNRNPA3
HSPA5	HNRNPA3
CUL1	HNRNPA3
CUL4B	HNRNPA3
HNRNPH1	HNRNPA3
HNRNPD	HNRNPA3
hsa-miR-494	HNRNPA3
CUL2	HNRNPA3
SUMO2	HNRNPA3
DCUN1D1	HNRNPA3
CUL5	HNRNPA3
CAND1	HNRNPA3
HNRNPF	HNRNPK
HSPA5	HNRNPF
CUL1	HNRNPF
CUL4B	HNRNPF
ELAVL1	HNRNPF
HNRNPH1	HNRNPF
HNRNPF	HNRNPD
HNRNPD	HNRNPF
CUL2	HNRNPF
SUMO2	HNRNPF
DCUN1D1	HNRNPF
CUL5	HNRNPF
CAND1	HNRNPF
HNRNPK	SF3B1
EEF1A1	HNRNPK
PCBP1	HNRNPK
CUL1	HNRNPK
CUL4B	HNRNPK
HNRNPK	ELAVL1
ELAVL1	HNRNPK
HNRNPK	DDX1
DDX1	HNRNPK
HNRNPK	SF3B3
HNRNPK	SF3A1
HNRNPH1	HNRNPK
HNRNPK	HNRNPD
HNRNPD	HNRNPK
CUL2	HNRNPK
HNRNPK	SUMO2
SUMO2	HNRNPK
HNRNPK	TARDBP
DCUN1D1	HNRNPK
CUL5	HNRNPK
CAND1	HNRNPK
EIF4A1	ILF2
ILF2	SF3B1
EEF1A1	ILF2
HSPA5	ILF2
CUL1	ILF2
CUL4B	ILF2
DDX1	ILF2
HNRNPH1	ILF2
CUL2	ILF2
SUMO2	ILF2
DCUN1D1	ILF2
CUL5	ILF2
CAND1	ILF2
EEF1A1	EIF4A1
HSPA5	EIF4A1
CUL1	EIF4A1
SUMO2	EIF4A1
hsa-miR-381	EIF4A1
CAND1	EIF4A1
CUL1	G3BP1
ELAVL1	G3BP1
hsa-miR-381	G3BP1
CAND1	G3BP1
CUL1	G3BP2
ELAVL1	G3BP2
hsa-miR-494	G3BP2
G3BP2	DDX24
SUMO2	G3BP2
CAND1	G3BP2
HNRNPA2B1	PSMA5
CUL1	HNRNPA2B1
CUL4B	HNRNPA2B1
DDX1	HNRNPA2B1
HNRNPH1	HNRNPA2B1
HNRNPD	HNRNPA2B1
CUL2	HNRNPA2B1
SUMO2	HNRNPA2B1
hsa-miR-381	HNRNPA2B1
DCUN1D1	HNRNPA2B1
CUL5	HNRNPA2B1
CAND1	HNRNPA2B1
CUL1	STAU1
ELAVL1	STAU1
STAU1	RPL15
hsa-miR-381	STAU1
CAND1	STAU1
CUL1	SF3B1
SF3B1	SF3B3
SF3A1	SF3B1
NUDT21	SF3B1
SUMO2	SF3B1
SF3B1	TARDBP
SF3B1	USP39
CAND1	SF3B1
EEF1A1	TUBB
CUL1	EEF1A1
DDX1	EEF1A1
EEF1A1	RPL15
CUL2	EEF1A1
SUMO2	EEF1A1
DCUN1D1	EEF1A1
CUL5	EEF1A1
CAND1	EEF1A1
HSP90B1	HSPA5
CUL1	HSP90B1
HSP90B1	SMARCC1
CUL2	HSP90B1
SUMO2	HSP90B1
CUL5	HSP90B1
CAND1	HSP90B1
HSPA5	KPNB1
KPNB1	IPO7
NOTCH1	KPNB1
KPNB1	CUL4B
ELAVL1	KPNB1
KPNB1	KPNA1
KPNA1	KPNB1
CUL2	KPNB1
hsa-miR-381	KPNB1
CFTR	KPNB1
CAND1	KPNB1
CUL1	TUBB
CUL4B	TUBB
ELAVL1	TUBB
SF3B3	TUBB
CUL2	TUBB
SUMO2	TUBB
DCUN1D1	TUBB
CUL5	TUBB
CAND1	TUBB
CUL1	HSPA5
CUL4B	HSPA5
HSPA5	PDIA6
HSPA5	DNAJC10
HSPA5	PAWR
PAWR	HSPA5
CUL2	HSPA5
DDX24	HSPA5
SUMO2	HSPA5
DCUN1D1	HSPA5
CUL5	HSPA5
hsa-miR-501-5p	HSPA5
CAND1	HSPA5
hsa-miR-494	IPO7
SUMO2	IPO7
hsa-miR-381	IPO7
CFTR	IPO7
hsa-miR-188-5p	IPO7
CAND1	IPO7
SUMO2	LDHA
CUL5	LDHA
CAND1	LDHA
ELAVL1	PCBP1
PCBP1	HNRNPD
CUL2	PCBP1
SUMO2	PCBP1
PCBP1	TARDBP
CUL5	PCBP1
CAND1	PCBP1
CUL1	PSMA5
PSMA5	SF3A1
hsa-miR-494	PSMA5
hsa-miR-513a-5p	PSMA5
SUMO2	PSMA5
CAND1	PSMA5
CUL1	SEC23A
SEC23A	USP9X
CUL2	SEC23A
CAND1	SEC23A
CUL1	DDB1
DDB1	CUL4B
CUL4B	DDB1
DCUN1D1	DDB1
CUL5	DDB1
DDB1	CAND1
CUL1	HNRNPC
ELAVL1	HNRNPC
HNRNPC	SMARCC1
HNRNPC	SF3A1
HNRNPC	HNRNPD
HNRNPD	HNRNPC
hsa-miR-494	HNRNPC
CUL2	HNRNPC
SUMO2	HNRNPC
CUL5	HNRNPC
HNRNPC	USP39
CAND1	HNRNPC
CUL1	ELAVL1
CUL1	DDX1
CUL1	PDIA6
CUL1	SF3B3
CUL1	DNAJC10
CUL1	IGF2BP1
CUL1	HNRNPH1
CUL1	HNRNPD
hsa-miR-494	CUL1
CUL1	KPNA1
CUL1	RPL15
CUL1	DCUN1D1
DCUN1D1	CUL1
CUL5	CUL1
CUL1	DAZAP1
CUL1	ZCCHC11
CAND1	CUL1
CUL1	CAND1
NOTCH1	SMARCC1
NOTCH1	CAND1
CUL4B	ELAVL1
CUL4B	DDX1
CUL4B	DNAJC10
CUL4B	IGF2BP1
CUL4B	HNRNPH1
CUL4B	HNRNPD
hsa-miR-494	CUL4B
CUL4B	KPNA1
KPNA1	CUL4B
CUL4B	RPL15
CUL2	CUL4B
hsa-miR-381	CUL4B
CUL4B	DCUN1D1
DCUN1D1	CUL4B
CUL4B	CUL5
CUL5	CUL4B
CUL4B	DAZAP1
CUL4B	ZCCHC11
hsa-miR-188-5p	CUL4B
CAND1	CUL4B
CUL4B	CAND1
ELAVL1	SMARCC1
ELAVL1	HNRNPH1
ELAVL1	CANX
CUL2	ELAVL1
ELAVL1	SUMO2
hsa-miR-381	ELAVL1
ELAVL1	ZC3HAV1
CUL5	ELAVL1
ELAVL1	DAZAP1
ELAVL1	ZCCHC11
CAND1	ELAVL1
SMARCC1	SMARCE1
SMARCE1	SMARCC1
SUMO2	SMARCC1
CAND1	SMARCC1
DDX1	HNRNPD
CUL2	DDX1
SUMO2	DDX1
DCUN1D1	DDX1
CUL5	DDX1
CAND1	DDX1
CUL5	PDIA6
CAND1	PDIA6
SF3A1	SF3B3
hsa-miR-494	SF3B3
CUL2	SF3B3
hsa-miR-513a-5p	SF3B3
CAND1	SF3B3
hsa-miR-494	DNAJC10
CUL2	DNAJC10
DCUN1D1	DNAJC10
CUL5	DNAJC10
CAND1	DNAJC10
PAWR	CAND1
SUMO2	SF3A1
SF3A1	USP39
CAND1	SF3A1
hsa-miR-494	SMARCE1
SUMO2	SMARCE1
CAND1	SMARCE1
hsa-miR-513a-5p	USP9X
SUMO2	USP9X
CFTR	USP9X
CAND1	USP9X
CUL2	IGF2BP1
CUL5	IGF2BP1
CAND1	IGF2BP1
CAND1	ALDH3A2
HNRNPH1	HNRNPD
CUL2	HNRNPH1
SUMO2	HNRNPH1
DCUN1D1	HNRNPH1
CUL5	HNRNPH1
CAND1	HNRNPH1
SUMO2	CANX
hsa-miR-381	CANX
CFTR	CANX
CAND1	CANX
CUL2	HNRNPD
DCUN1D1	HNRNPD
CUL5	HNRNPD
CAND1	HNRNPD
CUL2	SLC25A3
hsa-miR-513a-5p	SLC25A3
SUMO2	SLC25A3
CAND1	SLC25A3
hsa-miR-494	NUDT21
hsa-miR-513a-5p	NUDT21
CAND1	NUDT21
hsa-miR-494	KPNA1
hsa-miR-494	RPL15
hsa-miR-494	CUL2
hsa-miR-494	DDX24
hsa-miR-494	TARDBP
hsa-miR-494	CAND1
SUMO2	KPNA1
CAND1	KPNA1
CUL2	RPL15
SUMO2	RPL15
DCUN1D1	RPL15
CUL5	RPL15
CAND1	RPL15
DCUN1D1	CUL2
CUL5	CUL2
CUL2	DAZAP1
CUL2	ZCCHC11
CAND1	CUL2
CUL2	CAND1
hsa-miR-513a-5p	SUMO2
hsa-miR-513a-5p	CAND1
SUMO2	DDX24
USP39	DDX24
CAND1	DDX24
CFTR	SUMO2
SUMO2	TARDBP
SUMO2	USP39
SUMO2	RPP30
SUMO2	DAZAP1
hsa-miR-188-5p	SUMO2
SUMO2	CAND1
hsa-miR-381	ZC3HAV1
hsa-miR-381	DCUN1D1
hsa-miR-381	CUL5
hsa-miR-381	CAND1
CFTR	CAND1
hsa-miR-188-5p	TARDBP
CAND1	TARDBP
CAND1	ZC3HAV1
DCUN1D1	CUL5
CUL5	DCUN1D1
DCUN1D1	ZCCHC11
hsa-miR-501-5p	DCUN1D1
CAND1	DCUN1D1
DCUN1D1	CAND1
CUL5	DAZAP1
CUL5	ZCCHC11
hsa-miR-188-5p	CUL5
CAND1	CUL5
CUL5	CAND1
CAND1	USP39
CAND1	RPP30
CAND1	DAZAP1
CAND1	ZCCHC11
hsa-miR-188-5p	CAND1
hsa-miR-501-5p	CAND1
