# Supplementary material for: A New Method for Discovering Disease-Specific MiRNA-Target Regulatory Networks
Source: PLoS One. 2015 Apr 7;10(4):e0122473. doi: 10.1371/journal.pone.0122473 (PMC4388573; doi:10.1371/journal.pone.0122473)
Supplement: S2 File — This file contains all the discovered regulatory subnetworks. (ZIP) [file pone.0122473.s002.zip › reg_subnetwork_CANX.txt]

CUL3	ATF2
ATF2	GANAB
ATF2	PDIA3
ATF2	ITGB1
ATF2	CANX
HDAC5	VCP
CUL3	VCP
TRAF6	VCP
VCP	ITGB1
ELAVL1	VCP
NDRG1	VCP
VCP	SUMO2
SUMO2	VCP
VCP	CFTR
CFTR	VCP
SIRT7	VCP
VCP	CANX
HDAC5	CAND1
HDAC5	GANAB
HDAC5	CANX
CUL3	CAND1
CAND1	CUL3
CUL3	ELAVL1
CUL3	PGRMC1
SUMO2	CUL3
hsa-miR-671-5p	CUL3
CUL3	CANX
TRAF6	GANAB
hsa-miR-671-5p	TRAF6
TRAF6	CANX
CAND1	ELAVL1
SUMO2	CAND1
hsa-miR-381	CAND1
CFTR	CAND1
CAND1	CANX
SUMO2	GANAB
hsa-miR-381	GANAB
SIRT7	GANAB
CANX	GANAB
PDIA3	ITGB1
PDIA3	LDLR
SUMO2	PDIA3
CANX	PDIA3
ELAVL1	ITGB1
ITGB1	CANX
ELAVL1	TCF3
TCF3	ELAVL1
ELAVL1	SUMO2
hsa-miR-381	ELAVL1
SIRT7	ELAVL1
ELAVL1	CANX
TCF3	CANX
LDLR	CANX
NDRG1	CANX
PGRMC1	CANX
CFTR	SUMO2
SUMO2	CANX
hsa-miR-381	CANX
CFTR	CANX
hsa-miR-671-5p	CANX
SIRT7	CANX
