# Supplementary material for: A New Method for Discovering Disease-Specific MiRNA-Target Regulatory Networks
Source: PLoS One. 2015 Apr 7;10(4):e0122473. doi: 10.1371/journal.pone.0122473 (PMC4388573; doi:10.1371/journal.pone.0122473)
Supplement: S2 File — This file contains all the discovered regulatory subnetworks. (ZIP) [file pone.0122473.s002.zip › reg_subnetwork_CAPZB.txt]

ESR1	SP1
SP1	ESR1
ESR1	BRCA1
BRCA1	ESR1
ESR1	CAPZB
SP1	BRCA1
BRCA1	SP1
MAPK14	SP1
SP1	VHL
VHL	SP1
hsa-miR-494	SP1
SP1	CAPZB
BRCA1	MDC1
MDC1	BRCA1
BRCA1	CAPZB
hsa-miR-494	MAPK14
MAPK14	CAPZB
VHL	CAPZB
MDC1	CAPZB
hsa-miR-494	CAPZB
