# Supplementary material for: A New Method for Discovering Disease-Specific MiRNA-Target Regulatory Networks
Source: PLoS One. 2015 Apr 7;10(4):e0122473. doi: 10.1371/journal.pone.0122473 (PMC4388573; doi:10.1371/journal.pone.0122473)
Supplement: S2 File — This file contains all the discovered regulatory subnetworks. (ZIP) [file pone.0122473.s002.zip › reg_subnetwork_CAV1.txt]

SMAD2	ESR1
ESR1	SMAD2
SMAD2	NF1
SMAD2	ITCH
ITCH	SMAD2
SMAD2	TGFBR1
TGFBR1	SMAD2
hsa-miR-548c-3p	SMAD2
hsa-miR-371-5p	SMAD2
CAV1	SMAD2
MAPK1	AR
AR	EGFR
EGFR	AR
PTEN	AR
CAV1	AR
hsa-miR-548c-3p	SCP2
hsa-miR-371-5p	SCP2
CAV1	SCP2
SCP2	CAV1
hsa-miR-548c-3p	EDNRB
hsa-miR-629	EDNRB
hsa-miR-200c	EDNRB
CAV1	EDNRB
GRK5	SNCA
CAV1	GRK5
CAV2	KCNMA1
KCNMA1	CAV2
hsa-miR-548c-3p	CAV2
hsa-miR-629	CAV2
hsa-miR-20a	CAV2
hsa-miR-106b	CAV2
hsa-miR-106a	CAV2
hsa-miR-17	CAV2
hsa-miR-93	CAV2
CAV1	CAV2
CAV2	CAV1
FLOT2	PTRF
CD44	FLOT2
hsa-miR-7	FLOT2
CAV1	FLOT2
hsa-miR-96	NOS1
hsa-miR-20a	NOS1
hsa-miR-17	NOS1
CAV1	NOS1
hsa-miR-548c-3p	PTGS2
hsa-miR-96	PTGS2
hsa-miR-940	PTGS2
CAV1	PTGS2
PTGS2	CAV1
PDGFRA	PDGFRB
EGFR	PDGFRB
PDGFRB	PTPN11
PTPN11	PDGFRB
hsa-miR-106a	PDGFRB
CAV1	PDGFRB
PTEN	PDGFRA
hsa-miR-106b	PDGFRA
hsa-miR-93	PDGFRA
CAV1	PDGFRA
GJA1	PDIA3
hsa-miR-548c-3p	GJA1
hsa-miR-106b	GJA1
hsa-miR-93	GJA1
CAV1	GJA1
GJA1	CAV1
MAPK1	SNCA
SNCA	MAPK1
MAPK1	ESR1
ESR1	MAPK1
VCP	MAPK1
hsa-miR-1238	MAPK1
hsa-miR-371-5p	MAPK1
hsa-miR-665	MAPK1
CAV1	MAPK1
EGFR	ESR1
ESR1	EGFR
EGFR	PTPN11
CD44	EGFR
hsa-miR-7	EGFR
CAV1	EGFR
EGFR	CAV1
PPP1CA	PPP2R4
ESR1	PPP1CA
PPP1CA	PTEN
CAV1	PPP1CA
PPP1CA	CAV1
hsa-miR-371-5p	PPP2R1B
CAV1	PPP2R1B
PTEN	PPP2R4
CAV1	PPP2R4
PPP2R4	CAV1
FYN	SNCA
hsa-miR-20a	SNCA
CAV1	SNCA
hsa-miR-20a	PTRF
hsa-miR-106b	PTRF
hsa-miR-106a	PTRF
hsa-miR-17	PTRF
hsa-miR-93	PTRF
CAV1	PTRF
ESR1	VCP
PTEN	ESR1
ESR1	PDIA3
CAV1	ESR1
ESR1	CAV1
VCP	NF1
NF1	VCP
PLAA	VCP
CAV1	VCP
hsa-miR-20a	KCNN3
hsa-miR-17	KCNN3
CAV1	KCNN3
hsa-miR-548c-3p	MCL1
hsa-miR-1238	MCL1
CAV1	MCL1
MCL1	CAV1
RHOA	TRPC1
hsa-miR-548c-3p	TRPC1
hsa-miR-106b	TRPC1
hsa-miR-93	TRPC1
CAV1	TRPC1
TRPC1	CAV1
hsa-miR-200c	DLC1
hsa-miR-20a	DLC1
hsa-miR-106b	DLC1
hsa-miR-106a	DLC1
hsa-miR-17	DLC1
hsa-miR-93	DLC1
CAV1	DLC1
hsa-miR-548c-3p	NF1
hsa-miR-1238	NF1
hsa-miR-665	NF1
CAV1	NF1
hsa-miR-548c-3p	KCNMA1
hsa-miR-629	KCNMA1
hsa-miR-200c	KCNMA1
hsa-miR-106b	KCNMA1
hsa-miR-93	KCNMA1
hsa-miR-940	KCNMA1
hsa-miR-665	KCNMA1
CAV1	KCNMA1
KCNMA1	CAV1
hsa-miR-548c-3p	LRP6
hsa-miR-1238	LRP6
CAV1	LRP6
LRP6	CAV1
hsa-miR-548c-3p	PTEN
hsa-miR-1238	PTEN
hsa-miR-371-5p	PTEN
PTEN	CAV1
PDIA3	PLAA
PLAA	PDIA3
PDIA3	CAV1
hsa-miR-106b	KDR
hsa-miR-93	KDR
KDR	CAV1
RHOA	CAV1
ITCH	FYN
FYN	ITCH
TGFBR1	ITCH
hsa-miR-548c-3p	ITCH
hsa-miR-371-5p	ITCH
hsa-miR-665	ITCH
ITCH	CAV1
FYN	PTPN11
hsa-miR-548c-3p	PTPN11
PTPN11	CAV1
CD44	FYN
hsa-miR-96	FYN
hsa-miR-200c	FYN
FYN	CAV1
BMPR1A	BMPR2
BMPR2	BMPR1A
hsa-miR-548c-3p	BMPR1A
hsa-miR-371-5p	BMPR1A
BMPR1A	CAV1
CD44	TGFBR1
BMPR2	TGFBR1
hsa-miR-548c-3p	TGFBR1
hsa-miR-371-5p	TGFBR1
hsa-miR-665	TGFBR1
TGFBR1	CAV1
hsa-miR-106b	CD44
hsa-miR-93	CD44
CD44	CAV1
hsa-miR-20a	TNFRSF1B
hsa-miR-17	TNFRSF1B
TNFRSF1B	CAV1
PLAA	CAV1
hsa-miR-940	GLIPR2
hsa-miR-665	GLIPR2
GLIPR2	CAV1
hsa-miR-1238	BMPR2
hsa-miR-371-5p	BMPR2
BMPR2	CAV1
hsa-miR-548c-3p	CAV1
hsa-miR-96	CAV1
hsa-miR-629	CAV1
hsa-miR-200c	CAV1
hsa-miR-7	CAV1
hsa-miR-20a	CAV1
hsa-miR-106b	CAV1
hsa-miR-106a	CAV1
hsa-miR-17	CAV1
hsa-miR-93	CAV1
hsa-miR-1238	CAV1
hsa-miR-371-5p	CAV1
hsa-miR-940	CAV1
hsa-miR-665	CAV1
