# Supplementary material for: A New Method for Discovering Disease-Specific MiRNA-Target Regulatory Networks
Source: PLoS One. 2015 Apr 7;10(4):e0122473. doi: 10.1371/journal.pone.0122473 (PMC4388573; doi:10.1371/journal.pone.0122473)
Supplement: S2 File — This file contains all the discovered regulatory subnetworks. (ZIP) [file pone.0122473.s002.zip › reg_subnetwork_CBFB.txt]

ELAVL1	MYC
MYC	RUNX1
MYC	CBFB
ELAVL1	RUNX1
hsa-miR-381	ELAVL1
CUL5	ELAVL1
hsa-miR-574-5p	ELAVL1
ELAVL1	CBFB
CBFB	RUNX1
RUNX1	CBFB
hsa-miR-381	CUL5
hsa-miR-381	CBFB
hsa-miR-574-5p	CUL5
CUL5	CBFB
hsa-miR-574-5p	CBFB
