# Supplementary material for: A New Method for Discovering Disease-Specific MiRNA-Target Regulatory Networks
Source: PLoS One. 2015 Apr 7;10(4):e0122473. doi: 10.1371/journal.pone.0122473 (PMC4388573; doi:10.1371/journal.pone.0122473)
Supplement: S2 File — This file contains all the discovered regulatory subnetworks. (ZIP) [file pone.0122473.s002.zip › reg_subnetwork_CBL.txt]

SMAD3	IRS1
SMAD3	SPTBN1
SPTBN1	SMAD3
SMAD3	NOTCH1
ITCH	SMAD3
SMAD3	CTNNB1
SMAD3	VAV2
CBL	SMAD3
SMAD3	CBL
PTEN	PDGFRA
PDGFRA	PIK3R1
PIK3R1	PDGFRA
PDGFRA	CRK
CRK	PDGFRA
hsa-miR-141	PDGFRA
CBL	PDGFRA
EGFR	PIK3R1
PIK3R1	EGFR
EGFR	IRS1
EGFR	YWHAZ
EGFR	HSPA5
EGFR	PRKCA
PRKCA	EGFR
EGFR	CTNNB1
MAPK14	EGFR
EGFR	PTPN11
EGFR	SYK
EGFR	CRK
CRK	EGFR
EGFR	VAV2
VAV2	EGFR
PTK2	EGFR
EGFR	SH3KBP1
SH3KBP1	EGFR
EGFR	CALM1
CBL	EGFR
EGFR	CBL
PTEN	UBE2L3
PTEN	PTK2
hsa-miR-141	PTEN
CBL	PTEN
PTEN	CBL
PIK3R1	IRS1
IRS1	PIK3R1
CTNNB1	PIK3R1
PIK3R1	PTPN11
PTPN11	PIK3R1
FYN	PIK3R1
PIK3R1	SYK
SYK	PIK3R1
PIK3R1	CRK
CRK	PIK3R1
PTK2	PIK3R1
PIK3R1	SH3KBP1
SH3KBP1	PIK3R1
CBL	PIK3R1
PIK3R1	CBL
YWHAB	IRS1
IRS1	YWHAE
YWHAE	IRS1
MAPK8	IRS1
IRS1	PTPN11
PTPN11	IRS1
IRS1	PTK2
PTK2	IRS1
CBL	IRS1
YWHAZ	MYH9
HSPA5	MYH9
YWHAQ	MYH9
MAPK14	MYH9
ITGA4	MYH9
CBL	MYH9
HSPA5	SPTBN1
MAPK14	SPTBN1
CBL	SPTBN1
YWHAZ	EEF1A1
YWHAZ	TUBB
YWHAZ	YWHAE
YWHAE	YWHAZ
YWHAZ	YWHAQ
YWHAQ	YWHAZ
YWHAZ	PRKCA
YWHAZ	CTNNB1
CTNNB1	YWHAZ
ITGA4	YWHAZ
CBL	YWHAZ
YWHAZ	CBL
EEF1A1	TUBB
YWHAQ	EEF1A1
MAPK14	EEF1A1
CRK	EEF1A1
ITGA4	EEF1A1
CBL	EEF1A1
HSPA5	IQGAP1
IQGAP1	KDR
YWHAQ	IQGAP1
IQGAP1	CTNNB1
IQGAP1	CALM1
CALM1	IQGAP1
ITGA4	IQGAP1
CBL	IQGAP1
YWHAB	TUBB
YWHAE	TUBB
YWHAQ	TUBB
TUBB	SYK
CRK	TUBB
CBL	TUBB
YWHAE	YWHAB
YWHAB	HSPA5
YWHAQ	YWHAB
ITGA4	YWHAB
CBL	YWHAB
YWHAB	CBL
YWHAE	YWHAQ
YWHAQ	YWHAE
YWHAE	CALM1
ITGA4	YWHAE
YWHAE	CBL
CRK	HSPA5
CBL	HSPA5
UBE2D2	UBE2L3
ITCH	UBE2L3
CBL	UBE2L3
UBE2L3	CBL
hsa-miR-141	KDR
CBL	KDR
CRK	YWHAQ
YWHAQ	CALM1
YWHAQ	PRKCQ
PRKCQ	YWHAQ
CBL	YWHAQ
YWHAQ	CBL
NOTCH1	ITCH
ITCH	NOTCH1
NOTCH1	CTNNB1
CTNNB1	NOTCH1
NOTCH1	CBL
UBE2D1	UBE2D2
CTNNB1	UBE2D1
CBL	UBE2D1
ITCH	UBE2D2
CBL	UBE2D2
UBE2D2	CBL
UBE2D3	ITCH
MAPK8	ITCH
ITCH	FYN
FYN	ITCH
ITCH	ARHGEF7
ARHGEF7	ITCH
ITCH	CBL
CBL	UBE2D3
PRKCA	CTNNB1
hsa-miR-141	PRKCA
PRKCA	CBL
CTNNB1	MAPK8
MAPK8	CTNNB1
PTPN11	CTNNB1
FYN	CTNNB1
MET	CTNNB1
CBL	CTNNB1
CTNNB1	CBL
MAPK14	PTPN11
MAPK14	CALM1
CBL	MAPK14
MAPK14	CBL
MAPK8	CRK
CBL	MAPK8
MAPK8	CBL
FYN	PTPN11
CRK	PTPN11
PTPN11	PTK2
PTK2	PTPN11
CBL	PTPN11
PTPN11	CBL
FYN	SYK
FYN	VAV2
PTK2	FYN
FYN	SH3KBP1
FYN	PRKCQ
PRKCQ	FYN
CBL	FYN
FYN	CBL
ARHGEF7	CALM1
CALM1	ARHGEF7
CBL	ARHGEF7
ARHGEF7	CBL
SYK	VAV2
PTK2	SYK
SYK	CALM1
ITGA4	SYK
CBL	SYK
SYK	CBL
CRK	PTK2
PTK2	CRK
CRK	SH3KBP1
SH3KBP1	CRK
CBL	CRK
CRK	CBL
CBL	VAV2
VAV2	CBL
PTK2	SH3KBP1
PTK2	ITGA4
CBL	PTK2
PTK2	CBL
SH3KBP1	MET
CBL	SH3KBP1
SH3KBP1	CBL
CBL	CALM1
CALM1	CBL
hsa-miR-141	MET
CBL	MET
MET	CBL
CBL	PRKCQ
PRKCQ	CBL
hsa-miR-141	ITGA4
ITGA4	CBL
hsa-miR-141	CBL
