# Supplementary material for: A New Method for Discovering Disease-Specific MiRNA-Target Regulatory Networks
Source: PLoS One. 2015 Apr 7;10(4):e0122473. doi: 10.1371/journal.pone.0122473 (PMC4388573; doi:10.1371/journal.pone.0122473)
Supplement: S2 File — This file contains all the discovered regulatory subnetworks. (ZIP) [file pone.0122473.s002.zip › reg_subnetwork_CCNA2.txt]

SP1	BRCA1
BRCA1	SP1
SP1	E2F1
E2F1	SP1
SP1	RB1
RB1	SP1
SP1	RBL1
RBL1	SP1
SP1	BRCA2
NFYB	SP1
SP1	CALM1
SP1	NFYA
NFYA	SP1
CCNA2	SP1
SP1	CCNA2
BRCA1	E2F1
BRCA1	TP73
BRCA1	RB1
RB1	BRCA1
BRCA1	CTNNB1
CTNNB1	BRCA1
BRCA1	RBL1
BRCA1	RBL2
BRCA1	BRCA2
BRCA2	BRCA1
BRCA1	MDC1
MDC1	BRCA1
BRCA1	RPA1
BRCA1	NFYA
hsa-miR-218	BRCA1
CCNA2	BRCA1
E2F1	CDKN1A
CUL1	CDKN1A
RB1	CDKN1A
CDC27	CDKN1A
CDKN1A	CDKN1B
CDKN1A	CDK6
CDK6	CDKN1A
CCNA2	CDKN1A
CDKN1A	CCNA2
CDT1	E2F1
KAT2B	E2F1
E2F1	CUL1
CUL1	E2F1
E2F1	RB1
RB1	E2F1
E2F1	RBL1
RBL1	E2F1
RBL2	E2F1
hsa-miR-204	E2F1
CCNA2	E2F1
E2F1	CCNA2
TP73	CDT1
KAT2B	CDT1
CDT1	CUL1
hsa-miR-204	CDT1
CDT1	CCNA2
TP73	KAT2B
KAT2B	TP73
TP73	CUL1
TP73	RB1
NFYB	TP73
hsa-miR-204	TP73
CCNA2	TP73
TP73	CCNA2
KAT2B	RB1
RB1	KAT2B
KAT2B	CTNNB1
CTNNB1	KAT2B
KAT2B	CDKN1B
CDKN1B	KAT2B
BRCA2	KAT2B
KAT2B	NFYB
NFYB	KAT2B
KAT2B	CCNA2
CTNNB1	CUL1
RBL2	CUL1
CDKN1B	CUL1
CUL1	CALM1
CUL1	CKS1B
CKS1B	CUL1
CUL1	CCNA2
RB1	RBL1
RB1	RBL2
RB1	CDC27
CDC27	RB1
CDK6	RB1
CCNA2	RB1
CDC27	CTNNB1
CTNNB1	CCNA2
RBL2	RBL1
CDK6	RBL1
CCNA2	RBL1
RBL1	CCNA2
CDK6	RBL2
RBL2	CCNA2
CDC27	MDC1
MDC1	CDC27
CDC27	TRIM33
TRIM33	CDC27
CKS1B	CDC27
CCNA2	CDC27
CDC27	CCNA2
CDKN1B	CDK6
CDK6	CDKN1B
CDKN1B	CKS1B
CKS1B	CDKN1B
CCNA2	CDKN1B
CDKN1B	CCNA2
CCNA2	CDK6
BRCA2	RPA1
hsa-miR-374a	BRCA2
hsa-miR-374b	BRCA2
hsa-miR-145	BRCA2
CCNA2	BRCA2
MDC1	CCNA2
RPA1	CCNA2
TRIM33	CCNA2
NFYA	NFYB
NFYB	CCNA2
CALM1	CCNA2
NFYA	CCNA2
hsa-miR-145	CKS1B
CCNA2	CKS1B
CKS1B	CCNA2
hsa-miR-218	CCNA2
hsa-miR-204	CCNA2
hsa-miR-374a	CCNA2
hsa-miR-374b	CCNA2
hsa-miR-145	CCNA2
