# Supplementary material for: A New Method for Discovering Disease-Specific MiRNA-Target Regulatory Networks
Source: PLoS One. 2015 Apr 7;10(4):e0122473. doi: 10.1371/journal.pone.0122473 (PMC4388573; doi:10.1371/journal.pone.0122473)
Supplement: S2 File — This file contains all the discovered regulatory subnetworks. (ZIP) [file pone.0122473.s002.zip › reg_subnetwork_CCNC.txt]

ESR1	MED1
MED1	ESR1
ESR1	ESR2
ESR2	ESR1
ESR1	CDK8
ESR1	CCNC
MED1	ESR2
ESR2	MED1
MED1	CDK8
CDK8	MED1
FBXW7	MED1
MED1	CCNC
ESR2	CDK8
ESR2	CCNC
GTF2F1	CDK8
CDK8	CCNC
TP63	FBXW7
hsa-miR-665	TP63
CCNC	TP63
hsa-miR-584	RB1
CCNC	RB1
FBXW7	CCNC
GTF2F1	CCNC
hsa-miR-584	CCNC
hsa-miR-665	CCNC
