# Supplementary material for: A New Method for Discovering Disease-Specific MiRNA-Target Regulatory Networks
Source: PLoS One. 2015 Apr 7;10(4):e0122473. doi: 10.1371/journal.pone.0122473 (PMC4388573; doi:10.1371/journal.pone.0122473)
Supplement: S2 File — This file contains all the discovered regulatory subnetworks. (ZIP) [file pone.0122473.s002.zip › reg_subnetwork_CCND1.txt]

MAPK1	ATF2
EP300	ATF2
ATF2	RB1
RB1	ATF2
THRB	ATF2
ATF2	CCND1
HDAC1	AR
AR	HDAC1
HDAC1	ESR1
ESR1	HDAC1
HDAC1	SP1
SP1	HDAC1
HDAC1	EP300
EP300	HDAC1
HDAC1	CDKN2A
BRCA1	HDAC1
HDAC1	STAT3
STAT3	HDAC1
HDAC1	CDKN1A
CDKN1A	HDAC1
HDAC1	PPP1CC
PPP1CC	HDAC1
HDAC1	TP73
TP73	HDAC1
HDAC1	RB1
RB1	HDAC1
HDAC1	ELAVL1
HDAC1	RBL2
RBL2	HDAC1
CCND1	HDAC1
HDAC1	CCND1
MAPK1	AR
SP1	AR
AR	EP300
AR	NCOA1
NCOA1	AR
BRCA1	AR
AR	STAT3
STAT3	AR
AR	NCOA3
NCOA3	AR
RB1	AR
CCND1	AR
MAPK1	ESR1
ESR1	MAPK1
MAPK1	SP1
MAPK1	EP300
EP300	MAPK1
MAPK1	BRCA1
BRCA1	MAPK1
STAT3	MAPK1
MAPK1	NCOA3
MAPK1	PPP1CC
MAPK1	CCND1
ESR1	SP1
SP1	ESR1
ESR1	EP300
EP300	ESR1
ESR1	NCOA1
NCOA1	ESR1
ESR1	BRCA1
BRCA1	ESR1
ESR1	STAT3
ESR1	NCOA3
NCOA3	ESR1
ESR1	CDKN1A
CDKN1A	ESR1
PPP1CC	ESR1
XPO1	ESR1
CCND1	ESR1
ESR1	CCND1
SP1	EP300
EP300	SP1
SP1	CDKN2A
CDKN2A	SP1
SP1	BRCA1
BRCA1	SP1
SP1	STAT3
STAT3	SP1
BTRC	SP1
SP1	RB1
RB1	SP1
SP1	CCND1
NCOA1	EP300
EP300	BRCA1
BRCA1	EP300
EP300	STAT3
STAT3	EP300
EP300	NCOA3
NCOA3	EP300
CDKN1A	EP300
EP300	TP73
TP73	EP300
EP300	KAT2B
EP300	BTRC
EP300	CCND1
CDKN2A	BRCA1
BRCA1	CDKN2A
PPP1CC	CDKN2A
CDKN2A	CDK6
CDK6	CDKN2A
MCM10	CDKN2A
PPP1CB	CDKN2A
CCND1	CDKN2A
CDKN2A	CCND1
NCOA1	STAT3
STAT3	NCOA1
NCOA1	NCOA3
NCOA3	NCOA1
NCOA1	KAT2B
KAT2B	NCOA1
NCOA1	THRB
THRB	NCOA1
NCOA1	CCND1
BRCA1	NCOA3
NCOA3	BRCA1
BRCA1	TP73
BRCA1	RB1
RB1	BRCA1
BRCA1	RBL2
BRCA1	PPP1CB
PPP1CB	BRCA1
hsa-miR-20a	BRCA1
CCND1	BRCA1
BRCA1	CCND1
STAT3	CDKN1A
STAT3	RB1
RB1	STAT3
ELAVL1	STAT3
CCND1	STAT3
STAT3	CCND1
NCOA3	KAT2B
KAT2B	NCOA3
ELAVL1	NCOA3
THRB	NCOA3
NCOA3	CCND1
CUL1	CDKN1A
RB1	CDKN1A
CDKN1A	CDKN1B
CDKN1A	CDK6
CDK6	CDKN1A
MCM10	CDKN1A
hsa-miR-20a	CDKN1A
CCND1	CDKN1A
CDKN1A	CCND1
CUL1	PPP1CC
ELAVL1	PPP1CC
PPP1CC	CCND1
TP73	KAT2B
KAT2B	TP73
TP73	CUL1
TP73	RB1
XPO1	TP73
CCND1	TP73
KAT2B	RB1
RB1	KAT2B
KAT2B	CDKN1B
CDKN1B	KAT2B
KAT2B	CCND1
CUL1	BTRC
BTRC	CUL1
CUL1	ELAVL1
RBL2	CUL1
CDKN1B	CUL1
CCND1	CUL1
CUL1	CCND1
BTRC	ELAVL1
ELAVL1	BTRC
CCND1	BTRC
BTRC	CCND1
RB1	RBL2
CDK6	RB1
CCND1	RB1
RB1	CCND1
ELAVL1	RBL2
ELAVL1	CDKN1B
ELAVL1	XPO1
XPO1	ELAVL1
ELAVL1	CDK6
ELAVL1	PPP1CB
ELAVL1	CCND1
CDK6	RBL2
RBL2	CCND1
CDKN1B	XPO1
XPO1	CDKN1B
CDKN1B	CDK6
CDK6	CDKN1B
CCND1	CDKN1B
CDKN1B	CCND1
CCND1	XPO1
CCND1	THRB
MCM3	MCM10
hsa-miR-20a	MCM3
CCND1	MCM3
CDK6	MCM10
CCND1	CDK6
CDK6	CCND1
CCND1	MCM10
PPP1CB	CCND1
hsa-miR-20a	CCND1
