# Supplementary material for: A New Method for Discovering Disease-Specific MiRNA-Target Regulatory Networks
Source: PLoS One. 2015 Apr 7;10(4):e0122473. doi: 10.1371/journal.pone.0122473 (PMC4388573; doi:10.1371/journal.pone.0122473)
Supplement: S2 File — This file contains all the discovered regulatory subnetworks. (ZIP) [file pone.0122473.s002.zip › reg_subnetwork_CCND2.txt]

CDKN2A	CDK6
CDK6	CDKN2A
CDKN2A	CCND2
RB1	CDKN1A
CDKN1A	CDKN1B
CDKN1A	CDK6
CDK6	CDKN1A
hsa-miR-106b	CDKN1A
hsa-miR-93	CDKN1A
CCND2	CDKN1A
CDKN1A	CCND2
CDK6	RB1
hsa-miR-548c-3p	RB1
hsa-miR-33b	RB1
CCND2	RB1
CDKN1B	CDK6
CDK6	CDKN1B
hsa-miR-548c-3p	CDKN1B
CCND2	CDKN1B
hsa-miR-548c-3p	CDK6
hsa-miR-93	CDK6
CCND2	CDK6
CDK6	CCND2
hsa-miR-548c-3p	CALM1
CALM1	CCND2
hsa-miR-548c-3p	CCND2
hsa-miR-106b	CCND2
hsa-miR-93	CCND2
hsa-miR-33b	CCND2
