# Supplementary material for: A New Method for Discovering Disease-Specific MiRNA-Target Regulatory Networks
Source: PLoS One. 2015 Apr 7;10(4):e0122473. doi: 10.1371/journal.pone.0122473 (PMC4388573; doi:10.1371/journal.pone.0122473)
Supplement: S2 File — This file contains all the discovered regulatory subnetworks. (ZIP) [file pone.0122473.s002.zip › reg_subnetwork_CCNE1.txt]

BRCA1	AR
AR	E2F1
E2F1	AR
GSK3B	AR
RB1	AR
AR	CTNNB1
CTNNB1	AR
AR	SMARCC1
CALM1	AR
CCNE1	AR
BRCA1	E2F1
BRCA1	TP73
BRCA1	RB1
RB1	BRCA1
BRCA1	NBN
NBN	BRCA1
BRCA1	CTNNB1
CTNNB1	BRCA1
BRCA1	RBL1
BRCA1	RBL2
BRCA1	SMARCC1
hsa-miR-26b	BRCA1
hsa-miR-26a	BRCA1
BRCA1	CCNE1
E2F1	CDKN1A
CUL1	CDKN1A
RB1	CDKN1A
CDKN1A	CDKN1B
CDKN1A	CDK6
CDK6	CDKN1A
CCNE1	CDKN1A
CDKN1A	CCNE1
CDT1	E2F1
E2F1	GSK3B
E2F1	CUL1
CUL1	E2F1
E2F1	RB1
RB1	E2F1
E2F1	RBL1
RBL1	E2F1
RBL2	E2F1
E2F1	MYBL2
hsa-miR-29a	E2F1
hsa-miR-29c	E2F1
hsa-miR-29b	E2F1
CCNE1	E2F1
CUL3	SF3B1
CUL3	CUL1
CUL1	CUL3
CUL3	CUL4B
CDC25A	CUL3
CUL3	CTNNB1
CUL3	SMARCC1
CUL3	MCM3
CUL3	CALM1
CCNE1	CUL3
CUL3	CCNE1
GSK3B	SF3B1
CUL1	SF3B1
CALM1	SF3B1
CCNE1	SF3B1
TP73	CDT1
CDT1	CUL1
CUL4B	CDT1
CDT1	CCNE1
GSK3B	BTRC
GSK3B	CTNNB1
CTNNB1	GSK3B
FBXW7	GSK3B
GSK3B	CCNE1
TP73	CUL1
TP73	RB1
NFYB	TP73
CCNE1	TP73
CUL1	BTRC
BTRC	CUL1
CDC25A	CUL1
CTNNB1	CUL1
RBL2	CUL1
CDKN1B	CUL1
CUL1	FBXW7
FBXW7	CUL1
CUL1	CALM1
CUL1	CCNE1
BTRC	CDC25A
CDC25A	BTRC
BTRC	CTNNB1
CTNNB1	BTRC
BTRC	CCNE1
RB1	RBL1
RB1	RBL2
CDK6	RB1
CCNE1	RB1
CCNE1	NBN
CUL4B	CALM1
CCNE1	CUL4B
CUL4B	CCNE1
CCNE1	CDC25A
CDC25A	CCNE1
CCNE1	CTNNB1
CTNNB1	CCNE1
RBL2	RBL1
CDK6	RBL1
RBL1	MYBL2
MYBL2	RBL1
CCNE1	RBL1
CDK6	RBL2
CCNE1	RBL2
RBL2	CCNE1
CDKN1B	CDK6
CDK6	CDKN1B
CCNE1	CDKN1B
CDKN1B	CCNE1
CCNE1	SMARCC1
MCM3	CCNE1
CCNE1	CDK6
CCNE1	FBXW7
FBXW7	CCNE1
hsa-miR-29a	MYBL2
hsa-miR-29c	MYBL2
hsa-miR-29b	MYBL2
CCNE1	MYBL2
NFYB	CCNE1
CCNE1	CALM1
hsa-miR-29a	CCNE1
hsa-miR-29c	CCNE1
hsa-miR-29b	CCNE1
hsa-miR-26b	CCNE1
hsa-miR-26a	CCNE1
