# Supplementary material for: A New Method for Discovering Disease-Specific MiRNA-Target Regulatory Networks
Source: PLoS One. 2015 Apr 7;10(4):e0122473. doi: 10.1371/journal.pone.0122473 (PMC4388573; doi:10.1371/journal.pone.0122473)
Supplement: S2 File — This file contains all the discovered regulatory subnetworks. (ZIP) [file pone.0122473.s002.zip › reg_subnetwork_CCT4.txt]

CUL3	ATF2
ATF2	TCP1
ATF2	HNRNPH1
ATF2	CCT4
PPP2R4	TCP1
PPP2R4	CCT4
ESR1	VCP
ESR1	HDAC5
ESR1	HDAC9
ESR1	MYC
ESR1	SMURF1
SMURF1	ESR1
ESR1	CUL3
XPO1	ESR1
ESR1	CCT4
HDAC5	VCP
SMURF1	VCP
CUL3	VCP
VCP	CUL1
VCP	TCP1
PRKAA1	VCP
VCP	SUMO2
SUMO2	VCP
ITGA4	VCP
VCP	CFTR
CFTR	VCP
VCP	PPP2CB
VCP	CUL5
VCP	CCT4
HDAC5	XPO1
HDAC5	USP9X
HDAC5	TCP1
PRKAA1	HDAC5
HDAC5	PPP2CB
HDAC5	CCT4
HDAC9	CCT4
MYC	CUL1
MYC	XPO1
MYC	VHL
VHL	MYC
MYC	TCP1
SUMO2	MYC
MYC	CCT4
SMURF1	XPO1
SMURF1	USP9X
USP9X	SMURF1
SMURF1	TCP1
SMURF1	HNRNPH1
SMURF1	CCT4
CUL3	CUL1
CUL1	CUL3
CUL3	ILK
CUL3	USP9X
CUL3	TCP1
CUL3	HNRNPH1
SUMO2	CUL3
CUL3	GPN1
CUL3	CUL5
CUL5	CUL3
CUL3	CCT4
CUL1	ILK
CUL1	HNRNPH1
CUL5	CUL1
CUL1	CCT4
ILK	TCP1
ILK	HNRNPH1
CUL5	ILK
ILK	CCT4
CD81	HNRNPH1
CD81	ITGA4
CD81	CCT4
SUMO2	XPO1
ITGA4	XPO1
CFTR	XPO1
CCT4	XPO1
STRN	TCP1
PPP2CB	STRN
STRN	CCT4
VHL	TCP1
TCP1	VHL
VHL	HNRNPH1
CUL5	VHL
VHL	CCT4
USP9X	TCP1
SUMO2	USP9X
RIOK2	USP9X
CFTR	USP9X
USP9X	CCT4
PRKAA1	TCP1
SUMO2	TCP1
ITGA4	TCP1
RIOK2	TCP1
PRKACB	TCP1
GPN1	TCP1
PPP2CB	TCP1
CCT4	TCP1
TCP1	CCT4
PRKAA1	HNRNPH1
SUMO2	HNRNPH1
ITGA4	HNRNPH1
RIOK2	HNRNPH1
GPN1	HNRNPH1
CUL5	HNRNPH1
HNRNPH1	CCT4
PRKAA1	CFTR
PRKAA1	CCT4
CFTR	SUMO2
SUMO2	CCT4
ITGA4	PPP2CB
ITGA4	CCT4
RIOK2	CCT4
PRKACB	CCT4
CUL5	GPN1
GPN1	CCT4
CFTR	CCT4
PPP2CB	CCT4
hsa-miR-1238	CUL5
CUL5	CCT4
hsa-miR-1238	CCT4
