# Supplementary material for: A New Method for Discovering Disease-Specific MiRNA-Target Regulatory Networks
Source: PLoS One. 2015 Apr 7;10(4):e0122473. doi: 10.1371/journal.pone.0122473 (PMC4388573; doi:10.1371/journal.pone.0122473)
Supplement: S2 File — This file contains all the discovered regulatory subnetworks. (ZIP) [file pone.0122473.s002.zip › reg_subnetwork_CD44.txt]

EP300	ATF2
ATF2	ITGB1
ATF2	CD44
CAV1	FLOT2
CAV1	EGFR
EGFR	CAV1
FYN	CAV1
TGFBR1	CAV1
hsa-miR-106b	CAV1
hsa-miR-93	CAV1
CD44	CAV1
CD44	FLOT2
EGFR	STAT3
STAT3	EGFR
EGFR	VAV2
VAV2	EGFR
CD44	EGFR
EP300	STAT3
STAT3	EP300
EP300	VHL
VHL	EP300
EP300	TGFBR1
TGFBR1	EP300
CD44	EP300
ELAVL1	STAT3
STAT3	FYN
hsa-miR-93	STAT3
CD44	STAT3
hsa-miR-30d	IQGAP1
hsa-miR-93	IQGAP1
IQGAP1	CD44
ELAVL1	ITGB1
hsa-miR-30d	ITGB1
CD44	ITGB1
ELAVL1	VHL
VHL	ELAVL1
ELAVL1	VAV2
ELAVL1	TGFBR1
ELAVL1	CD44
FYN	VAV2
CD44	FYN
VHL	CD44
CD44	VAV2
CD44	TGFBR1
hsa-miR-30d	CD44
hsa-miR-106b	CD44
hsa-miR-93	CD44
