# Supplementary material for: A New Method for Discovering Disease-Specific MiRNA-Target Regulatory Networks
Source: PLoS One. 2015 Apr 7;10(4):e0122473. doi: 10.1371/journal.pone.0122473 (PMC4388573; doi:10.1371/journal.pone.0122473)
Supplement: S2 File — This file contains all the discovered regulatory subnetworks. (ZIP) [file pone.0122473.s002.zip › reg_subnetwork_CD81.txt]

DDX17	DDX5
DDX5	DDX17
DDX17	HNRNPK
HNRNPK	DDX17
HNRNPH1	DDX17
ITGA4	DDX17
CD81	DDX17
DDX5	DHX15
DDX5	HNRNPK
HNRNPK	DDX5
AKT1	DDX5
DDX5	SF3B3
DDX5	HNRNPH1
HNRNPH1	DDX5
ITGA4	DDX5
hsa-miR-1237	DDX5
CD81	DDX5
hsa-miR-1237	RBBP4
CD81	RBBP4
ITGA4	DDX3X
EIF4A2	DDX3X
hsa-miR-1237	DDX3X
CD81	DDX3X
DHX15	HNRNPK
ITGA4	DHX15
CD81	DHX15
PCBP1	EWSR1
ITGA4	EWSR1
CD81	EWSR1
HNRNPK	HNRNPA3
HNRNPA2B1	HNRNPA3
HNRNPH1	HNRNPA3
HNRNPD	HNRNPA3
ITGA4	HNRNPA3
hsa-miR-1237	HNRNPA3
CD81	HNRNPA3
EEF1A1	HNRNPK
PCBP1	HNRNPK
HNRNPK	SF3B3
HNRNPH1	HNRNPK
HNRNPK	PCBP2
PCBP2	HNRNPK
HNRNPK	HNRNPD
HNRNPD	HNRNPK
ITGA4	HNRNPK
CD81	HNRNPK
ACTN1	ACTN4
ACTN4	ACTN1
ITGB1	ACTN1
CD81	ACTN1
ACTN1	CD81
EEF1A1	EIF4A1
AKT1	EIF4A1
ITGA4	EIF4A1
EIF4A1	PDCD4
EIF4A1	EIF4A2
CD81	EIF4A1
HNRNPH1	HNRNPA2B1
HNRNPD	HNRNPA2B1
ITGA4	HNRNPA2B1
CD81	HNRNPA2B1
EEF1A1	TUBB
EEF1A1	PCBP2
ITGA4	EEF1A1
hsa-miR-1237	EEF1A1
CD81	EEF1A1
EEF1A1	CD81
AKT1	TUBB
SF3B3	TUBB
CD81	TUBB
ITGA4	ACTN4
hsa-miR-1237	ACTN4
CD81	ACTN4
PCBP1	PCBP2
PCBP1	HNRNPD
ITGA4	PCBP1
CD81	PCBP1
HNRNPH1	CCT4
ITGA4	CCT4
CD81	CCT4
AKT1	IBTK
AKT1	CD81
ITGB1	CD46
CD46	ITGB1
CD9	ITGB1
CD81	ITGB1
CD81	IBTK
CD81	SF3B3
HNRNPH1	HNRNPD
ITGA4	HNRNPH1
CD81	HNRNPH1
PCBP2	HNRNPD
ITGA4	PCBP2
hsa-miR-1237	PCBP2
CD81	PCBP2
ITGA4	HNRNPD
CD81	HNRNPD
ITGA4	NUDT21
CD81	NUDT21
CD46	CD9
CD9	CD46
CD81	CD46
CD81	ITGA4
EIF4A2	PDCD4
CD81	PDCD4
CD81	EIF4A2
CD19	CD9
CD9	PTGFRN
CD81	CD9
hsa-miR-1237	CD81
CD19	CD81
CD81	PTGFRN
