# Supplementary material for: A New Method for Discovering Disease-Specific MiRNA-Target Regulatory Networks
Source: PLoS One. 2015 Apr 7;10(4):e0122473. doi: 10.1371/journal.pone.0122473 (PMC4388573; doi:10.1371/journal.pone.0122473)
Supplement: S2 File — This file contains all the discovered regulatory subnetworks. (ZIP) [file pone.0122473.s002.zip › reg_subnetwork_CD82.txt]

EGFR	ERBB3
CD82	EGFR
CD82	ERBB3
CD46	CD9
CD9	CD46
CD82	CD46
CD19	CD9
CD9	PTGFRN
CD82	CD9
hsa-miR-20a	ITGAL
hsa-miR-20b	ITGAL
hsa-miR-106a	ITGAL
hsa-miR-17	ITGAL
CD82	ITGAL
hsa-miR-20a	CD82
hsa-miR-20b	CD82
hsa-miR-106a	CD82
hsa-miR-17	CD82
hsa-miR-93	PTGFRN
hsa-miR-93	CD82
hsa-miR-362-3p	CD19
hsa-miR-362-3p	CD82
CD19	CD82
PTGFRN	CD82
