# Supplementary material for: A New Method for Discovering Disease-Specific MiRNA-Target Regulatory Networks
Source: PLoS One. 2015 Apr 7;10(4):e0122473. doi: 10.1371/journal.pone.0122473 (PMC4388573; doi:10.1371/journal.pone.0122473)
Supplement: S2 File — This file contains all the discovered regulatory subnetworks. (ZIP) [file pone.0122473.s002.zip › reg_subnetwork_CD9.txt]

ELAVL1	SERPINH1
CD9	SERPINH1
PRKCA	ITGB1
ITGB1	PRKCA
PRKCA	ELAVL1
ELAVL1	PRKCA
CD9	PRKCA
ELAVL1	ITGB1
CD81	ITGB1
ITGB1	CD46
CD46	ITGB1
hsa-miR-548c-3p	ITGB1
CD9	ITGB1
ELAVL1	CD9
CD81	CD46
CD19	CD81
CD81	PTGFRN
CD81	CD9
CD82	CD46
hsa-miR-548c-3p	CD46
CD9	CD46
CD46	CD9
CD19	CD82
PTGFRN	CD82
CD82	CD9
hsa-miR-548c-3p	PTGFRN
hsa-miR-548c-3p	CD9
CD19	CD9
CD9	PTGFRN
