# Supplementary material for: A New Method for Discovering Disease-Specific MiRNA-Target Regulatory Networks
Source: PLoS One. 2015 Apr 7;10(4):e0122473. doi: 10.1371/journal.pone.0122473 (PMC4388573; doi:10.1371/journal.pone.0122473)
Supplement: S2 File — This file contains all the discovered regulatory subnetworks. (ZIP) [file pone.0122473.s002.zip › reg_subnetwork_CDC25A.txt]

SMAD3	CUL1
SMAD3	BTRC
SMAD3	TRIB3
TRIB3	SMAD3
CDC25A	SMAD3
SMAD3	CDC25A
EGFR	YWHAZ
MAPK14	EGFR
CDC25A	EGFR
EGFR	CDC25A
CUL3	YWHAZ
CUL3	EEF1A1
CUL3	YWHAB
CUL3	YWHAE
CUL3	YWHAQ
CUL3	CUL1
CUL1	CUL3
CUL3	CCNE1
CCNE1	CUL3
CDC25A	CUL3
YWHAZ	EEF1A1
YWHAZ	YWHAE
YWHAE	YWHAZ
YWHAZ	RAF1
RAF1	YWHAZ
YWHAZ	YWHAQ
YWHAQ	YWHAZ
CUL1	YWHAZ
CSNK1A1	YWHAZ
YWHAZ	CDC25A
EEF1A1	RAF1
RAF1	EEF1A1
YWHAQ	EEF1A1
CUL1	EEF1A1
MAPK14	EEF1A1
CDC25A	EEF1A1
YWHAE	YWHAB
YWHAB	RAF1
RAF1	YWHAB
YWHAQ	YWHAB
CSNK1A1	YWHAB
CDC25A	YWHAB
YWHAB	CDC25A
YWHAE	RAF1
RAF1	YWHAE
YWHAE	YWHAQ
YWHAQ	YWHAE
CUL1	YWHAE
YWHAE	CSNK1A1
CSNK1A1	YWHAE
YWHAE	XPO1
CDC25A	YWHAE
RAF1	YWHAQ
YWHAQ	RAF1
CDC25A	RAF1
RAF1	CDC25A
CSNK1A1	YWHAQ
YWHAQ	CDC25A
CUL1	BTRC
BTRC	CUL1
CUL1	CHEK1
CHEK1	CUL1
CUL1	CCNE1
CDC25A	CUL1
BTRC	MAPK14
MAPK14	BTRC
BTRC	CCNE1
CDC25A	BTRC
BTRC	CDC25A
CSNK1A1	CDC25A
MAPK14	CDC25A
hsa-miR-24	TRIB3
CDC25A	TRIB3
CHEK1	XPO1
hsa-miR-24	CHEK1
CDC25A	CHEK1
CHEK1	CDC25A
CDC25A	XPO1
CDC25A	CCNE1
CCNE1	CDC25A
hsa-miR-24	CDC25A
