# Supplementary material for: A New Method for Discovering Disease-Specific MiRNA-Target Regulatory Networks
Source: PLoS One. 2015 Apr 7;10(4):e0122473. doi: 10.1371/journal.pone.0122473 (PMC4388573; doi:10.1371/journal.pone.0122473)
Supplement: S2 File — This file contains all the discovered regulatory subnetworks. (ZIP) [file pone.0122473.s002.zip › reg_subnetwork_CDC27.txt]

SMAD3	SMAD2
SMAD2	SMAD3
SMAD3	NOTCH1
SMAD3	CTNNB1
SMAD3	TRIM33
TRIM33	SMAD3
SMAD3	CDC27
SMAD2	CTNNB1
SMAD2	TRIM33
TRIM33	SMAD2
hsa-miR-494	SMAD2
hsa-miR-548c-3p	SMAD2
SMAD2	CDC27
VCP	CDKN1A
VCP	CDC27
hsa-miR-494	PTEN
hsa-miR-548c-3p	PTEN
hsa-miR-141	PTEN
CDC27	PTEN
PTEN	CDC27
RB1	CDKN1A
CDKN1A	UBE2D1
CDKN1A	CCNA2
CCNA2	CDKN1A
CDC27	CDKN1A
CDH1	CTNNB1
CTNNB1	CDH1
CDH1	TRIM33
CDC27	CDH1
CDH1	CDC27
NOTCH1	RB1
NOTCH1	CTNNB1
CTNNB1	NOTCH1
NOTCH1	CDC27
CCNA2	RB1
AURKB	RB1
hsa-miR-494	RB1
hsa-miR-548c-3p	RB1
CDC27	RB1
RB1	CDC27
CTNNB1	UBE2D1
hsa-miR-494	UBE2D1
CDC27	UBE2D1
CTNNB1	CCNA2
CDC27	CTNNB1
MDC1	CCNA2
CDC27	MDC1
MDC1	CDC27
TRIM33	CCNA2
hsa-miR-494	TRIM33
hsa-miR-548c-3p	TRIM33
CDC27	TRIM33
TRIM33	CDC27
CCNA2	CKS1B
CKS1B	CCNA2
CDC27	CCNA2
CCNA2	CDC27
AURKB	CDC27
CKS1B	CDC27
hsa-miR-494	CDC27
hsa-miR-548c-3p	REV1
REV1	CDC27
hsa-miR-548c-3p	CDC27
hsa-miR-141	CDC27
