# Supplementary material for: A New Method for Discovering Disease-Specific MiRNA-Target Regulatory Networks
Source: PLoS One. 2015 Apr 7;10(4):e0122473. doi: 10.1371/journal.pone.0122473 (PMC4388573; doi:10.1371/journal.pone.0122473)
Supplement: S2 File — This file contains all the discovered regulatory subnetworks. (ZIP) [file pone.0122473.s002.zip › reg_subnetwork_CDC37.txt]

AR	EGFR
EGFR	AR
GSK3B	AR
AR	AKT1
AKT1	AR
CDC37	AR
EGFR	TPM1
hsa-miR-7	EGFR
EGFR	CDC37
VCP	YWHAE
VCP	AKT1
AKT1	VCP
SGK1	VCP
PRKAA1	VCP
VCP	CDC37
YWHAE	MAP3K1
AKT1	YWHAE
YWHAE	MAP3K7
ILK	YWHAE
STK3	YWHAE
LRRK2	YWHAE
PRKAA1	YWHAE
YWHAE	CDC37
LRRK2	TPM1
TPM1	CDC37
GSK3B	MAP3K1
MAP3K1	CHUK
CHUK	MAP3K1
MAP3K1	CDC37
AKT1	GSK3B
GSK3B	PSEN1
PBK	GSK3B
GSK3B	CDC37
AKT1	CHUK
CHUK	AKT1
AKT1	ILK
ILK	AKT1
AKT1	STK3
STK3	AKT1
LRRK2	AKT1
CDC37	AKT1
AKT1	CDC37
CHUK	MAP3K7
MAP3K7	CHUK
CHUK	CDC37
MAP3K7	PRKAA1
MAP3K7	CDC37
ILK	CDC37
LRRK2	STK3
STK3	CDC37
CDK6	PPHLN1
CDC37	CDK6
SGK1	CDC37
PBK	CSNK2A2
CSNK2A2	CDC37
CDC37	PSEN1
PSEN1	CDC37
LRRK2	CDC37
PRKAA1	CDC37
PBK	CDC37
CDC37	PPHLN1
hsa-miR-7	CDC37
