# Supplementary material for: A New Method for Discovering Disease-Specific MiRNA-Target Regulatory Networks
Source: PLoS One. 2015 Apr 7;10(4):e0122473. doi: 10.1371/journal.pone.0122473 (PMC4388573; doi:10.1371/journal.pone.0122473)
Supplement: S2 File — This file contains all the discovered regulatory subnetworks. (ZIP) [file pone.0122473.s002.zip › reg_subnetwork_CDH1.txt]

HDAC1	EP300
EP300	HDAC1
HDAC1	CTNNB1
CTNNB1	HDAC1
HDAC1	SET
hsa-miR-371-5p	HDAC1
hsa-miR-671-5p	HDAC1
CDH1	HDAC1
EGFR	HSPA5
EGFR	CTNNB1
EGFR	CTNND1
hsa-miR-1237	EGFR
CDH1	EGFR
EP300	CTNNB1
CTNNB1	EP300
CDH1	EP300
EP300	CDH1
XRCC5	POLR2E
hsa-miR-1224-3p	XRCC5
CDH1	XRCC5
ACTN1	ACTN4
ACTN4	ACTN1
PSEN1	ACTN1
CDH1	ACTN1
HSPA5	IQGAP1
IQGAP1	CTNNB1
hsa-miR-1237	IQGAP1
CDH1	IQGAP1
IQGAP1	CDH1
MAGI1	ACTN4
hsa-miR-1237	ACTN4
CDH1	ACTN4
VCL	HSPA5
NDRG1	HSPA5
hsa-miR-202	HSPA5
hsa-miR-671-5p	HSPA5
CDH1	HSPA5
CTNNB1	VCL
hsa-miR-1237	VCL
hsa-miR-371-5p	VCL
CDH1	VCL
LMNA	CTNNB1
CDH1	LMNA
UBE2D2	USP9X
CDH1	UBE2D2
CDC27	CTNNB1
FYN	CTNNB1
CTNNB1	NDRG1
NDRG1	CTNNB1
CTNNB1	USP9X
USP9X	CTNNB1
CTNNB1	PSEN1
PSEN1	CTNNB1
CTNNB1	CTNND1
MET	CTNNB1
MAGI1	CTNNB1
RAB8B	CTNNB1
VEZT	CTNNB1
CDH1	CTNNB1
CTNNB1	CDH1
CDC27	TRIM33
TRIM33	CDC27
CDH1	CDC27
CDC27	CDH1
NEDD9	FYN
FYN	CTNND1
CTNND1	FYN
CDH1	FYN
FYN	CDH1
hsa-miR-1237	NDRG1
hsa-miR-665	NDRG1
CDH1	NDRG1
NDRG1	CDH1
hsa-miR-202	TRIM33
hsa-miR-92b	TRIM33
hsa-miR-371-5p	TRIM33
hsa-miR-671-5p	TRIM33
hsa-miR-513c	TRIM33
hsa-miR-665	TRIM33
CDH1	TRIM33
CDH1	NEDD9
NEDD9	CDH1
CFTR	USP9X
hsa-miR-665	USP9X
USP9X	CDH1
PSEN1	CTNND1
hsa-miR-92b	PSEN1
hsa-miR-1237	PSEN1
hsa-miR-371-5p	PSEN1
hsa-miR-513c	PSEN1
hsa-miR-665	PSEN1
hsa-miR-1225-3p	PSEN1
CDH1	PSEN1
hsa-miR-1237	CTNND1
hsa-miR-671-5p	CTNND1
CDH1	CTNND1
CTNND1	CDH1
CDH1	SET
CDH1	POLR2E
CDH1	MET
MET	CDH1
hsa-miR-654-3p	GNA12
CDH1	GNA12
hsa-miR-371-5p	GNA13
CDH1	GNA13
hsa-miR-1237	ADAM9
CDH1	ADAM9
hsa-miR-1237	GBAS
hsa-miR-939	GBAS
CDH1	GBAS
hsa-miR-1237	MAGI1
MAGI1	CDH1
hsa-miR-665	CFTR
CFTR	CDH1
hsa-miR-202	RAB8B
hsa-miR-92b	RAB8B
RAB8B	CDH1
VEZT	CDH1
hsa-miR-202	CDH1
hsa-miR-1224-3p	CDH1
hsa-miR-92b	CDH1
hsa-miR-1237	CDH1
hsa-miR-371-5p	CDH1
hsa-miR-671-5p	CDH1
hsa-miR-513c	CDH1
hsa-miR-654-3p	CDH1
hsa-miR-665	CDH1
hsa-miR-939	CDH1
hsa-miR-1225-3p	CDH1
