# Supplementary material for: A New Method for Discovering Disease-Specific MiRNA-Target Regulatory Networks
Source: PLoS One. 2015 Apr 7;10(4):e0122473. doi: 10.1371/journal.pone.0122473 (PMC4388573; doi:10.1371/journal.pone.0122473)
Supplement: S2 File — This file contains all the discovered regulatory subnetworks. (ZIP) [file pone.0122473.s002.zip › reg_subnetwork_CDK6.txt]

CDKN2A	CCND1
CCND1	CDKN2A
CDKN2A	MYC
MYC	CDKN2A
MCM10	CDKN2A
CDKN2A	CCND2
CDK6	CDKN2A
CDKN2A	CDK6
CCND1	CDKN1A
CDKN1A	CCND1
CCND1	RB1
RB1	CCND1
ELAVL1	CCND1
RBL2	CCND1
CCND1	CDKN1B
CDKN1B	CCND1
CCND1	MCM10
CDK6	CCND1
CCND1	CDK6
MYC	FOXO3
RB1	MYC
ELAVL1	MYC
MYC	RBL1
MYC	EIF4ENIF1
CDK6	MYC
RB1	CDKN1A
CDKN1A	CDKN1B
MCM10	CDKN1A
CDKN1A	CCNE1
CCNE1	CDKN1A
CDKN1A	CCNA2
CCNA2	CDKN1A
CDKN1A	CCND2
CCND2	CDKN1A
hsa-miR-93	CDKN1A
CDK6	CDKN1A
CDKN1A	CDK6
EZH2	RBL2
RBL2	EZH2
EZH2	SIRT1
SIRT1	EZH2
CDK6	EZH2
ELAVL1	FOXO3
FOXO3	SIRT1
SIRT1	FOXO3
hsa-miR-92b	FOXO3
CDK6	FOXO3
RB1	RBL1
RB1	RBL2
SIRT1	RB1
CCNE1	RB1
CCNA2	RB1
CCND2	RB1
hsa-miR-548c-3p	RB1
CDK6	RB1
ELAVL1	RBL2
ELAVL1	CDKN1B
ELAVL1	SIRT1
ELAVL1	PPHLN1
ELAVL1	CDK6
RBL2	RBL1
CCNE1	RBL1
RBL1	CCNA2
CCNA2	RBL1
CDK6	RBL1
RBL2	CCNE1
CCNE1	RBL2
RBL2	CCNA2
hsa-miR-548c-3p	RBL2
hsa-miR-92b	RBL2
CDK6	RBL2
CDKN1B	CCNE1
CCNE1	CDKN1B
CDKN1B	CCNA2
CCNA2	CDKN1B
CCND2	CDKN1B
hsa-miR-548c-3p	CDKN1B
CDK6	CDKN1B
CDKN1B	CDK6
CDC37	PPHLN1
CDC37	CDK6
PPARGC1A	SIRT1
SIRT1	ZEB1
hsa-miR-548c-3p	SIRT1
CDK6	SIRT1
CDK6	MCM10
hsa-miR-548c-3p	NFATC3
CDK6	NFATC3
hsa-miR-548c-3p	PPARGC1A
CDK6	PPARGC1A
CCNE1	CDK6
CCNA2	CDK6
hsa-miR-548c-3p	ZEB1
CDK6	ZEB1
hsa-miR-548c-3p	CCND2
hsa-miR-93	CCND2
CDK6	CCND2
CCND2	CDK6
hsa-miR-548c-3p	PPHLN1
CDK6	PPHLN1
hsa-miR-548c-3p	EIF4ENIF1
ATXN1	EIF4ENIF1
CDK6	EIF4ENIF1
hsa-miR-548c-3p	CDK6
ATXN1	CDK6
hsa-miR-93	CDK6
hsa-miR-92b	CDK6
