# Supplementary material for: A New Method for Discovering Disease-Specific MiRNA-Target Regulatory Networks
Source: PLoS One. 2015 Apr 7;10(4):e0122473. doi: 10.1371/journal.pone.0122473 (PMC4388573; doi:10.1371/journal.pone.0122473)
Supplement: S2 File — This file contains all the discovered regulatory subnetworks. (ZIP) [file pone.0122473.s002.zip › reg_subnetwork_CDK8.txt]

SMAD3	SMAD2
SMAD2	SMAD3
SMAD3	ESR1
SMAD3	BRCA1
BRCA1	SMAD3
MYC	SMAD3
SMAD3	SMAD1
SMAD1	SMAD3
SMAD3	KAT2B
KAT2B	SMAD3
SMAD3	SMARCC1
CDK8	SMAD3
SMAD2	ESR1
ESR1	SMAD2
MYC	SMAD2
SMAD2	SMAD1
SMAD1	SMAD2
SMAD2	KAT2B
KAT2B	SMAD2
SMAD2	SMARCC1
hsa-miR-622	SMAD2
hsa-miR-671-5p	SMAD2
CDK8	SMAD2
ESR1	MED1
MED1	ESR1
ESR1	BRCA1
BRCA1	ESR1
ESR1	ESR2
ESR2	ESR1
ESR1	NRIP1
NRIP1	ESR1
ESR1	MED14
ESR1	MED17
ESR1	MED21
ESR1	MED13
ESR1	CCNC
ESR1	MYC
ESR1	CDK8
MED1	BRCA1
BRCA1	MED1
MED1	ESR2
ESR2	MED1
MED1	MED14
MED14	MED1
MED1	MED17
MED1	MED21
MED1	MED13
MED13	MED1
MED1	CCNC
MYC	MED1
CDK8	MED1
MED1	CDK8
BRCA1	MED17
MED17	BRCA1
BRCA1	MED21
BRCA1	MED13
BRCA1	MYC
MYC	BRCA1
BRCA1	SMARCC1
BRCA1	GTF2F1
BRCA1	CDK8
ESR2	NRIP1
ESR2	MED14
ESR2	MED17
ESR2	MED21
ESR2	CCNC
ESR2	CDK8
CDK8	NRIP1
MED14	MED17
MED14	MED21
MED21	MED14
MED13	MED14
MYC	MED14
CDK8	MED14
MED17	MED21
SUZ12	MED17
CDK8	MED17
MED13	MED21
MED21	KAT2B
MED21	GTF2F1
CDK8	MED21
MED21	CDK8
CDK8	MED13
GTF2F1	CCNC
CDK8	CCNC
MYC	KAT2B
KAT2B	MYC
MYC	SMARCC1
MYC	GTF2F1
MYC	CDK8
CDK8	SMAD1
SMAD1	CDK8
hsa-miR-33b	KAT2B
CDK8	KAT2B
CDK8	SMARCC1
CDK8	SUZ12
SUZ12	CDK8
GTF2F1	CDK8
hsa-miR-622	CDK8
hsa-miR-33b	CDK8
hsa-miR-671-5p	CDK8
