# Supplementary material for: A New Method for Discovering Disease-Specific MiRNA-Target Regulatory Networks
Source: PLoS One. 2015 Apr 7;10(4):e0122473. doi: 10.1371/journal.pone.0122473 (PMC4388573; doi:10.1371/journal.pone.0122473)
Supplement: S2 File — This file contains all the discovered regulatory subnetworks. (ZIP) [file pone.0122473.s002.zip › reg_subnetwork_CDKN1A.txt]

JUN	HDAC1
HDAC1	JUN
CEBPA	JUN
JUN	ESR1
JUN	EP300
EP300	JUN
JUN	STAT3
STAT3	JUN
VDR	JUN
JUN	RB1
RB1	JUN
JUN	NFE2L2
JUN	MAPK8
MAPK8	JUN
CDKN1A	JUN
JUN	CDKN1A
CEBPA	HDAC1
HDAC1	ESR1
ESR1	HDAC1
HDAC1	EP300
EP300	HDAC1
HDAC1	CCND1
CCND1	HDAC1
HDAC1	STAT3
STAT3	HDAC1
HDAC1	RBBP4
RBBP4	HDAC1
HDAC1	E2F1
E2F1	HDAC1
HDAC1	RB1
RB1	HDAC1
HDAC1	MAPK8
HDAC1	TLE1
TLE1	HDAC1
HDAC1	SET
HDAC1	BCCIP
CDKN1A	HDAC1
HDAC1	CDKN1A
CEBPA	ESR1
CEBPA	EP300
CEBPA	VDR
VDR	CEBPA
CEBPA	RB1
CEBPA	MAPK8
MAPK8	CEBPA
CDKN1A	CEBPA
CEBPA	CDKN1A
ESR1	VCP
ESR1	EP300
EP300	ESR1
ESR1	CCND1
CCND1	ESR1
ESR1	STAT3
ESR1	RBBP4
ESR1	NCOR1
NCOR1	ESR1
ESR1	E2F1
E2F1	ESR1
ESR1	HNRNPK
ESR1	EEF1A1
ESR1	RAB1A
ESR1	DDB1
YWHAQ	ESR1
CDKN1A	ESR1
ESR1	CDKN1A
RBBP4	VCP
VCP	YWHAQ
TP63	VCP
VCP	CUL1
VCP	CDC27
VCP	CDKN1B
VCP	CHEK1
VCP	ATXN3
ATXN3	VCP
VCP	BCCIP
VCP	CDKN1A
EP300	CCND1
EP300	STAT3
STAT3	EP300
NCOR1	EP300
EP300	DDB1
EP300	VDR
VDR	EP300
MDM4	EP300
ATXN3	EP300
CDKN1A	EP300
CCND1	STAT3
STAT3	CCND1
CCND1	CUL1
CUL1	CCND1
CCND1	RB1
RB1	CCND1
CCND1	CDKN1B
CDKN1B	CCND1
CCND1	CDK6
CDK6	CCND1
CCND1	MCM10
hsa-miR-20a	CCND1
CDKN1A	CCND1
CCND1	CDKN1A
STAT3	RB1
RB1	STAT3
STAT3	MAPK8
MAPK8	STAT3
hsa-miR-93	STAT3
STAT3	CDKN1A
NCOR1	RBBP4
E2F1	RBBP4
DDB1	RBBP4
RB1	RBBP4
ATP6V1A	RBBP4
TK1	RBBP4
CDKN1A	RBBP4
NCOR1	VDR
VDR	NCOR1
NCOR1	NFE2L2
NCOR1	ATXN3
ATXN3	NCOR1
NCOR1	CDKN1A
E2F1	DDB1
E2F1	MDM4
E2F1	YWHAQ
YWHAQ	E2F1
E2F1	CUL1
CUL1	E2F1
E2F1	RB1
RB1	E2F1
CCNE1	E2F1
E2F1	CCNA2
CCNA2	E2F1
hsa-miR-20a	E2F1
hsa-miR-17	E2F1
E2F1	CDKN1A
EEF1A1	HNRNPK
YWHAQ	HNRNPK
HNRNPK	TP63
TP63	HNRNPK
CUL1	HNRNPK
CDKN1A	HNRNPK
YWHAQ	EEF1A1
TP63	EEF1A1
CUL1	EEF1A1
TK1	EEF1A1
CDKN1A	EEF1A1
RAB1A	ATP6V1A
RAB1A	CDKN1A
CUL1	DDB1
CDKN1B	DDB1
CHEK1	DDB1
DDB1	MCM10
MCM10	DDB1
DDB1	DTL
DTL	DDB1
CDKN1A	DDB1
DDB1	CDKN1A
OPTN	TNIP1
CDKN1A	TNIP1
RB1	VDR
NKD2	VDR
VDR	CDKN1A
MDM4	YWHAQ
MDM4	TP63
TP63	MDM4
MDM4	RB1
RB1	MDM4
MDM4	UBE2D1
CHEK1	MDM4
CDKN1A	MDM4
MDM4	CDKN1A
CDKN1B	YWHAQ
OPTN	YWHAQ
CDKN1A	YWHAQ
YWHAQ	CDKN1A
CDKN1A	TP63
CUL1	UBE2D1
CDKN1B	CUL1
CUL1	CHEK1
CHEK1	CUL1
CUL1	CCNE1
CUL1	QARS
CUL1	CCNA2
CUL1	CDKN1A
RB1	CDC27
CDC27	RB1
RB1	MAPK8
CHEK1	RB1
USP4	RB1
CDK6	RB1
CCNE1	RB1
CCNA2	RB1
CCND2	RB1
RB1	CDKN1A
CDC27	UBE2D1
CDKN1A	UBE2D1
hsa-miR-106b	NFE2L2
hsa-miR-93	NFE2L2
CDKN1A	NFE2L2
CDC27	CCNA2
CCNA2	CDC27
CDC27	CDKN1A
MAPK8	CDKN1B
CDKN1B	MAPK8
CDKN1A	MAPK8
MAPK8	CDKN1A
CDKN1B	CDK6
CDK6	CDKN1B
CDKN1B	CCNE1
CCNE1	CDKN1B
CDKN1B	CCNA2
CCNA2	CDKN1B
CCND2	CDKN1B
CDKN1A	CDKN1B
CHEK1	DTL
DTL	CHEK1
CHEK1	CDKN1A
TK1	USP4
CDKN1A	USP4
CDK6	MCM10
CCNE1	CDK6
CCNA2	CDK6
CDK6	CCND2
CCND2	CDK6
hsa-miR-93	CDK6
CDKN1A	CDK6
CDK6	CDKN1A
MCM10	CDKN1A
TK1	TLE1
CDKN1A	TLE1
hsa-miR-106b	CTSB
hsa-miR-93	CTSB
CDKN1A	CTSB
TK1	ATXN3
CDKN1A	ATXN3
CDKN1A	CCNE1
CCNE1	CDKN1A
TK1	QARS
CDKN1A	QARS
CDKN1A	CCNA2
CCNA2	CDKN1A
CDKN1A	SET
CDKN1A	BCCIP
BCCIP	CDKN1A
hsa-miR-106b	CCND2
hsa-miR-93	CCND2
CDKN1A	CCND2
CCND2	CDKN1A
CDKN1A	DTL
DTL	CDKN1A
hsa-miR-20a	OPTN
hsa-miR-106b	OPTN
hsa-miR-106a	OPTN
hsa-miR-17	OPTN
hsa-miR-93	OPTN
CDKN1A	OPTN
OPTN	CDKN1A
TK1	ATP6V1A
CDKN1A	ATP6V1A
TK1	WIZ
CDKN1A	WIZ
TK1	COL4A5
hsa-miR-106b	COL4A5
hsa-miR-93	COL4A5
CDKN1A	COL4A5
hsa-miR-20a	GNB5
hsa-miR-106b	GNB5
hsa-miR-17	GNB5
hsa-miR-93	GNB5
CDKN1A	GNB5
CDKN1A	NKD2
TK1	CDKN1A
hsa-miR-20a	CDKN1A
hsa-miR-106b	CDKN1A
hsa-miR-106a	CDKN1A
hsa-miR-17	CDKN1A
hsa-miR-93	CDKN1A
