# Supplementary material for: A New Method for Discovering Disease-Specific MiRNA-Target Regulatory Networks
Source: PLoS One. 2015 Apr 7;10(4):e0122473. doi: 10.1371/journal.pone.0122473 (PMC4388573; doi:10.1371/journal.pone.0122473)
Supplement: S2 File — This file contains all the discovered regulatory subnetworks. (ZIP) [file pone.0122473.s002.zip › reg_subnetwork_CDKN1B.txt]

VCP	CDKN1A
VCP	YWHAZ
VCP	YWHAB
VCP	YWHAE
VCP	YWHAQ
VCP	AKT1
AKT1	VCP
VCP	CUL1
ELAVL1	VCP
VCP	CDKN1B
CCND1	CDKN1A
CDKN1A	CCND1
KAT2B	CCND1
CCND1	CUL1
CUL1	CCND1
ELAVL1	CCND1
CCND1	XPO1
CCND1	CDK6
CDK6	CCND1
CDKN1B	CCND1
CCND1	CDKN1B
UBE3A	YWHAZ
UBE3A	YWHAE
UBE3A	UBE2D2
UBE2D2	UBE3A
hsa-miR-494	UBE3A
CDKN1B	UBE3A
UBE3A	CDKN1B
CDKN1A	DDB1
DDB1	CDKN1A
CDKN1A	YWHAQ
YWHAQ	CDKN1A
CUL1	CDKN1A
CDKN1A	MAPK8
MAPK8	CDKN1A
CDKN1A	CDK6
CDK6	CDKN1A
CDKN1A	CCNE1
CCNE1	CDKN1A
CDKN1A	CCNA2
CCNA2	CDKN1A
CDKN1A	CCND2
CCND2	CDKN1A
CDKN1A	CDKN1B
YWHAZ	YWHAE
YWHAE	YWHAZ
TSC1	YWHAZ
YWHAZ	YWHAQ
YWHAQ	YWHAZ
AKT1	YWHAZ
CUL1	YWHAZ
YWHAZ	CDKN1B
YWHAE	YWHAB
YWHAB	TSC1
YWHAQ	YWHAB
ELAVL1	YWHAB
hsa-miR-575	YWHAB
YWHAB	CDKN1B
YWHAE	TSC1
YWHAE	YWHAQ
YWHAQ	YWHAE
AKT1	YWHAE
CUL1	YWHAE
YWHAE	XPO1
hsa-miR-494	YWHAE
CDKN1B	YWHAE
YWHAE	CDKN1B
CUL1	DDB1
DDB1	UBE2D2
CDKN1B	DDB1
TSC1	AKT1
AKT1	TSC1
CDKN1B	TSC1
KAT2B	AKT1
AKT1	KAT2B
KAT2B	CCNA2
hsa-miR-548c-3p	KAT2B
CDKN1B	KAT2B
KAT2B	CDKN1B
CDKN1B	YWHAQ
CDKN1B	AKT1
AKT1	CDKN1B
CUL1	ELAVL1
CUL1	CCNE1
CUL1	CCNA2
CUL1	CKS1B
CKS1B	CUL1
hsa-miR-494	CUL1
CUL1	KPNA1
CDKN1B	CUL1
RCHY1	UBE2D2
hsa-miR-494	RCHY1
CDKN1B	RCHY1
RCHY1	CDKN1B
UBE2D2	CDKN1B
RHOA	MAPK8
CDKN1B	RHOA
RHOA	CDKN1B
ELAVL1	XPO1
XPO1	ELAVL1
ELAVL1	CDK6
ELAVL1	KPNA4
ELAVL1	CDKN1B
hsa-miR-548c-3p	MAPK8
CDKN1B	MAPK8
MAPK8	CDKN1B
CDKN1B	XPO1
XPO1	CDKN1B
CCNE1	CDK6
CCNA2	CDK6
CDK6	CCND2
CCND2	CDK6
hsa-miR-548c-3p	CDK6
CDKN1B	CDK6
CDK6	CDKN1B
CDKN1B	CCNE1
CCNE1	CDKN1B
CCNA2	CKS1B
CKS1B	CCNA2
CDKN1B	CCNA2
CCNA2	CDKN1B
CDKN1B	CKS1B
CKS1B	CDKN1B
hsa-miR-548c-3p	CCND2
CCND2	CDKN1B
hsa-miR-494	KPNA4
hsa-miR-494	KPNA1
hsa-miR-494	MAPK10
hsa-miR-494	CDKN1B
hsa-miR-548c-3p	KPNA4
hsa-miR-575	KPNA4
CDKN1B	KPNA4
hsa-miR-548c-3p	KPNA1
hsa-miR-575	KPNA1
CDKN1B	KPNA1
hsa-miR-330-3p	MAPK10
CDKN1B	MAPK10
hsa-miR-330-3p	CDKN1B
hsa-miR-548c-3p	CDKN1B
hsa-miR-575	CDKN1B
