# Supplementary material for: A New Method for Discovering Disease-Specific MiRNA-Target Regulatory Networks
Source: PLoS One. 2015 Apr 7;10(4):e0122473. doi: 10.1371/journal.pone.0122473 (PMC4388573; doi:10.1371/journal.pone.0122473)
Supplement: S2 File — This file contains all the discovered regulatory subnetworks. (ZIP) [file pone.0122473.s002.zip › reg_subnetwork_CDKN2A.txt]

HDAC1	SP1
SP1	HDAC1
BRCA1	HDAC1
HDAC1	CCND1
CCND1	HDAC1
HDAC1	MYC
MYC	HDAC1
HDAC1	E2F1
E2F1	HDAC1
HDAC1	HIF1A
HIF1A	HDAC1
HDAC1	PPP1CC
PPP1CC	HDAC1
HDAC1	MAPK8
HDAC1	VHL
HDAC1	MAPK10
HDAC1	CDKN2A
EGR1	SP1
SP1	EGR1
CDKN2A	EGR1
EGR1	CDKN2A
SP1	BRCA1
BRCA1	SP1
SP1	CCND1
SP1	MYC
MYC	SP1
SP1	E2F1
E2F1	SP1
SP1	HIF1A
HIF1A	SP1
SP1	MAPK8
SP1	VHL
VHL	SP1
SP1	MYL12A
CDKN2A	SP1
SP1	CDKN2A
BRCA1	CCND1
CCND1	BRCA1
BRCA1	MYC
MYC	BRCA1
BRCA1	E2F1
BRCA1	HIF1A
HIF1A	BRCA1
BRCA1	HNRNPA2B1
BRCA1	TUBB
BRCA1	TP63
BRCA1	MYL12A
BRCA1	PPP1CB
PPP1CB	BRCA1
BRCA1	PPP1R9B
BRCA1	NMI
NMI	BRCA1
CDKN2A	BRCA1
BRCA1	CDKN2A
PPP1CC	CCND1
CCND1	CDK6
CDK6	CCND1
CCND1	MCM10
PPP1CB	CCND1
CDKN2A	CCND1
CCND1	CDKN2A
MYC	HIF1A
HIF1A	MYC
TUBB	MYC
MYC	HUWE1
HUWE1	MYC
MYC	HNRNPC
MYC	MAPK8
MAPK8	MYC
MYC	PIAS2
PIAS2	MYC
CDK6	MYC
MYC	VHL
VHL	MYC
MYC	NMI
CDKN2A	MYC
MYC	CDKN2A
E2F1	MDM4
hsa-miR-204	E2F1
CDKN2A	E2F1
HIF1A	VHL
VHL	HIF1A
HIF1A	CUL2
CDKN2A	HIF1A
HIF1A	CDKN2A
HNRNPA2B1	VHL
VHL	HNRNPA2B1
CUL2	HNRNPA2B1
CDKN2A	HNRNPA2B1
PPP1CC	TUBB
CUL2	TUBB
CDKN2A	TUBB
HUWE1	PIAS2
PIAS2	HUWE1
CDKN2A	HUWE1
HUWE1	CDKN2A
VHL	HNRNPC
CUL2	HNRNPC
CDKN2A	HNRNPC
PPP1CC	MDM4
PPP1CC	PPP1R9B
PPP1R9B	PPP1CC
PPP1CC	CDKN2A
MDM4	TP63
TP63	MDM4
PPP1CB	MDM4
MDM4	CDKN2A
CDKN2A	TP63
MAPK8	PIAS2
PIAS2	MAPK8
CDKN2A	MAPK8
MAPK8	CDKN2A
CDKN2A	PIAS2
PIAS2	CDKN2A
CDK6	MCM10
CDK6	CCND2
CCND2	CDK6
CDKN2A	CDK6
CDK6	CDKN2A
MCM10	CDKN2A
VHL	MYL12A
VHL	CUL2
CUL2	VHL
CDKN2A	VHL
VHL	CDKN2A
CDKN2A	MYL12A
CDKN2A	CCND2
CDKN2A	MAPK10
MAPK10	CDKN2A
PPP1R9B	PPP1CB
PPP1CB	CDKN2A
CUL2	CDKN2A
hsa-miR-204	PPP1R9B
CDKN2A	PPP1R9B
PPP1R9B	CDKN2A
CDKN2A	NMI
NMI	CDKN2A
hsa-miR-204	CDKN2A
