# Supplementary material for: A New Method for Discovering Disease-Specific MiRNA-Target Regulatory Networks
Source: PLoS One. 2015 Apr 7;10(4):e0122473. doi: 10.1371/journal.pone.0122473 (PMC4388573; doi:10.1371/journal.pone.0122473)
Supplement: S2 File — This file contains all the discovered regulatory subnetworks. (ZIP) [file pone.0122473.s002.zip › reg_subnetwork_CDT1.txt]

MAPK1	EP300
EP300	MAPK1
MAPK1	FOXO3
FOXO3	MAPK1
CDT1	MAPK1
MAPK1	CDT1
EP300	DDB1
EP300	FOXO3
FOXO3	EP300
EP300	TP73
TP73	EP300
EP300	KAT2B
EP300	CDT1
E2F1	DDB1
KAT2B	E2F1
E2F1	CUL1
CUL1	E2F1
CCNE1	E2F1
E2F1	CCNA2
CCNA2	E2F1
hsa-miR-204	E2F1
hsa-miR-20a	E2F1
hsa-miR-20b	E2F1
CDT1	E2F1
KPNB1	CUL4B
CDT1	KPNB1
DDB1	TP73
TP73	DDB1
CUL1	DDB1
DDB1	CUL4B
CUL4B	DDB1
CDT1	DDB1
DDB1	CDT1
CDT1	FOXO3
FOXO3	CDT1
TP73	KAT2B
KAT2B	TP73
TP73	CUL1
CCNE1	TP73
TP73	CCNA2
CCNA2	TP73
hsa-miR-204	TP73
hsa-miR-20b	TP73
TP73	CDT1
KAT2B	CCNA2
KAT2B	CDT1
CUL1	CCNE1
CUL1	CCNA2
CDT1	CUL1
CUL4B	CCNE1
CCNE1	CUL4B
CUL4B	CDT1
CDT1	CCNE1
hsa-miR-204	CCNA2
CDT1	CCNA2
hsa-miR-204	CDT1
hsa-miR-20a	CDT1
hsa-miR-20b	CDT1
