# Supplementary material for: A New Method for Discovering Disease-Specific MiRNA-Target Regulatory Networks
Source: PLoS One. 2015 Apr 7;10(4):e0122473. doi: 10.1371/journal.pone.0122473 (PMC4388573; doi:10.1371/journal.pone.0122473)
Supplement: S2 File — This file contains all the discovered regulatory subnetworks. (ZIP) [file pone.0122473.s002.zip › reg_subnetwork_CEBPA.txt]

JUN	SMAD3
SMAD3	JUN
JUN	ATF2
ATF2	JUN
JUN	HDAC1
HDAC1	JUN
JUN	FOS
FOS	JUN
JUN	AR
AR	JUN
JUN	ESR1
JUN	EP300
EP300	JUN
NCOA6	JUN
JUN	MYC
JUN	CDKN1A
CDKN1A	JUN
PIAS1	JUN
VDR	JUN
JUN	RB1
RB1	JUN
JUN	MAPK8
MAPK8	JUN
NR3C1	JUN
SUMO2	JUN
CEBPA	JUN
SMAD3	ATF2
ATF2	SMAD3
SMAD3	HDAC1
HDAC1	SMAD3
SMAD3	FOS
FOS	SMAD3
SMAD3	AR
AR	SMAD3
SMAD3	ESR1
SMAD3	EP300
EP300	SMAD3
SMAD3	NCOA6
SMAD3	NCOA3
MYC	SMAD3
SMAD3	SPTBN1
SPTBN1	SMAD3
SMAD3	VDR
VDR	SMAD3
SMAD3	CTNNB1
SMAD3	SMAD4
SMAD4	SMAD3
SMAD3	NR3C1
NR3C1	SMAD3
SMAD3	CEBPA
ATF2	FOS
FOS	ATF2
EP300	ATF2
ATF2	NCOA6
ATF2	ACTN1
ATF2	RB1
RB1	ATF2
ATF2	CTNNB1
ATF2	MAPK8
MAPK8	ATF2
ATF2	SMAD4
SMAD4	ATF2
ATF2	CEBPA
HDAC1	AR
AR	HDAC1
HDAC1	ESR1
ESR1	HDAC1
HDAC1	EP300
EP300	HDAC1
HDAC1	MYC
MYC	HDAC1
HDAC1	CDKN1A
CDKN1A	HDAC1
HDAC1	PIAS1
HDAC1	RB1
RB1	HDAC1
HDAC1	CTNNB1
CTNNB1	HDAC1
HDAC1	ELAVL1
HDAC1	MAPK8
SMAD4	HDAC1
HDAC1	NR3C1
NR3C1	HDAC1
HDAC1	SUMO2
SUMO2	HDAC1
CEBPA	HDAC1
FOS	ESR1
FOS	EP300
EP300	FOS
NCOA6	FOS
FOS	NCOA3
VDR	FOS
FOS	RB1
SUMO2	FOS
CEBPA	FOS
FOS	CEBPA
AR	EP300
AR	NCOA6
NCOA6	AR
AR	NCOA3
NCOA3	AR
UBE3A	AR
AR	XRCC5
AR	PIAS1
RB1	AR
AR	CTNNB1
CTNNB1	AR
AR	SMAD4
SMAD4	AR
CEBPA	AR
ESR1	EP300
EP300	ESR1
ESR1	NCOA6
NCOA6	ESR1
ESR1	NCOA3
NCOA3	ESR1
ESR1	UBE3A
UBE3A	ESR1
ESR1	XRCC5
ESR1	MYC
ESR1	CDKN1A
CDKN1A	ESR1
ESR1	PIAS1
ESR1	EWSR1
ESR1	ACTN1
ESR1	SPTBN1
ESR1	HNRNPC
CTNNB1	ESR1
CEBPA	ESR1
NCOA6	EP300
EP300	NCOA3
NCOA3	EP300
EP300	MYC
MYC	EP300
CDKN1A	EP300
EP300	EWSR1
EP300	VDR
VDR	EP300
EP300	CTNNB1
CTNNB1	EP300
EP300	SMAD4
SMAD4	EP300
NR3C1	EP300
CEBPA	EP300
NCOA6	XRCC5
NCOA6	VDR
NCOA6	RB1
RB1	NCOA6
NCOA6	NR3C1
NCOA6	CEBPA
NCOA3	UBE3A
UBE3A	NCOA3
NCOA3	VDR
VDR	NCOA3
ELAVL1	NCOA3
MAPK8	NCOA3
NR3C1	NCOA3
NCOA3	CEBPA
CEBPA	UBE3A
UBE3A	CEBPA
MYC	XRCC5
HNRNPC	XRCC5
SUMO2	XRCC5
CEBPA	XRCC5
MYC	HNRNPC
MYC	VDR
RB1	MYC
ELAVL1	MYC
MYC	MAPK8
MAPK8	MYC
MYC	RANBP2
SUMO2	MYC
MYC	CEBPA
VDR	CDKN1A
RB1	CDKN1A
CDKN1A	MAPK8
MAPK8	CDKN1A
CEBPA	CDKN1A
CDKN1A	CEBPA
PIAS1	SMAD4
SMAD4	PIAS1
PIAS1	SUMO2
SUMO2	PIAS1
CEBPA	PIAS1
ELAVL1	EWSR1
EWSR1	SMAD4
CEBPA	EWSR1
SUMO2	ACTN1
CEBPA	ACTN1
SPTBN1	SMAD4
SMAD4	SPTBN1
SUMO2	SPTBN1
CEBPA	SPTBN1
ELAVL1	HNRNPC
SUMO2	HNRNPC
CEBPA	HNRNPC
RB1	VDR
hsa-miR-125a-5p	VDR
CEBPA	VDR
VDR	CEBPA
RB1	MAPK8
SUMO2	RB1
CEBPA	RB1
CTNNB1	MAPK8
MAPK8	CTNNB1
CTNNB1	RANBP2
SMAD4	CTNNB1
CEBPA	CTNNB1
CTNNB1	CEBPA
ELAVL1	PKN2
ELAVL1	NR3C1
ELAVL1	SUMO2
ELAVL1	CEBPA
CEBPA	MAPK8
MAPK8	CEBPA
CEBPA	PKN2
SUMO2	RANBP2
CEBPA	RANBP2
SMAD4	CEBPA
SUMO2	NR3C1
CEBPA	NR3C1
SUMO2	CEBPA
hsa-miR-125a-5p	CEBPA
