# Supplementary material for: A New Method for Discovering Disease-Specific MiRNA-Target Regulatory Networks
Source: PLoS One. 2015 Apr 7;10(4):e0122473. doi: 10.1371/journal.pone.0122473 (PMC4388573; doi:10.1371/journal.pone.0122473)
Supplement: S2 File — This file contains all the discovered regulatory subnetworks. (ZIP) [file pone.0122473.s002.zip › reg_subnetwork_CFLAR.txt]

ITCH	SMAD3
hsa-miR-491-5p	SMAD3
CFLAR	SMAD3
hsa-miR-494	ITCH
hsa-miR-548c-3p	ITCH
CFLAR	ITCH
ITCH	CFLAR
hsa-miR-494	TNFSF10
hsa-miR-548c-3p	TNFSF10
hsa-miR-33b	TNFSF10
hsa-miR-671-5p	TNFSF10
hsa-miR-584	TNFSF10
hsa-miR-491-5p	TNFSF10
TNFSF10	CFLAR
hsa-miR-494	SF3B3
hsa-miR-671-5p	SF3B3
CFLAR	SF3B3
hsa-miR-494	CFLAR
hsa-miR-548c-3p	CFLAR
hsa-miR-33b	CFLAR
hsa-miR-671-5p	CFLAR
hsa-miR-584	CFLAR
hsa-miR-491-5p	CFLAR
