# Supplementary material for: A New Method for Discovering Disease-Specific MiRNA-Target Regulatory Networks
Source: PLoS One. 2015 Apr 7;10(4):e0122473. doi: 10.1371/journal.pone.0122473 (PMC4388573; doi:10.1371/journal.pone.0122473)
Supplement: S2 File — This file contains all the discovered regulatory subnetworks. (ZIP) [file pone.0122473.s002.zip › reg_subnetwork_CFTR.txt]

SVIL	FLOT2
CFTR	FLOT2
PPP2R1B	RAB11A
PRKAA1	PPP2R1B
SUMO2	PPP2R1B
CFTR	PPP2R1B
VCP	CCT4
VCP	CANX
PRKAA1	VCP
VCP	SUMO2
SUMO2	VCP
VCP	TNPO3
CFTR	VCP
VCP	CFTR
UBE3A	PSAP
TNPO3	UBE3A
CFTR	UBE3A
UBE3A	CFTR
PRKAA1	PRKDC
SUMO2	PRKDC
CFTR	PRKDC
CAND1	KPNB1
KPNB1	IPO7
CFTR	KPNB1
CAND1	IPO7
CAND1	USP9X
CAND1	CANX
SUMO2	CAND1
CFTR	CAND1
SUMO2	IPO7
CFTR	IPO7
CCT4	XPO1
USP9X	CCT4
PRKAA1	CCT4
SUMO2	CCT4
CFTR	CCT4
USP9X	CDH1
hsa-miR-665	CDH1
CFTR	CDH1
PRKAA1	DNAJA2
CFTR	DNAJA2
APC	XPO1
XPO1	APC
APC	KIF5B
APC	ERBB2IP
ERBB2IP	APC
CFTR	APC
SUMO2	XPO1
CFTR	XPO1
CFTR	KIF5B
CFTR	ERBB2IP
CFTR	RAB11A
SUMO2	SEC61A1
CFTR	SEC61A1
SUMO2	USP9X
hsa-miR-665	USP9X
CFTR	USP9X
SUMO2	HSPA2
CFTR	HSPA2
SUMO2	CANX
CFTR	CANX
PRKAA1	CFTR
PSAP	SUMO2
CFTR	SUMO2
CFTR	SVIL
CFTR	PSAP
CFTR	TNPO3
hsa-miR-665	CFTR
