# Supplementary material for: A New Method for Discovering Disease-Specific MiRNA-Target Regulatory Networks
Source: PLoS One. 2015 Apr 7;10(4):e0122473. doi: 10.1371/journal.pone.0122473 (PMC4388573; doi:10.1371/journal.pone.0122473)
Supplement: S2 File — This file contains all the discovered regulatory subnetworks. (ZIP) [file pone.0122473.s002.zip › reg_subnetwork_CHEK1.txt]

VCP	BRCA1
BRCA1	VCP
VCP	CDKN1A
VCP	AKT1
AKT1	VCP
VCP	CUL1
VCP	CHEK1
PRKDC	BRCA1
XRCC5	BRCA1
BRCA1	AKT1
AKT1	BRCA1
BRCA1	RB1
RB1	BRCA1
SIRT1	BRCA1
BRCA1	ATM
ATM	BRCA1
BRCA1	RAD51
RAD51	BRCA1
BRCA1	CLSPN
CLSPN	BRCA1
hsa-miR-24	BRCA1
CHEK1	BRCA1
BRCA1	CHEK1
PRKDC	XRCC5
XRCC5	PRKDC
PRKDC	AKT1
AKT1	PRKDC
PRKDC	CHUK
CHUK	PRKDC
PRKDC	ATM
ATM	PRKDC
CHEK1	PRKDC
PRKDC	CHEK1
XRCC5	ATM
CHEK1	XRCC5
hsa-miR-24	MEN1
CHEK1	MEN1
MEN1	CHEK1
CDKN1A	DDB1
DDB1	CDKN1A
CDKN1A	MDM4
MDM4	CDKN1A
CUL1	CDKN1A
RB1	CDKN1A
CDKN1A	DTL
DTL	CDKN1A
CHEK1	CDKN1A
MAPKAPK2	AKT1
AKT1	MAPKAPK2
MAPKAPK2	CHEK1
CUL1	DDB1
DDB1	DTL
DTL	DDB1
CHEK1	DDB1
MDM4	USP7
USP7	MDM4
MDM4	RB1
RB1	MDM4
CHEK1	MDM4
USP7	DNMT1
DNMT1	USP7
USP7	CLSPN
USP7	CHEK1
AKT1	CHUK
CHUK	AKT1
AKT1	DNMT1
DNMT1	AKT1
AKT1	SIRT1
SIRT1	AKT1
CHEK1	AKT1
AKT1	CHEK1
CDC25A	CUL1
CHUK	CUL1
CHEK1	CUL1
CUL1	CHEK1
RB1	DNMT1
DNMT1	RB1
SIRT1	RB1
CHEK1	RB1
CDC25A	XPO1
hsa-miR-24	CDC25A
CHEK1	CDC25A
CDC25A	CHEK1
CHEK1	CHUK
CHUK	CHEK1
DNMT1	SIRT1
SIRT1	DNMT1
CHEK1	DNMT1
DNMT1	CHEK1
SIRT1	CHEK1
CHEK1	XPO1
ATM	RAD51
RAD51	ATM
ATM	CHEK1
CHEK1	RAD51
RAD51	CHEK1
hsa-miR-24	DTL
CHEK1	DTL
DTL	CHEK1
hsa-miR-24	CLSPN
CHEK1	CLSPN
CLSPN	CHEK1
hsa-miR-24	CHEK1
