# Supplementary material for: A New Method for Discovering Disease-Specific MiRNA-Target Regulatory Networks
Source: PLoS One. 2015 Apr 7;10(4):e0122473. doi: 10.1371/journal.pone.0122473 (PMC4388573; doi:10.1371/journal.pone.0122473)
Supplement: S2 File — This file contains all the discovered regulatory subnetworks. (ZIP) [file pone.0122473.s002.zip › reg_subnetwork_CHUK.txt]

SMAD3	SMAD2
SMAD2	SMAD3
SMAD3	ESR1
SMAD3	EP300
EP300	SMAD3
SMAD3	NCOA3
MYC	SMAD3
SMAD3	IRS1
SMAD3	FOXO3
FOXO3	SMAD3
SMAD3	AKT1
SMAD3	CUL1
SMAD3	BTRC
SMAD3	CTNNB1
SMAD3	ERBB2IP
ERBB2IP	SMAD3
SMAD3	CHUK
SMAD2	ESR1
ESR1	SMAD2
SMAD2	EP300
EP300	SMAD2
SMAD2	NCOA3
MYC	SMAD2
SMAD2	AKT1
SMAD2	CTNNB1
ELAVL1	SMAD2
SMAD2	ERBB2IP
ERBB2IP	SMAD2
hsa-miR-877	SMAD2
hsa-miR-188-5p	SMAD2
SMAD2	CHUK
ESR1	PPP1CA
MYC	PPP1CA
PPP1CA	NCOR1
PPP1CA	PIAS1
PPP1CA	AKT1
PPP1CA	CUL1
PPP1CA	BCL2
CHUK	PPP1CA
PPP1CA	CHUK
ESR1	EP300
EP300	ESR1
ESR1	NCOA3
NCOA3	ESR1
ESR1	PRKDC
ESR1	MYC
ESR1	IRS1
IRS1	ESR1
ESR1	NCOR1
NCOR1	ESR1
ESR1	PIAS1
ESR1	TRAF6
AKT1	ESR1
CTNNB1	ESR1
CHUK	ESR1
EP300	NCOA3
NCOA3	EP300
EP300	MYC
MYC	EP300
NCOR1	EP300
EP300	FOXO3
FOXO3	EP300
EP300	TP73
TP73	EP300
EP300	AKT1
AKT1	EP300
EP300	BTRC
EP300	CTNNB1
CTNNB1	EP300
EP300	MAGED1
EP300	CHUK
NCOA3	NCOR1
NCOR1	NCOA3
ELAVL1	NCOA3
hsa-miR-877	NCOA3
hsa-miR-188-5p	NCOA3
CHUK	NCOA3
NCOA3	CHUK
MYC	PRKDC
PRKDC	AKT1
AKT1	PRKDC
ELAVL1	PRKDC
PRKDC	CHEK1
CHEK1	PRKDC
hsa-miR-188-5p	PRKDC
CHUK	PRKDC
PRKDC	CHUK
MYC	FOXO3
MYC	TP73
TP73	MYC
MYC	CUL1
MYC	BTRC
BTRC	MYC
ELAVL1	MYC
MYC	ERBB2IP
BCL2	MYC
MYC	ERC1
CHUK	MYC
MYC	CHUK
IRS1	AKT1
IRS1	BCL2
BCL2	IRS1
CHUK	IRS1
NCOR1	PIAS1
PIAS1	NCOR1
HTT	NCOR1
CHUK	NCOR1
AKT1	PIAS1
HTT	PIAS1
CHUK	PIAS1
PIAS1	CHUK
TRAF6	AKT1
TRAF6	MAP3K7
MAP3K7	TRAF6
MAP3K8	TRAF6
TRAF6	HTT
HTT	TRAF6
TRAF6	UBE2N
UBE2N	TRAF6
TRAF6	TNFRSF1B
hsa-miR-188-5p	TRAF6
CHUK	TRAF6
MAP3K1	CDC37
CHUK	MAP3K1
MAP3K1	CHUK
AKT1	FOXO3
FOXO3	BTRC
BTRC	FOXO3
FOXO3	CTNNB1
CTNNB1	FOXO3
ELAVL1	FOXO3
ERBB2IP	FOXO3
hsa-miR-188-5p	FOXO3
CHUK	FOXO3
FOXO3	CHUK
TP73	CUL1
CHUK	TP73
TP73	CHUK
AKT1	CTNNB1
AKT1	MAP3K8
MAP3K8	AKT1
AKT1	CDC37
CDC37	AKT1
AKT1	FANCA
FANCA	AKT1
AKT1	CHEK1
CHEK1	AKT1
PRKCQ	AKT1
CHUK	AKT1
AKT1	CHUK
TP63	BTRC
BTRC	TP63
CHUK	TP63
TP63	CHUK
CUL1	BTRC
BTRC	CUL1
CTNNB1	CUL1
CUL1	ELAVL1
CUL1	CHEK1
CHEK1	CUL1
CUL1	CLU
CHUK	CUL1
BTRC	CTNNB1
CTNNB1	BTRC
BTRC	ELAVL1
ELAVL1	BTRC
BTRC	CLU
BTRC	CHUK
PRKCA	CTNNB1
PRKCA	ELAVL1
ELAVL1	PRKCA
CHUK	PRKCA
PRKCA	CHUK
ERBB2IP	CTNNB1
HTT	CTNNB1
CHUK	CTNNB1
CTNNB1	CHUK
ELAVL1	UBE2N
ELAVL1	CHUK
MAP3K7	CDC37
MAP3K7	PRKCQ
PRKCQ	MAP3K7
MAP3K7	ERC1
CHUK	MAP3K7
MAP3K7	CHUK
CHUK	MAP3K8
MAP3K8	CHUK
CHUK	CDC37
FANCA	CHUK
CHUK	CHEK1
CHEK1	CHUK
hsa-miR-188-5p	ERBB2IP
CHUK	ERBB2IP
BCL2	CHUK
CLU	CHUK
CHUK	HTT
UBE2N	CHUK
PRKCQ	CHUK
MAGED1	CHUK
TNFRSF1B	CHUK
CHUK	ERC1
ERC1	CHUK
hsa-miR-877	CHUK
hsa-miR-188-5p	CHUK
