# Supplementary material for: A New Method for Discovering Disease-Specific MiRNA-Target Regulatory Networks
Source: PLoS One. 2015 Apr 7;10(4):e0122473. doi: 10.1371/journal.pone.0122473 (PMC4388573; doi:10.1371/journal.pone.0122473)
Supplement: S2 File — This file contains all the discovered regulatory subnetworks. (ZIP) [file pone.0122473.s002.zip › reg_subnetwork_CKS1B.txt]

CDKN1B	CUL1
CUL1	CCNA2
CKS1B	CUL1
CUL1	CKS1B
CDC27	CCNA2
CCNA2	CDC27
CKS1B	CDC27
CDKN1B	CCNA2
CCNA2	CDKN1B
CKS1B	CDKN1B
CDKN1B	CKS1B
hsa-miR-145	CCNA2
CKS1B	CCNA2
CCNA2	CKS1B
hsa-miR-145	CKS1B
