# Supplementary material for: A New Method for Discovering Disease-Specific MiRNA-Target Regulatory Networks
Source: PLoS One. 2015 Apr 7;10(4):e0122473. doi: 10.1371/journal.pone.0122473 (PMC4388573; doi:10.1371/journal.pone.0122473)
Supplement: S2 File — This file contains all the discovered regulatory subnetworks. (ZIP) [file pone.0122473.s002.zip › reg_subnetwork_CLSPN.txt]

BRCA1	CHEK1
CHEK1	BRCA1
BRCA1	SUMO2
SUMO2	BRCA1
hsa-miR-20a	BRCA1
hsa-miR-20b	BRCA1
hsa-miR-17	BRCA1
hsa-miR-28-5p	BRCA1
hsa-miR-24	BRCA1
CLSPN	BRCA1
BRCA1	CLSPN
USP7	CHEK1
SUMO2	USP7
USP28	USP7
USP7	CLSPN
hsa-miR-24	CHEK1
CLSPN	CHEK1
CHEK1	CLSPN
SUMO2	USP28
USP28	SUMO2
SUMO2	CLSPN
USP28	CLSPN
hsa-miR-20a	CLSPN
hsa-miR-20b	CLSPN
hsa-miR-17	CLSPN
hsa-miR-28-5p	CLSPN
hsa-miR-24	CLSPN
