# Supplementary material for: A New Method for Discovering Disease-Specific MiRNA-Target Regulatory Networks
Source: PLoS One. 2015 Apr 7;10(4):e0122473. doi: 10.1371/journal.pone.0122473 (PMC4388573; doi:10.1371/journal.pone.0122473)
Supplement: S2 File — This file contains all the discovered regulatory subnetworks. (ZIP) [file pone.0122473.s002.zip › reg_subnetwork_CLTC.txt]

GJA1	QARS
GJA1	CLTC
ESR1	PPP1CA
HDAC5	PPP1CA
CUL3	PPP1CA
PPP1CA	AKT1
PPP1CA	CUL1
ITGA4	PPP1CA
hsa-miR-631	PPP1CA
SIRT7	PPP1CA
PPP1CA	CLTC
YWHAQ	SNCA
SNCA	AKT1
FYN	SNCA
SNCA	LRRK2
LRRK2	SNCA
SNCA	SUMO2
SUMO2	SNCA
SNCA	CLTC
ESR1	EP300
EP300	ESR1
ESR1	HDAC5
ESR1	SMURF1
SMURF1	ESR1
ESR1	CUL3
ESR1	MYO6
ESR1	CAND1
ESR1	VCL
PPP1CC	ESR1
YWHAQ	ESR1
AKT1	ESR1
SVIL	ESR1
ESR1	CLTC
EP300	AKT1
AKT1	EP300
EP300	MYBL2
hsa-miR-630	EP300
CLTC	EP300
HDAC5	CAND1
HDAC5	YWHAQ
YWHAQ	HDAC5
HDAC5	QARS
HDAC5	CLTC
YWHAQ	SMURF1
SPG20	SMURF1
SMURF1	CLTC
CUL3	CAND1
CAND1	CUL3
CUL3	YWHAQ
CUL3	CUL1
CUL1	CUL3
CUL3	QARS
SUMO2	CUL3
CUL3	DNAJA3
CUL3	DCUN1D1
DCUN1D1	CUL3
CUL3	CUL5
CUL5	CUL3
hsa-miR-513b	CUL3
CUL3	CLTC
MYO6	DAB2
DAB2	MYO6
hsa-miR-513a-5p	MYO6
MYO6	CLTC
CAND1	CUL1
CUL1	CAND1
CAND1	CUL2
CUL2	CAND1
hsa-miR-513a-5p	CAND1
SUMO2	CAND1
CAND1	DCUN1D1
DCUN1D1	CAND1
CAND1	CUL5
CUL5	CAND1
CAND1	CLTC
YWHAQ	VCL
SUMO2	VCL
ITGA4	VCL
SVIL	VCL
hsa-miR-584	VCL
SIRT7	VCL
VCL	CLTC
PPP1CC	AKT1
CUL1	PPP1CC
SIRT7	PPP1CC
PPP1CC	CLTC
YWHAQ	LRRK2
LRRK2	YWHAQ
CUL2	YWHAQ
hsa-miR-513a-5p	YWHAQ
SUMO2	YWHAQ
hsa-miR-513b	YWHAQ
YWHAQ	CLTC
AKT1	RICTOR
RICTOR	AKT1
LRRK2	AKT1
AKT1	CLTC
CUL1	RICTOR
RICTOR	CUL1
CUL1	QARS
CUL1	DCUN1D1
DCUN1D1	CUL1
CUL5	CUL1
CUL1	CLTC
FYN	SH3KBP1
FYN	CLTC
hsa-miR-513a-5p	RICTOR
hsa-miR-513b	RICTOR
RICTOR	CLTC
hsa-miR-630	NDRG1
NDRG1	CLTC
DAB2	SH3KBP1
SH3KBP1	DAB2
DAB2	CLTC
SUMO2	MYBL2
MYBL2	CLTC
CLTC	QARS
SUMO2	SH3KBP1
SH3KBP1	CLTC
LRRK2	CLTC
DCUN1D1	CUL2
CUL5	CUL2
hsa-miR-584	CUL2
CUL2	CLTC
hsa-miR-513a-5p	SUMO2
hsa-miR-513a-5p	CLTC
SUMO2	SPG20
SUMO2	UBE2K
SUMO2	CLTC
ITGA4	CLTC
SVIL	CLTC
CUL5	DNAJA3
CLTC	DNAJA3
SPG20	CLTC
UBE2K	CLTC
DCUN1D1	CUL5
CUL5	DCUN1D1
DCUN1D1	CLTC
hsa-miR-513b	CUL5
hsa-miR-584	CUL5
CUL5	CLTC
hsa-miR-513b	CLTC
hsa-miR-630	CLTC
hsa-miR-584	CLTC
hsa-miR-631	CLTC
SIRT7	CLTC
