# Supplementary material for: A New Method for Discovering Disease-Specific MiRNA-Target Regulatory Networks
Source: PLoS One. 2015 Apr 7;10(4):e0122473. doi: 10.1371/journal.pone.0122473 (PMC4388573; doi:10.1371/journal.pone.0122473)
Supplement: S2 File — This file contains all the discovered regulatory subnetworks. (ZIP) [file pone.0122473.s002.zip › reg_subnetwork_CLU.txt]

hsa-miR-1228	ACTN1
CLU	ACTN1
H2AFX	MDC1
MDC1	H2AFX
H2AFX	CLU
hsa-miR-494	PDIA3
PDIA3	CLU
CUL1	BTRC
BTRC	CUL1
CHUK	CUL1
hsa-miR-494	CUL1
CUL1	CLU
BTRC	CHUK
hsa-miR-939	BTRC
BTRC	CLU
CLU	CHUK
hsa-miR-19b	RBBP8
CLU	RBBP8
hsa-miR-494	STK3
STK3	CLU
hsa-miR-425	MDC1
MDC1	CLU
TGFBR1	TGFBR2
TGFBR2	TGFBR1
hsa-miR-1228	TGFBR1
hsa-miR-513b	TGFBR1
CLU	TGFBR1
TGFBR1	CLU
hsa-miR-1228	TGFBR2
hsa-miR-425	TGFBR2
CLU	TGFBR2
TGFBR2	CLU
hsa-miR-494	MAPK9
CLU	MAPK9
hsa-miR-494	ATP7A
hsa-miR-494	CLU
hsa-miR-1228	CLUAP1
CLU	CLUAP1
CLUAP1	CLU
hsa-miR-1228	ATP7A
hsa-miR-513b	ATP7A
ATP7A	CLU
hsa-miR-1228	CLU
hsa-miR-513b	CLU
hsa-miR-19b	CLU
hsa-miR-425	CLU
hsa-miR-939	CLU
