# Supplementary material for: A New Method for Discovering Disease-Specific MiRNA-Target Regulatory Networks
Source: PLoS One. 2015 Apr 7;10(4):e0122473. doi: 10.1371/journal.pone.0122473 (PMC4388573; doi:10.1371/journal.pone.0122473)
Supplement: S2 File — This file contains all the discovered regulatory subnetworks. (ZIP) [file pone.0122473.s002.zip › reg_subnetwork_CNDP2.txt]

ESR1	LDHA
ESR1	PDIA3
ESR1	CNDP2
PDIA3	LDHA
NDRG1	LDHA
LDHA	GSR
hsa-miR-501-3p	LDHA
LDHA	CNDP2
hsa-miR-622	PDIA3
PDIA3	CNDP2
NDRG1	GSR
hsa-miR-330-3p	NDRG1
hsa-miR-501-3p	NDRG1
hsa-miR-1237	NDRG1
NDRG1	CNDP2
hsa-miR-1237	GSR
GSR	CNDP2
hsa-miR-330-3p	CNDP2
hsa-miR-501-3p	CNDP2
hsa-miR-622	CNDP2
hsa-miR-1237	CNDP2
