# Supplementary material for: A New Method for Discovering Disease-Specific MiRNA-Target Regulatory Networks
Source: PLoS One. 2015 Apr 7;10(4):e0122473. doi: 10.1371/journal.pone.0122473 (PMC4388573; doi:10.1371/journal.pone.0122473)
Supplement: S2 File — This file contains all the discovered regulatory subnetworks. (ZIP) [file pone.0122473.s002.zip › reg_subnetwork_COL4A5.txt]

TK1	CDKN1A
hsa-miR-106b	CDKN1A
hsa-miR-93	CDKN1A
CDKN1A	COL4A5
ELAVL1	VHL
VHL	ELAVL1
ELAVL1	COL4A5
VHL	COL4A5
TK1	COL4A5
hsa-miR-106b	COL4A5
hsa-miR-93	COL4A5
