# Supplementary material for: A New Method for Discovering Disease-Specific MiRNA-Target Regulatory Networks
Source: PLoS One. 2015 Apr 7;10(4):e0122473. doi: 10.1371/journal.pone.0122473 (PMC4388573; doi:10.1371/journal.pone.0122473)
Supplement: S2 File — This file contains all the discovered regulatory subnetworks. (ZIP) [file pone.0122473.s002.zip › reg_subnetwork_COPS2.txt]

JUN	AR
AR	JUN
VDR	JUN
hsa-miR-92b	JUN
COPS2	JUN
AR	NCOR1
NCOR1	AR
AR	SIN3A
COPS2	AR
AR	COPS2
GRK5	SIN3A
GRK5	DDB1
DDB1	GRK5
GRK5	CUL4B
GRK5	COPS2
NCOR1	SIN3A
SIN3A	NCOR1
NCOR1	VDR
VDR	NCOR1
NCOR1	THRB
THRB	NCOR1
hsa-miR-630	NCOR1
COPS2	NCOR1
CUL3	DDB1
CUL3	CUL1
CUL1	CUL3
CUL3	CUL4B
hsa-miR-494	CUL3
CUL3	DCUN1D1
DCUN1D1	CUL3
CUL3	CUL5
CUL5	CUL3
CUL3	SEPHS1
hsa-miR-548c-3p	CUL3
hsa-miR-513b	CUL3
hsa-miR-92b	CUL3
hsa-miR-1237	CUL3
COPS2	CUL3
CUL3	COPS2
VDR	SIN3A
hsa-miR-548c-3p	SIN3A
hsa-miR-1237	SIN3A
COPS2	SIN3A
SIN3A	COPS2
CUL1	DDB1
DDB1	CUL4B
CUL4B	DDB1
DCUN1D1	DDB1
CUL5	DDB1
DDB1	COPS2
VDR	MED4
COPS2	VDR
VDR	COPS2
hsa-miR-494	CUL1
CUL1	DCUN1D1
DCUN1D1	CUL1
CUL5	CUL1
COPS2	CUL1
CUL1	COPS2
hsa-miR-494	CUL4B
CUL2	CUL4B
CUL4B	DCUN1D1
DCUN1D1	CUL4B
CUL4B	CUL5
CUL5	CUL4B
hsa-miR-630	CUL4B
CUL4B	COPS2
THRB	COPS2
hsa-miR-494	CUL2
hsa-miR-494	COPS2
DCUN1D1	CUL2
CUL5	CUL2
hsa-miR-548c-3p	CUL2
hsa-miR-584	CUL2
COPS2	CUL2
CUL2	COPS2
DCUN1D1	CUL5
CUL5	DCUN1D1
hsa-miR-548c-3p	DCUN1D1
hsa-miR-575	DCUN1D1
DCUN1D1	COPS2
hsa-miR-548c-3p	CUL5
hsa-miR-513b	CUL5
hsa-miR-1237	CUL5
hsa-miR-584	CUL5
CUL5	COPS2
COPS2	SEPHS1
hsa-miR-548c-3p	MED4
hsa-miR-575	MED4
COPS2	MED4
hsa-miR-548c-3p	COPS2
hsa-miR-513b	COPS2
hsa-miR-575	COPS2
hsa-miR-92b	COPS2
hsa-miR-1237	COPS2
hsa-miR-630	COPS2
hsa-miR-584	COPS2
