# Supplementary material for: A New Method for Discovering Disease-Specific MiRNA-Target Regulatory Networks
Source: PLoS One. 2015 Apr 7;10(4):e0122473. doi: 10.1371/journal.pone.0122473 (PMC4388573; doi:10.1371/journal.pone.0122473)
Supplement: S2 File — This file contains all the discovered regulatory subnetworks. (ZIP) [file pone.0122473.s002.zip › reg_subnetwork_CPT1A.txt]

HSPA5	LPP
SUMO2	HSPA5
CPT1A	HSPA5
SUMO2	PCBP1
hsa-miR-526b	PCBP1
CPT1A	PCBP1
SUMO2	NR4A1
CPT1A	NR4A1
hsa-miR-494	LPP
CPT1A	LPP
hsa-miR-494	CPT1A
SUMO2	NDUFS1
SUMO2	CPT1A
hsa-miR-526b	NDUFS1
CPT1A	NDUFS1
hsa-miR-526b	CPT1A
