# Supplementary material for: A New Method for Discovering Disease-Specific MiRNA-Target Regulatory Networks
Source: PLoS One. 2015 Apr 7;10(4):e0122473. doi: 10.1371/journal.pone.0122473 (PMC4388573; doi:10.1371/journal.pone.0122473)
Supplement: S2 File — This file contains all the discovered regulatory subnetworks. (ZIP) [file pone.0122473.s002.zip › reg_subnetwork_CREB1.txt]

JUN	HDAC1
HDAC1	JUN
JUN	EP300
EP300	JUN
BRCA1	JUN
JUN	MYC
PIAS1	JUN
SIRT1	JUN
NR3C1	JUN
hsa-miR-92b	JUN
CREB1	JUN
HDAC1	EP300
EP300	HDAC1
BRCA1	HDAC1
HDAC1	MYC
MYC	HDAC1
HDAC1	RBBP4
RBBP4	HDAC1
HDAC1	PIAS1
HDAC1	ATM
ATM	HDAC1
HDAC1	NR3C1
NR3C1	HDAC1
HDAC1	SMARCA5
HDAC1	DNMT3B
DNMT3B	HDAC1
CREB1	HDAC1
HDAC1	CREB1
BRCA1	FHL2
MYC	FHL2
CREB1	FHL2
FHL2	CREB1
PPP1CA	BRCA1
BRCA1	PPP1CA
MYC	PPP1CA
PPP1CA	PIAS1
PPP1CA	GSK3B
GSK3B	PPP1CA
PPP1CA	AKT1
PPP1CA	ATM
PPP1CA	SMARCA5
PPP1CA	CREB1
EP300	BRCA1
BRCA1	EP300
EP300	MYC
MYC	EP300
EP300	AKT1
AKT1	EP300
EP300	MAPK14
MAPK14	EP300
SIRT1	EP300
ATXN3	EP300
NR3C1	EP300
CREB1	EP300
EP300	CREB1
BRCA1	MYC
MYC	BRCA1
RBBP4	BRCA1
BRCA1	PIAS1
PIAS1	BRCA1
BRCA1	AKT1
AKT1	BRCA1
SIRT1	BRCA1
BRCA1	ATM
ATM	BRCA1
BRCA1	RECQL5
BRCA1	CREB1
MYC	GSK3B
GSK3B	MYC
MYC	SMARCA5
CREB1	MYC
MYC	CREB1
RBBP4	SMARCA5
SMARCA5	RBBP4
RBBP4	SUZ12
SUZ12	RBBP4
hsa-miR-494	RBBP4
CREB1	RBBP4
AKT1	PIAS1
PIAS1	DNMT3B
hsa-miR-491-5p	PIAS1
CREB1	PIAS1
hsa-miR-345	RAB1A
RAB1A	CREB1
AKT1	GSK3B
GSK3B	ATXN3
ATXN3	GSK3B
GSK3B	MTF2
GSK3B	SMARCA5
hsa-miR-494	GSK3B
hsa-miR-1238	GSK3B
hsa-miR-92b	GSK3B
GSK3B	CREB1
AKT1	MAPK14
MAPK14	AKT1
AKT1	SIRT1
SIRT1	AKT1
AKT1	CREB1
ATM	MAPK14
hsa-miR-494	MAPK14
hsa-miR-345	MAPK14
MAPK14	CREB1
SIRT1	SUZ12
hsa-miR-494	SIRT1
DNMT3B	SIRT1
hsa-miR-513b	SIRT1
SIRT1	CREB1
ATM	CREB1
hsa-miR-494	ATXN3
hsa-miR-513b	ATXN3
hsa-miR-1238	ATXN3
hsa-miR-92b	ATXN3
hsa-miR-345	ATXN3
CREB1	ATXN3
ATXN3	CREB1
hsa-miR-1238	NR3C1
NR3C1	CREB1
MTF2	SUZ12
hsa-miR-494	MTF2
hsa-miR-92b	MTF2
CREB1	MTF2
hsa-miR-494	SMARCA5
SMARCA5	DNMT3B
DNMT3B	SMARCA5
hsa-miR-513b	SMARCA5
hsa-miR-92b	SMARCA5
hsa-miR-491-5p	SMARCA5
SMARCA5	CREB1
hsa-miR-494	SUZ12
DNMT3B	SUZ12
CREB1	SUZ12
hsa-miR-494	CREB1
RECQL5	CREB1
hsa-miR-92b	HIPK3
CREB1	HIPK3
DNMT3B	CREB1
hsa-miR-513b	CREB1
hsa-miR-1238	CREB1
hsa-miR-92b	CREB1
hsa-miR-491-5p	CREB1
hsa-miR-345	CREB1
