# Supplementary material for: A New Method for Discovering Disease-Specific MiRNA-Target Regulatory Networks
Source: PLoS One. 2015 Apr 7;10(4):e0122473. doi: 10.1371/journal.pone.0122473 (PMC4388573; doi:10.1371/journal.pone.0122473)
Supplement: S2 File — This file contains all the discovered regulatory subnetworks. (ZIP) [file pone.0122473.s002.zip › reg_subnetwork_CRK.txt]

PDGFRA	PDGFRB
EGFR	PDGFRB
PDGFRB	PIK3R1
PIK3R1	PDGFRB
PDGFRB	PTPN11
PTPN11	PDGFRB
SH3KBP1	PDGFRB
CRK	PDGFRB
PDGFRA	PIK3R1
PIK3R1	PDGFRA
CBL	PDGFRA
CRK	PDGFRA
PDGFRA	CRK
EGFR	PIK3R1
PIK3R1	EGFR
EGFR	HSPA5
EGFR	ERBB3
EGFR	CBL
CBL	EGFR
EGFR	PIK3R3
EGFR	PTPN11
PTK2	EGFR
EGFR	SH3KBP1
SH3KBP1	EGFR
EGFR	EPS15
EPS15	EGFR
DNAJA3	EGFR
hsa-miR-1237	EGFR
CRK	EGFR
EGFR	CRK
PPP1CA	XPO1
PPP1CA	PTK2
PPP1CA	CRK
PIK3R1	ERBB3
ERBB3	PIK3R1
PIK3R1	CBL
CBL	PIK3R1
PIK3R1	PTPN11
PTPN11	PIK3R1
PTK2	PIK3R1
PIK3R1	SH3KBP1
SH3KBP1	PIK3R1
hsa-miR-1237	PIK3R1
CRK	PIK3R1
PIK3R1	CRK
DDX5	DHX9
DHX9	DDX5
hsa-miR-1237	DDX5
CRK	DDX5
LMNA	DDX3X
YWHAQ	DDX3X
hsa-miR-1237	DDX3X
CRK	DDX3X
HSPA5	SERPINH1
SH3KBP1	SERPINH1
CRK	SERPINH1
YWHAQ	DHX9
CRK	DHX9
EEF1A1	TUBB
YWHAQ	EEF1A1
CBL	EEF1A1
hsa-miR-1237	EEF1A1
CRK	EEF1A1
YWHAQ	TUBB
CBL	TUBB
TUBB	XPO1
XPO1	TUBB
EPS15	TUBB
CRK	TUBB
CBL	HSPA5
EPS15	HSPA5
CRK	HSPA5
YWHAQ	LMNA
LMNA	SH3KBP1
LMNA	CRK
YWHAQ	CBL
CBL	YWHAQ
CRK	YWHAQ
ERBB3	PIK3R3
ERBB3	PTPN11
ERBB3	CRK
CBL	MAPK8
MAPK8	CBL
CBL	PTPN11
PTPN11	CBL
CBL	PTK2
PTK2	CBL
CBL	SH3KBP1
SH3KBP1	CBL
CRK	CBL
CBL	CRK
CRK	PIK3R3
MAPK8	CRK
PTPN11	PTK2
PTK2	PTPN11
hsa-miR-1237	PTPN11
CRK	PTPN11
CRK	XPO1
PTK2	NEDD9
NEDD9	PTK2
PTK2	SH3KBP1
CRK	PTK2
PTK2	CRK
CRK	NEDD9
NEDD9	CRK
CRK	SH3KBP1
SH3KBP1	CRK
CRK	EPS15
EPS15	CRK
ATXN1	DNAJA3
CRK	DNAJA3
ATXN1	CRK
hsa-miR-1237	CRK
