# Supplementary material for: A New Method for Discovering Disease-Specific MiRNA-Target Regulatory Networks
Source: PLoS One. 2015 Apr 7;10(4):e0122473. doi: 10.1371/journal.pone.0122473 (PMC4388573; doi:10.1371/journal.pone.0122473)
Supplement: S2 File — This file contains all the discovered regulatory subnetworks. (ZIP) [file pone.0122473.s002.zip › reg_subnetwork_CSNK1A1.txt]

SNCA	TUBB
YWHAQ	SNCA
CSNK1A1	SNCA
DDX5	PRKDC
DDX5	HNRNPF
DDX5	HNRNPK
HNRNPK	DDX5
YWHAZ	DDX5
DDX5	SF3B3
ITGA4	DDX5
RIOK2	DDX5
CSNK1A1	DDX5
PRKDC	HNRNPC
YWHAQ	PRKDC
ELAVL1	PRKDC
ITGA4	PRKDC
RIOK2	PRKDC
CSNK1A1	PRKDC
E2F1	MDM4
E2F1	YWHAQ
YWHAQ	E2F1
E2F1	CSNK1A1
ELAVL1	EWSR1
ITGA4	EWSR1
RIOK2	EWSR1
CSNK1A1	EWSR1
HNRNPF	HNRNPK
HSPA5	HNRNPF
YWHAQ	HNRNPF
ELAVL1	HNRNPF
ITGA4	HNRNPF
RIOK2	HNRNPF
hsa-miR-513b	HNRNPF
CSNK1A1	HNRNPF
YWHAZ	HNRNPK
YWHAQ	HNRNPK
HNRNPK	ELAVL1
ELAVL1	HNRNPK
HNRNPK	HMGB1
HNRNPK	SF3B3
SH3KBP1	HNRNPK
ITGA4	HNRNPK
RIOK2	HNRNPK
hsa-miR-513b	HNRNPK
CSNK1A1	HNRNPK
YWHAZ	MYH9
HSPA5	MYH9
YWHAQ	MYH9
ITGA4	MYH9
RIOK2	MYH9
CSNK1A1	MYH9
YWHAZ	G3BP1
ELAVL1	G3BP1
ITGA4	G3BP1
RIOK2	G3BP1
CSNK1A1	G3BP1
YWHAE	HNRNPA2B1
YWHAQ	HNRNPA2B1
ITGA4	HNRNPA2B1
RIOK2	HNRNPA2B1
CSNK1A1	HNRNPA2B1
YWHAZ	TUBB
YWHAZ	YWHAE
YWHAE	YWHAZ
PAK1	YWHAZ
YWHAZ	MDM4
YWHAZ	YWHAQ
YWHAQ	YWHAZ
YWHAZ	CDC25A
ITGA4	YWHAZ
CSNK1A1	YWHAZ
YWHAB	TUBB
YWHAE	TUBB
PAK1	TUBB
PPP1CC	TUBB
YWHAQ	TUBB
ELAVL1	TUBB
SF3B3	TUBB
RIOK2	TUBB
CSNK1A1	TUBB
YWHAE	YWHAB
YWHAB	HSPA5
YWHAB	MDM4
MDM4	YWHAB
YWHAQ	YWHAB
YWHAB	CDC25A
CDC25A	YWHAB
ELAVL1	YWHAB
ITGA4	YWHAB
hsa-miR-513b	YWHAB
CSNK1A1	YWHAB
YWHAE	HNRNPC
PAK1	YWHAE
YWHAE	MDM4
MDM4	YWHAE
YWHAE	YWHAQ
YWHAQ	YWHAE
CDC25A	YWHAE
ITGA4	YWHAE
CSNK1A1	YWHAE
YWHAE	CSNK1A1
PAK1	HSPA5
PPP1CC	HSPA5
APC	HSPA5
RIOK2	HSPA5
hsa-miR-513b	HSPA5
hsa-miR-423-5p	HSPA5
CSNK1A1	HSPA5
YWHAQ	HNRNPC
ELAVL1	HNRNPC
SH3KBP1	HNRNPC
ITGA4	HNRNPC
CSNK1A1	HNRNPC
PAK1	SH3KBP1
RIOK2	PAK1
CSNK1A1	PAK1
PPP1CC	MDM4
ELAVL1	PPP1CC
PPP1CC	CSNK1A1
MDM4	YWHAQ
CSNK1A1	MDM4
MDM4	CSNK1A1
YWHAQ	CDC25A
YWHAQ	APC
YWHAQ	TCP1
hsa-miR-513b	YWHAQ
CSNK1A1	YWHAQ
CSNK1A1	CDC25A
ELAVL1	DNAJA2
ELAVL1	SH3KBP1
ELAVL1	CSNK1A1
ITGA4	HMGB1
CSNK1A1	HMGB1
hsa-miR-513b	DNAJA2
hsa-miR-371-5p	DNAJA2
CSNK1A1	DNAJA2
CSNK1A1	APC
hsa-miR-371-5p	NFATC3
hsa-miR-423-5p	NFATC3
CSNK1A1	NFATC3
hsa-miR-513b	SF3B3
hsa-miR-371-5p	SF3B3
hsa-miR-423-5p	SF3B3
CSNK1A1	SF3B3
ITGA4	TCP1
RIOK2	TCP1
hsa-miR-513b	TCP1
CSNK1A1	TCP1
RIOK2	ACACA
CSNK1A1	ACACA
SH3KBP1	CSNK1A1
ITGA4	DARS
RIOK2	DARS
CSNK1A1	DARS
ITGA4	NUDT21
hsa-miR-371-5p	NUDT21
CSNK1A1	NUDT21
ITGA4	SRP9
ITGA4	CSNK1A1
RIOK2	SRP9
CSNK1A1	RIOK2
CSNK1A1	SRP9
hsa-miR-513b	CSNK1A1
hsa-miR-371-5p	CSNK1A1
hsa-miR-423-5p	CSNK1A1
