# Supplementary material for: A New Method for Discovering Disease-Specific MiRNA-Target Regulatory Networks
Source: PLoS One. 2015 Apr 7;10(4):e0122473. doi: 10.1371/journal.pone.0122473 (PMC4388573; doi:10.1371/journal.pone.0122473)
Supplement: S2 File — This file contains all the discovered regulatory subnetworks. (ZIP) [file pone.0122473.s002.zip › reg_subnetwork_CSNK2A2.txt]

JUN	ATF2
ATF2	JUN
JUN	FOS
FOS	JUN
JUN	CSNK2A2
ATF2	FOS
FOS	ATF2
ATF2	HSP90B1
ATF2	TUBB
ATF2	CSNK2A2
FOS	CSNK2A2
hsa-miR-939	PTEN
CSNK2A2	PTEN
PTEN	CSNK2A2
SIRT7	DDX54
CSNK2A2	DDX54
HSP90B1	HSPA5
FANCA	HSP90B1
HSP90B1	CSNK2A2
PBK	TUBB
CSNK2A2	TUBB
PRNP	HSPA5
DDX24	HSPA5
PBK	HSPA5
hsa-miR-671-5p	HSPA5
hsa-miR-423-5p	HSPA5
CSNK2A2	HSPA5
PBK	CDC37
CSNK2A2	CDC37
CSNK2A2	FANCA
PBK	ACACA
SIRT7	ACACA
CSNK2A2	ACACA
PRNP	CSNK2A2
PBK	SUB1
CSNK2A2	SUB1
SIRT7	DDX24
CSNK2A2	DDX24
hsa-miR-939	WDR48
WDR48	CSNK2A2
PBK	CSNK2A2
hsa-miR-671-5p	CSNK2A2
hsa-miR-423-5p	CSNK2A2
hsa-miR-939	CSNK2A2
SIRT7	CSNK2A2
