# Supplementary material for: A New Method for Discovering Disease-Specific MiRNA-Target Regulatory Networks
Source: PLoS One. 2015 Apr 7;10(4):e0122473. doi: 10.1371/journal.pone.0122473 (PMC4388573; doi:10.1371/journal.pone.0122473)
Supplement: S2 File — This file contains all the discovered regulatory subnetworks. (ZIP) [file pone.0122473.s002.zip › reg_subnetwork_CTBP2.txt]

EP300	KAT2B
RUNX1	EP300
EP300	PROX1
PROX1	EP300
hsa-miR-498	EP300
CTBP2	EP300
KAT2B	CTBP2
RUNX1	CTBP2
CTBP2	PROX1
hsa-miR-224	WIZ
WIZ	CTBP2
hsa-miR-498	BAZ2B
CTBP2	BAZ2B
hsa-miR-10a	SOX13
CTBP2	SOX13
hsa-miR-498	CTBP2
hsa-miR-224	CTBP2
hsa-miR-10a	CTBP2
