# Supplementary material for: A New Method for Discovering Disease-Specific MiRNA-Target Regulatory Networks
Source: PLoS One. 2015 Apr 7;10(4):e0122473. doi: 10.1371/journal.pone.0122473 (PMC4388573; doi:10.1371/journal.pone.0122473)
Supplement: S2 File — This file contains all the discovered regulatory subnetworks. (ZIP) [file pone.0122473.s002.zip › reg_subnetwork_CTNNB1.txt]

SMAD3	ATF2
ATF2	SMAD3
SMAD3	HDAC1
HDAC1	SMAD3
SMAD3	SMAD2
SMAD2	SMAD3
FHL2	SMAD3
SMAD3	CEBPA
SMAD3	AR
AR	SMAD3
SMAD3	ESR1
SMAD3	EP300
EP300	SMAD3
SMAD3	BRCA1
BRCA1	SMAD3
SMAD3	MEN1
HNRNPK	SMAD3
SMAD3	NUP153
SMAD3	HNF4A
HNF4A	SMAD3
SMAD3	FOXO3
FOXO3	SMAD3
SMAD3	GSK3B
GSK3B	SMAD3
SMAD3	KAT2B
KAT2B	SMAD3
SMAD3	AKT1
SMAD3	CUL1
SMAD3	BTRC
SMAD3	NOTCH1
SMAD3	CHUK
SMAD3	CBL
CBL	SMAD3
SMAD3	CDC27
NR4A1	SMAD3
SMAD3	EPAS1
SMAD3	ERBB2IP
ERBB2IP	SMAD3
SMAD3	SMAD4
SMAD4	SMAD3
SMAD3	USP9X
SMAD3	CTNNB1
ATF2	CEBPA
EP300	ATF2
CUL3	ATF2
ATF2	MAPK8
MAPK8	ATF2
ATF2	SMAD4
SMAD4	ATF2
ATF2	TLE1
TLE1	ATF2
ATF2	CTNND1
MAPK9	ATF2
ATF2	CTNNB1
HDAC1	SMAD2
SMAD2	HDAC1
CEBPA	HDAC1
HDAC1	AR
AR	HDAC1
HDAC1	ESR1
ESR1	HDAC1
HDAC1	EP300
EP300	HDAC1
BRCA1	HDAC1
HDAC1	PIK3R1
HDAC1	DDX5
DDX5	HDAC1
MEN1	HDAC1
HDAC1	TBL1XR1
HDAC1	EZH2
EZH2	HDAC1
HDAC1	RXRA
CDH1	HDAC1
NOTCH1	HDAC1
HDAC1	MAPK8
SMAD4	HDAC1
HDAC1	TLE1
TLE1	HDAC1
HDAC1	SMARCA5
HDAC1	MAPK9
HDAC1	WHSC1
WHSC1	HDAC1
CTNNB1	HDAC1
HDAC1	CTNNB1
FHL2	SMAD2
SMAD2	ESR1
ESR1	SMAD2
SMAD2	EP300
EP300	SMAD2
SMAD2	RXRA
SMAD2	KAT2B
KAT2B	SMAD2
SMAD2	AKT1
SMAD2	CHUK
SMAD2	CDC27
SMAD2	ERBB2IP
ERBB2IP	SMAD2
SMAD2	SMAD4
SMAD4	SMAD2
SMAD2	USP9X
hsa-miR-648	SMAD2
SMAD2	CTNNB1
FHL2	AR
AR	FHL2
ESR1	FHL2
BRCA1	FHL2
FHL2	SMAD4
CTNNB1	FHL2
FHL2	CTNNB1
CEBPA	AR
CEBPA	ESR1
CEBPA	EP300
CEBPA	MAPK8
MAPK8	CEBPA
CEBPA	RANBP2
SMAD4	CEBPA
CTNNB1	CEBPA
CEBPA	CTNNB1
AR	EGFR
EGFR	AR
AR	EP300
BRCA1	AR
AR	TBL1XR1
AR	HNF4A
GSK3B	AR
AR	AKT1
AKT1	AR
AR	SIRT1
SIRT1	AR
AR	SMAD4
SMAD4	AR
CCNE1	AR
AR	TCF4
AR	WHSC1
WHSC1	AR
CTNNB1	AR
AR	CTNNB1
EGFR	ESR1
ESR1	EGFR
EGFR	PIK3R1
PIK3R1	EGFR
EGFR	YWHAZ
CDH1	EGFR
EGFR	PRKCA
PRKCA	EGFR
EGFR	CBL
CBL	EGFR
EGFR	PTPN11
EGFR	CTNND1
HTT	EGFR
EGFR	CTNNB1
ESR1	EP300
EP300	ESR1
ESR1	BRCA1
BRCA1	ESR1
ESR1	PIK3R1
PIK3R1	ESR1
ESR1	DDX5
DDX5	ESR1
ESR1	MEN1
ESR1	CUL3
ESR1	TBL1XR1
ESR1	DHX9
ESR1	HNRNPK
ESR1	HNRNPA2B1
ESR1	NUP153
ESR1	YWHAZ
ESR1	IQGAP1
ESR1	VCL
ESR1	DDB1
ESR1	LMNA
ESR1	EZH2
EZH2	ESR1
RXRA	ESR1
AKT1	ESR1
CHUK	ESR1
AHR	ESR1
SIRT1	ESR1
CTNNB1	ESR1
LRP6	GSK3B
GSK3B	LRP6
LRP6	CTNNB1
EP300	BRCA1
BRCA1	EP300
PIK3R1	EP300
EP300	DDX5
DDX5	EP300
EP300	DDB1
EP300	RXRA
RXRA	EP300
EP300	FOXO3
FOXO3	EP300
EP300	KAT2B
EP300	CDH1
CDH1	EP300
EP300	AKT1
AKT1	EP300
EP300	BTRC
EP300	NOTCH1
NOTCH1	EP300
EP300	CHUK
EP300	AHR
AHR	EP300
EP300	TCF3
TCF3	EP300
EP300	NR4A1
NR4A1	EP300
SIRT1	EP300
EP300	EPAS1
EPAS1	EP300
EP300	SMAD4
SMAD4	EP300
TCF4	EP300
CTNNB1	EP300
EP300	CTNNB1
PIK3R1	BRCA1
BRCA1	DHX9
DHX9	BRCA1
BRCA1	HNRNPA2B1
BRCA1	NUP153
BRCA1	YWHAZ
FOXO3	BRCA1
BRCA1	AKT1
AKT1	BRCA1
BRCA1	UBE2D1
UBE2D1	BRCA1
BRCA1	AHR
AHR	BRCA1
SIRT1	BRCA1
BRCA1	CCNE1
CCNA2	BRCA1
CTNNB1	BRCA1
BRCA1	CTNNB1
CUL3	PIK3R1
PIK3R1	GSK3B
PIK3R1	AKT1
PIK3R1	CBL
CBL	PIK3R1
PIK3R1	PTPN11
PTPN11	PIK3R1
FYN	PIK3R1
TGFBR2	PIK3R1
HTT	PIK3R1
CTNNB1	PIK3R1
CUL3	DDX5
DDX5	DHX9
DHX9	DDX5
DDX5	HNRNPK
HNRNPK	DDX5
YWHAZ	DDX5
AKT1	DDX5
CUL1	DDX5
NDRG1	DDX5
WHSC1	DDX5
CTNNB1	DDX5
MEN1	IQGAP1
IQGAP1	MEN1
MEN1	TCF3
MEN1	TCF4
CTNNB1	MEN1
MEN1	CTNNB1
CUL3	DHX9
CUL3	HNRNPK
CUL3	HNRNPA2B1
CUL3	NUP153
CUL3	YWHAZ
CUL3	DDB1
CUL3	CUL1
CUL1	CUL3
CUL3	UBE2D1
CUL3	DDX1
CUL3	USP9X
CUL3	CCNE1
CCNE1	CUL3
CUL3	CTNND1
CUL3	CTNNB1
NOTCH1	TBL1XR1
TBL1XR1	UBE2D1
CTNNB1	TBL1XR1
TBL1XR1	CTNNB1
DHX9	HNRNPK
HNRNPK	DHX9
YWHAZ	DHX9
CUL1	DHX9
DHX9	RANBP2
DHX9	DDX1
DHX9	PSEN1
DHX9	WHSC1
WHSC1	DHX9
CTNNB1	DHX9
YWHAZ	HNRNPK
CUL1	HNRNPK
BTRC	HNRNPK
SIRT1	HNRNPK
HNRNPK	RANBP2
HNRNPK	DDX1
DDX1	HNRNPK
WHSC1	HNRNPK
CTNNB1	HNRNPK
LMNA	HNRNPA2B1
CUL1	HNRNPA2B1
NR4A1	HNRNPA2B1
DDX1	HNRNPA2B1
CTNNB1	HNRNPA2B1
LMNA	NUP153
APC	NUP153
RANBP2	NUP153
NUP153	CTNNB1
YWHAZ	VCL
YWHAZ	FOXO3
AKT1	YWHAZ
CUL1	YWHAZ
YWHAZ	PRKCA
YWHAZ	CBL
CBL	YWHAZ
PTPN14	YWHAZ
CTNNB1	YWHAZ
YWHAZ	CTNNB1
IQGAP1	CDH1
CDH1	IQGAP1
IQGAP1	AKT1
CBL	IQGAP1
IQGAP1	TGFBR2
TGFBR2	IQGAP1
WHSC1	IQGAP1
IQGAP1	CTNNB1
CDH1	VCL
CTNNB1	VCL
CUL1	DDB1
DDB1	BTRC
DDB1	AHR
PTPN14	DDB1
DDB1	CTNNB1
CDH1	LMNA
PRKCA	LMNA
LMNA	RANBP2
LMNA	SMARCA5
WHSC1	LMNA
LMNA	CTNNB1
EZH2	AKT1
AKT1	EZH2
EZH2	SIRT1
SIRT1	EZH2
EZH2	TLE1
TLE1	EZH2
CTNNB1	EZH2
EZH2	CTNNB1
HNF4A	SIRT1
SMAD4	HNF4A
CTNNB1	HNF4A
HNF4A	CTNNB1
GSK3B	RXRA
RXRA	NR4A1
NR4A1	RXRA
RXRA	CTNNB1
AKT1	FOXO3
FOXO3	BTRC
BTRC	FOXO3
FOXO3	CHUK
CHUK	FOXO3
FOXO3	SIRT1
SIRT1	FOXO3
ERBB2IP	FOXO3
FOXO3	SMAD4
SMAD4	FOXO3
NLK	FOXO3
hsa-miR-300	FOXO3
hsa-miR-483-3p	FOXO3
CTNNB1	FOXO3
FOXO3	CTNNB1
AKT1	GSK3B
GSK3B	BTRC
GSK3B	NOTCH1
NOTCH1	GSK3B
GSK3B	UBE2D1
PRKCA	GSK3B
GSK3B	PTPN11
GSK3B	APC
GSK3B	TLE1
GSK3B	CCNE1
GSK3B	PSEN1
GSK3B	SMARCA5
CTNNB1	GSK3B
GSK3B	CTNNB1
KAT2B	AKT1
AKT1	KAT2B
KAT2B	UBE2D1
KAT2B	TCF3
TCF3	KAT2B
NR4A1	KAT2B
KAT2B	SIRT1
SIRT1	KAT2B
KAT2B	CCNA2
HTT	KAT2B
CTNNB1	KAT2B
KAT2B	CTNNB1
CDH1	CDC27
CDC27	CDH1
CDH1	FYN
FYN	CDH1
CDH1	NDRG1
NDRG1	CDH1
USP9X	CDH1
CDH1	PSEN1
CDH1	CTNND1
CTNND1	CDH1
CDH1	MET
MET	CDH1
MAGI1	CDH1
RAB8B	CDH1
VEZT	CDH1
CTNNB1	CDH1
CDH1	CTNNB1
AKT1	NOTCH1
AKT1	CHUK
CHUK	AKT1
AKT1	NR4A1
AKT1	SIRT1
SIRT1	AKT1
SMAD4	AKT1
AKT1	CTNNB1
CUL1	BTRC
BTRC	CUL1
CUL1	UBE2D1
CHUK	CUL1
CUL1	RANBP2
CUL1	DDX1
NLK	CUL1
CUL1	CCNE1
CUL1	CCNA2
CTNNB1	CUL1
BTRC	UBE2D1
BTRC	CHUK
BTRC	APC
BTRC	SMAD4
SMAD4	BTRC
BTRC	CCNE1
CTNNB1	BTRC
BTRC	CTNNB1
NOTCH1	CBL
NOTCH1	CDC27
PSEN1	NOTCH1
NOTCH1	SMARCA5
CTNNB1	NOTCH1
NOTCH1	CTNNB1
CBL	UBE2D1
CDC27	UBE2D1
UBE2D1	USP9X
CTNNB1	UBE2D1
PRKCA	CHUK
CHUK	PRKCA
PRKCA	CBL
PRKCA	CTNNB1
CHUK	ERBB2IP
CHUK	HTT
CTNNB1	CHUK
CHUK	CTNNB1
CBL	MAPK8
MAPK8	CBL
CBL	PTPN11
PTPN11	CBL
CBL	FYN
FYN	CBL
CBL	MET
MET	CBL
CTNNB1	CBL
CBL	CTNNB1
AHR	CTNNB1
TCF3	TLE1
TCF4	TCF3
CTNNB1	TCF3
CDC27	CCNA2
CCNA2	CDC27
CDC27	CTNNB1
MAPK8	NR4A1
MAPK8	SIRT1
CTNNB1	MAPK8
MAPK8	CTNNB1
FYN	PTPN11
PTPN11	CTNNB1
FYN	CTNND1
CTNND1	FYN
FYN	CTNNB1
NR4A1	TCF4
CTNNB1	NR4A1
NR4A1	CTNNB1
SIRT1	RANBP2
SIRT1	ERBB2IP
SIRT1	TLE1
CTNNB1	SIRT1
APC	EPAS1
APC	RANBP2
RANBP2	APC
APC	ERBB2IP
ERBB2IP	APC
CTNNB1	APC
APC	CTNNB1
EPAS1	CTNNB1
hsa-miR-300	RANBP2
CTNNB1	RANBP2
SMAD4	ERBB2IP
ERBB2IP	CTNND1
ERBB2IP	CTNNB1
SMAD4	USP9X
NLK	SMAD4
SMAD4	CTNNB1
TLE1	CTNNB1
NDRG1	DDX1
WHSC1	DDX1
CTNNB1	DDX1
CTNNB1	NDRG1
NDRG1	CTNNB1
CTNNB1	PTPN14
PTPN14	CTNNB1
CTNNB1	USP9X
USP9X	CTNNB1
hsa-miR-648	NLK
NLK	CTNNB1
CTNNB1	CCNE1
CCNE1	CTNNB1
PSEN1	CTNND1
CTNNB1	PSEN1
PSEN1	CTNNB1
WHSC1	SMARCA5
CTNNB1	SMARCA5
CTNNB1	CTNND1
CTNNB1	TCF4
TCF4	CTNNB1
CTNNB1	TGFBR2
CTNNB1	MAPK9
MAPK9	CTNNB1
CTNNB1	CCNA2
hsa-miR-300	HTT
hsa-miR-483-3p	HTT
HTT	CTNNB1
MET	CTNNB1
hsa-miR-300	CTNNB1
MAGI1	CTNNB1
WHSC1	CTNNB1
hsa-miR-648	RAB8B
RAB8B	CTNNB1
VEZT	CTNNB1
hsa-miR-648	CTNNB1
hsa-miR-483-3p	CTNNB1
