# Supplementary material for: A New Method for Discovering Disease-Specific MiRNA-Target Regulatory Networks
Source: PLoS One. 2015 Apr 7;10(4):e0122473. doi: 10.1371/journal.pone.0122473 (PMC4388573; doi:10.1371/journal.pone.0122473)
Supplement: S2 File — This file contains all the discovered regulatory subnetworks. (ZIP) [file pone.0122473.s002.zip › reg_subnetwork_CTNND1.txt]

CUL3	ATF2
ATF2	CTNNB1
ATF2	CTNND1
CDH1	EGFR
EGFR	CTNNB1
hsa-miR-1237	EGFR
hsa-miR-491-5p	EGFR
EGFR	CTNND1
FYN	SNCA
SNCA	SUMO2
SUMO2	SNCA
SNCA	CTNND1
CUL3	VCP
VCP	SUMO2
SUMO2	VCP
VCP	CTNND1
MYC	ERBB2IP
SUMO2	MYC
MYC	CTNND1
CUL3	CTNNB1
SUMO2	CUL3
hsa-miR-548c-3p	CUL3
hsa-miR-1237	CUL3
hsa-miR-671-5p	CUL3
CUL3	CTNND1
CDH1	CTNNB1
CTNNB1	CDH1
CDH1	FYN
FYN	CDH1
CDH1	PSEN1
hsa-miR-1237	CDH1
hsa-miR-671-5p	CDH1
CTNND1	CDH1
CDH1	CTNND1
FYN	CTNNB1
ERBB2IP	CTNNB1
CTNNB1	PSEN1
PSEN1	CTNNB1
CTNNB1	CTNND1
CTNND1	FYN
FYN	CTNND1
hsa-miR-501-3p	ERBB2IP
hsa-miR-548c-3p	ERBB2IP
hsa-miR-345	ERBB2IP
ERBB2IP	CTNND1
hsa-miR-1237	PSEN1
PSEN1	CTNND1
SUMO2	CTNND1
hsa-miR-501-3p	CTNND1
hsa-miR-548c-3p	CTNND1
hsa-miR-1237	CTNND1
hsa-miR-671-5p	CTNND1
hsa-miR-491-5p	CTNND1
hsa-miR-345	CTNND1
