# Supplementary material for: A New Method for Discovering Disease-Specific MiRNA-Target Regulatory Networks
Source: PLoS One. 2015 Apr 7;10(4):e0122473. doi: 10.1371/journal.pone.0122473 (PMC4388573; doi:10.1371/journal.pone.0122473)
Supplement: S2 File — This file contains all the discovered regulatory subnetworks. (ZIP) [file pone.0122473.s002.zip › reg_subnetwork_CUL1.txt]

MYC	SMAD3
SMAD3	DDX3X
HNRNPK	SMAD3
SMAD3	SPTBN1
SPTBN1	SMAD3
SMAD3	BTRC
SMAD3	CDC25A
CDC25A	SMAD3
SMAD3	CHUK
SMAD3	CTNNB1
SMAD3	SAP130
SMAD3	CUL1
hsa-miR-494	PTGS2
PTGS2	CUL1
MYC	PPP1CA
CUL3	PPP1CA
PPP1CA	CLTC
PPP1CA	STAU1
STAU1	PPP1CA
PPP1CA	CHUK
CHUK	PPP1CA
DDX1	PPP1CA
PPP1CA	CUL1
VCP	CDKN1A
CUL3	VCP
VCP	G3BP2
VCP	YWHAZ
VCP	YWHAE
VCP	HSPA5
VCP	CCT4
VCP	FAF2
FAF2	VCP
PPP1CC	VCP
ELAVL1	VCP
VCP	CDKN1B
VCP	CHEK1
VCP	DNAJC10
SGK1	VCP
VCP	PSMA1
VCP	ARIH1
VCP	CUL5
VCP	CUL1
CCND1	CDKN1A
CDKN1A	CCND1
PPP1CC	CCND1
CCND1	TP73
CCND1	BTRC
BTRC	CCND1
ELAVL1	CCND1
RBL2	CCND1
CCND1	CDKN1B
CDKN1B	CCND1
CUL1	CCND1
CCND1	CUL1
DDX17	DDX5
DDX5	DDX17
MYC	DDX17
CUL3	DDX17
DDX17	DHX9
DDX17	HNRNPK
HNRNPK	DDX17
CAND1	DDX17
ELAVL1	DDX17
DDX17	RANBP2
HNRNPH1	DDX17
hsa-miR-494	DDX17
CUL1	DDX17
CUL3	DDX5
DDX5	DHX15
DDX5	DHX9
DHX9	DDX5
DDX5	HNRNPF
DDX5	HNRNPK
HNRNPK	DDX5
YWHAZ	DDX5
CAND1	DDX5
CTNNB1	DDX5
ILK	DDX5
DDX5	SF3B3
CALM1	DDX5
DDX5	HNRNPH1
HNRNPH1	DDX5
DCUN1D1	DDX5
CUL5	DDX5
CUL1	DDX5
MYC	DHX15
MYC	HNRNPF
MYC	HNRNPK
MYC	EIF4A1
MYC	SF3B1
TUBB	MYC
MYC	YWHAE
MYC	PSMA5
MYC	DDB1
MYC	HNRNPC
MYC	CCT4
MYC	TP73
TP73	MYC
MYC	BTRC
BTRC	MYC
MYC	CHUK
CHUK	MYC
ELAVL1	MYC
MYC	RANBP2
MYC	FBXW7
FBXW7	MYC
MYC	DDX1
MYC	SAP130
MYC	IGF2BP1
MYC	CALM1
MYC	PSMA1
MYC	ZCCHC11
MYC	CUL1
E2F1	CDKN1A
CDKN1A	HNRNPK
CDKN1A	EEF1A1
CDKN1A	DDB1
DDB1	CDKN1A
CDKN1A	UBE2D1
CDKN1A	CDKN1B
CHEK1	CDKN1A
CDKN1A	CCNE1
CCNE1	CDKN1A
CDKN1A	QARS
CDKN1A	CCNA2
CCNA2	CDKN1A
CUL1	CDKN1A
CUL3	DDX3X
YWHAZ	DDX3X
CAND1	DDX3X
ELAVL1	DDX3X
ILK	DDX3X
CALM1	DDX3X
DCUN1D1	DDX3X
CUL5	DDX3X
CUL1	DDX3X
hsa-miR-494	RBBP6
CUL1	RBBP6
E2F1	DDB1
CDT1	E2F1
RBL2	E2F1
CCNE1	E2F1
E2F1	CCNA2
CCNA2	E2F1
CUL1	E2F1
E2F1	CUL1
CUL3	CLTC
CUL3	DHX15
CUL3	DHX9
CUL3	EWSR1
CUL3	HNRNPA3
CUL3	HNRNPF
CUL3	HNRNPK
CUL3	ILF2
CUL3	EIF4A1
CUL3	G3BP1
CUL3	G3BP2
CUL3	HNRNPA2B1
CUL3	SPTBN1
CUL3	STAU1
CUL3	SF3B1
CUL3	YWHAZ
CUL3	EEF1A1
CUL3	HSP90B1
CUL3	TUBB
CUL3	YWHAE
CUL3	CAND1
CAND1	CUL3
CUL3	HSPA5
CUL3	PSMA5
CUL3	SEC23A
CUL3	DDB1
CUL3	HNRNPC
CUL3	CCT4
FAF2	CUL3
CUL3	UBE2D1
CUL3	UBE2D3
CDC25A	CUL3
CUL3	CTNNB1
CUL3	ELAVL1
CUL3	ILK
CUL3	DDX1
CUL3	PDIA6
CUL3	SF3B3
CUL3	DNAJC10
CUL3	CCNE1
CCNE1	CUL3
CUL3	IGF2BP1
CUL3	QARS
CUL3	CALM1
CUL3	HNRNPH1
CUL3	DARS
CUL3	PCBP2
CUL3	HNRNPD
hsa-miR-494	CUL3
CUL3	KPNA1
CUL3	RPL15
CUL3	COPS2
COPS2	CUL3
CUL3	DCUN1D1
DCUN1D1	CUL3
CUL3	CUL5
CUL5	CUL3
CUL3	DAZAP1
DNMT3B	CUL3
CUL1	CUL3
CUL3	CUL1
CAND1	CLTC
PPP1CC	CLTC
RICTOR	CLTC
CLTC	QARS
DCUN1D1	CLTC
CUL5	CLTC
CUL1	CLTC
DHX15	HNRNPF
DHX15	HNRNPK
YWHAZ	DHX15
CAND1	DHX15
DHX15	RANBP2
CUL5	DHX15
CUL1	DHX15
DHX9	EWSR1
DHX9	HNRNPF
DHX9	HNRNPK
HNRNPK	DHX9
DHX9	ILF2
YWHAZ	DHX9
CAND1	DHX9
HNRNPC	DHX9
CTNNB1	DHX9
DHX9	RANBP2
DHX9	DDX1
DHX9	QARS
hsa-miR-494	DHX9
DCUN1D1	DHX9
CUL5	DHX9
CUL1	DHX9
CAND1	EWSR1
ELAVL1	EWSR1
ILK	EWSR1
EWSR1	CALM1
DCUN1D1	EWSR1
CUL5	EWSR1
CUL1	EWSR1
HNRNPK	HNRNPA3
HNRNPA2B1	HNRNPA3
YWHAE	HNRNPA3
CAND1	HNRNPA3
HSPA5	HNRNPA3
HNRNPH1	HNRNPA3
HNRNPD	HNRNPA3
hsa-miR-494	HNRNPA3
DCUN1D1	HNRNPA3
CUL5	HNRNPA3
CUL1	HNRNPA3
HNRNPF	HNRNPK
CAND1	HNRNPF
HSPA5	HNRNPF
ELAVL1	HNRNPF
ILK	HNRNPF
HNRNPF	RANBP2
HNRNPH1	HNRNPF
HNRNPF	HNRNPD
HNRNPD	HNRNPF
DCUN1D1	HNRNPF
CUL5	HNRNPF
CUL1	HNRNPF
HNRNPK	SF3B1
YWHAZ	HNRNPK
EEF1A1	HNRNPK
CAND1	HNRNPK
BTRC	HNRNPK
CTNNB1	HNRNPK
HNRNPK	ELAVL1
ELAVL1	HNRNPK
HNRNPK	RANBP2
HNRNPK	DDX1
DDX1	HNRNPK
HNRNPK	SF3B3
HNRNPH1	HNRNPK
HNRNPK	PCBP2
PCBP2	HNRNPK
HNRNPK	HNRNPD
HNRNPD	HNRNPK
DCUN1D1	HNRNPK
CUL5	HNRNPK
CUL1	HNRNPK
EIF4A1	ILF2
ILF2	SF3B1
EEF1A1	ILF2
YWHAE	ILF2
CAND1	ILF2
HSPA5	ILF2
ILF2	RANBP2
DDX1	ILF2
HNRNPH1	ILF2
DCUN1D1	ILF2
CUL5	ILF2
CUL1	ILF2
YWHAZ	MYH9
HSPA5	MYH9
CUL1	MYH9
YWHAZ	EIF4A1
EEF1A1	EIF4A1
CAND1	EIF4A1
HSPA5	EIF4A1
CUL1	EIF4A1
YWHAZ	G3BP1
CAND1	G3BP1
ELAVL1	G3BP1
CUL1	G3BP1
YWHAZ	G3BP2
CAND1	G3BP2
ELAVL1	G3BP2
hsa-miR-494	G3BP2
CUL1	G3BP2
YWHAE	HNRNPA2B1
CAND1	HNRNPA2B1
HNRNPA2B1	PSMA5
CTNNB1	HNRNPA2B1
DDX1	HNRNPA2B1
QARS	HNRNPA2B1
HNRNPH1	HNRNPA2B1
HNRNPD	HNRNPA2B1
DCUN1D1	HNRNPA2B1
CUL5	HNRNPA2B1
CUL1	HNRNPA2B1
HSPA5	SPTBN1
CUL1	SPTBN1
CAND1	STAU1
PPP1CC	STAU1
UBE2D3	STAU1
ELAVL1	STAU1
ILK	STAU1
STAU1	RPL15
CUL1	STAU1
YWHAZ	SF3B1
YWHAE	SF3B1
CAND1	SF3B1
SF3B1	SF3B3
SAP130	SF3B1
CCNE1	SF3B1
CALM1	SF3B1
CUL1	SF3B1
YWHAZ	EEF1A1
YWHAZ	TUBB
YWHAZ	YWHAE
YWHAE	YWHAZ
YWHAZ	PSMA5
YWHAZ	CDC25A
YWHAZ	CTNNB1
CTNNB1	YWHAZ
YWHAZ	CDKN1B
ILK	YWHAZ
YWHAZ	RPL15
CUL1	YWHAZ
EEF1A1	TUBB
CAND1	EEF1A1
CDC25A	EEF1A1
EEF1A1	RANBP2
DDX1	EEF1A1
DARS	EEF1A1
EEF1A1	PCBP2
EEF1A1	RPL15
DCUN1D1	EEF1A1
CUL5	EEF1A1
CUL1	EEF1A1
CAND1	HSP90B1
HSP90B1	HSPA5
CUL5	HSP90B1
CUL1	HSP90B1
YWHAE	TUBB
CAND1	TUBB
PPP1CC	TUBB
ELAVL1	TUBB
ILK	TUBB
SF3B3	TUBB
DCUN1D1	TUBB
CUL5	TUBB
CUL1	TUBB
YWHAE	HNRNPC
CDC25A	YWHAE
YWHAE	CDKN1B
CDKN1B	YWHAE
ILK	YWHAE
YWHAE	CALM1
hsa-miR-494	YWHAE
DCUN1D1	YWHAE
CUL1	YWHAE
CAND1	HSPA5
CAND1	PSMA5
CAND1	SEC23A
DDB1	CAND1
CAND1	HNRNPC
CAND1	ELAVL1
CAND1	DDX1
CAND1	PDIA6
CAND1	SF3B3
CAND1	DNAJC10
CAND1	IGF2BP1
CAND1	HNRNPH1
CAND1	HNRNPD
hsa-miR-494	CAND1
CAND1	KPNA1
CAND1	RPL15
CAND1	DCUN1D1
DCUN1D1	CAND1
CAND1	CUL5
CUL5	CAND1
CAND1	DAZAP1
CAND1	ZCCHC11
CUL1	CAND1
CAND1	CUL1
PPP1CC	HSPA5
ILK	HSPA5
HSPA5	PDIA6
HSPA5	DNAJC10
DCUN1D1	HSPA5
CUL5	HSPA5
CUL1	HSPA5
DARS	PSMA5
hsa-miR-494	PSMA5
PSMA1	PSMA5
CUL1	PSMA5
PSMA1	SEC23A
CUL1	SEC23A
FAF2	DDB1
DDB1	CDT1
CDT1	DDB1
DDB1	TP73
TP73	DDB1
DDB1	BTRC
DDB1	CTNNB1
CDKN1B	DDB1
ILK	DDB1
CHEK1	DDB1
DDB1	RICTOR
RICTOR	DDB1
DDB1	COPS2
DCUN1D1	DDB1
CUL5	DDB1
CUL1	DDB1
BTRC	HNRNPC
ELAVL1	HNRNPC
HNRNPC	HNRNPD
HNRNPD	HNRNPC
hsa-miR-494	HNRNPC
CUL5	HNRNPC
CUL1	HNRNPC
ILK	CCT4
HNRNPH1	CCT4
CUL5	CCT4
CUL1	CCT4
ELAVL1	FAF2
FAF2	CUL1
KDR	BTRC
BTRC	KDR
CUL1	KDR
KDR	CUL1
ELAVL1	PPP1CC
hsa-miR-494	PPP1CC
CUL1	PPP1CC
TP73	CDT1
CDT1	CCNE1
CDT1	CCNA2
CDT1	CUL1
TP73	CHUK
CHUK	TP73
CCNE1	TP73
TP73	IGF2BP1
TP73	CCNA2
CCNA2	TP73
TP73	CUL1
BTRC	UBE2D1
BTRC	CDC25A
CDC25A	BTRC
BTRC	CHUK
BTRC	CTNNB1
CTNNB1	BTRC
BTRC	ELAVL1
ELAVL1	BTRC
BTRC	UHRF1
UHRF1	BTRC
BTRC	CLU
BTRC	CCNE1
IGF2BP1	BTRC
CUL1	BTRC
BTRC	CUL1
CTNNB1	UBE2D1
hsa-miR-494	UBE2D1
ARIH1	UBE2D1
KDM2B	UBE2D1
CUL1	UBE2D1
ELAVL1	UBE2D3
CUL1	UBE2D3
CDC25A	CHEK1
CHEK1	CDC25A
CDC25A	CCNE1
CCNE1	CDC25A
CDC25A	CUL1
CHUK	CTNNB1
CTNNB1	CHUK
ELAVL1	CHUK
CHUK	CHEK1
CHEK1	CHUK
CLU	CHUK
CHUK	CUL1
CTNNB1	RANBP2
CTNNB1	DDX1
NLK	CTNNB1
CTNNB1	CCNE1
CCNE1	CTNNB1
CTNNB1	CCNA2
CTNNB1	CUL1
ELAVL1	RBL2
ELAVL1	UHRF1
ELAVL1	CDKN1B
ELAVL1	RICTOR
ELAVL1	SGK1
ELAVL1	NLK
ELAVL1	CALM1
ELAVL1	HNRNPH1
ELAVL1	PCBP2
CUL5	ELAVL1
ELAVL1	DAZAP1
ELAVL1	ZCCHC11
CUL1	ELAVL1
RBL2	CCNE1
CCNE1	RBL2
RBL2	CCNA2
hsa-miR-494	RBL2
RBL2	CUL1
UHRF1	DNMT3B
DNMT3B	UHRF1
UHRF1	CUL1
CDKN1B	CCNE1
CCNE1	CDKN1B
CDKN1B	CCNA2
CCNA2	CDKN1B
CDKN1B	CKS1B
CKS1B	CDKN1B
hsa-miR-494	CDKN1B
CDKN1B	KPNA1
CDKN1B	CUL1
ILK	SF3B3
ILK	DNAJC10
ILK	IGF2BP1
ILK	HNRNPH1
ILK	PCBP2
CUL5	ILK
CUL1	ILK
CUL1	CHEK1
CHEK1	CUL1
RICTOR	FBXW7
RICTOR	SGK1
SGK1	RICTOR
CUL1	RICTOR
RICTOR	CUL1
CALM1	RANBP2
HNRNPH1	RANBP2
hsa-miR-494	RANBP2
RANBP2	KPNA1
CUL1	RANBP2
FBXW7	CCNE1
CCNE1	FBXW7
CUL1	FBXW7
FBXW7	CUL1
DDX1	QARS
DDX1	HNRNPD
DCUN1D1	DDX1
CUL5	DDX1
CUL1	DDX1
CUL5	PDIA6
CUL1	PDIA6
hsa-miR-494	SF3B3
CUL1	SF3B3
hsa-miR-494	DNAJC10
DCUN1D1	DNAJC10
CUL5	DNAJC10
CUL1	DNAJC10
hsa-miR-494	CLU
CUL1	CLU
CUL1	SGK1
SAP130	CUL1
NLK	CUL1
CCNE1	CALM1
CUL1	CCNE1
CUL5	IGF2BP1
CUL1	IGF2BP1
DARS	QARS
RPL15	QARS
CUL1	QARS
CALM1	CCNA2
CCNA2	CKS1B
CKS1B	CCNA2
CUL1	CCNA2
CALM1	DCUN1D1
CUL1	CALM1
HNRNPH1	HNRNPD
DCUN1D1	HNRNPH1
CUL5	HNRNPH1
CUL1	HNRNPH1
RPL15	DARS
CUL5	DARS
CUL1	DARS
CUL1	CKS1B
CKS1B	CUL1
PCBP2	HNRNPD
CUL1	PCBP2
DCUN1D1	HNRNPD
CUL5	HNRNPD
CUL1	HNRNPD
hsa-miR-494	KPNA1
hsa-miR-494	RPL15
hsa-miR-494	COPS2
hsa-miR-494	PSMA1
hsa-miR-494	PSMF1
hsa-miR-494	ARIH1
hsa-miR-494	CUL1
CUL1	KPNA1
DCUN1D1	RPL15
CUL5	RPL15
CUL1	RPL15
DCUN1D1	COPS2
CUL5	COPS2
CUL1	COPS2
COPS2	CUL1
CUL1	PSMA1
CUL1	PSMF1
DCUN1D1	CUL5
CUL5	DCUN1D1
DCUN1D1	ZCCHC11
CUL1	DCUN1D1
DCUN1D1	CUL1
CUL1	ARIH1
CUL5	DAZAP1
CUL5	ZCCHC11
DNMT3B	CUL5
CUL5	CUL1
KDM2B	CUL1
CUL1	DAZAP1
CUL1	ZCCHC11
DNMT3B	CUL1
