# Supplementary material for: A New Method for Discovering Disease-Specific MiRNA-Target Regulatory Networks
Source: PLoS One. 2015 Apr 7;10(4):e0122473. doi: 10.1371/journal.pone.0122473 (PMC4388573; doi:10.1371/journal.pone.0122473)
Supplement: S2 File — This file contains all the discovered regulatory subnetworks. (ZIP) [file pone.0122473.s002.zip › reg_subnetwork_CUL2.txt]

VCP	HIF1A
VCP	YWHAZ
VCP	HSPA5
VCP	FAF2
FAF2	VCP
VCP	YWHAQ
ELAVL1	VCP
VCP	DNAJC10
VCP	CUL5
CUL2	VCP
VCP	CUL2
CDKN2A	HIF1A
HIF1A	CDKN2A
CDKN2A	HNRNPA2B1
CDKN2A	TUBB
CDKN2A	HNRNPC
CDKN2A	VHL
VHL	CDKN2A
CUL2	CDKN2A
DDX17	DDX5
DDX5	DDX17
XRCC5	DDX17
DDX17	DHX9
DDX17	HNRNPK
HNRNPK	DDX17
CAND1	DDX17
ELAVL1	DDX17
DDX17	RANBP2
VHL	DDX17
HNRNPH1	DDX17
hsa-miR-494	DDX17
hsa-miR-371-5p	DDX17
CUL2	DDX17
DDX5	DHX15
DDX5	DHX9
DHX9	DDX5
DDX5	HNRNPF
DDX5	HNRNPK
HNRNPK	DDX5
YWHAZ	DDX5
CAND1	DDX5
CUL4B	DDX5
VHL	DDX5
DDX5	SF3B3
DDX5	HNRNPH1
HNRNPH1	DDX5
DCUN1D1	DDX5
CUL5	DDX5
CUL2	DDX5
XRCC5	DHX9
DHX9	XRCC5
ILF2	XRCC5
HNRNPC	XRCC5
VHL	XRCC5
hsa-miR-370	XRCC5
XRCC5	CUL2
YWHAZ	DDX3X
CAND1	DDX3X
YWHAQ	DDX3X
CUL4B	DDX3X
ELAVL1	DDX3X
VHL	DDX3X
DCUN1D1	DDX3X
CUL5	DDX3X
hsa-miR-548c-3p	DDX3X
hsa-miR-370	DDX3X
hsa-miR-371-5p	DDX3X
CUL2	DDX3X
FAF2	HIF1A
UBE2D1	HIF1A
HIF1A	MCM3
MCM3	HIF1A
HIF1A	VHL
VHL	HIF1A
hsa-miR-494	HIF1A
DCUN1D1	HIF1A
hsa-miR-548c-3p	HIF1A
HIF1A	CUL2
CAND1	CLTC
YWHAQ	CLTC
DCUN1D1	CLTC
CUL5	CLTC
hsa-miR-584	CLTC
CUL2	CLTC
DHX15	HNRNPF
DHX15	HNRNPK
YWHAZ	DHX15
CAND1	DHX15
CUL4B	DHX15
DHX15	RANBP2
CUL5	DHX15
CUL2	DHX15
DHX9	EWSR1
DHX9	HNRNPF
DHX9	HNRNPK
HNRNPK	DHX9
DHX9	ILF2
YWHAZ	DHX9
CAND1	DHX9
HNRNPC	DHX9
YWHAQ	DHX9
CUL4B	DHX9
DHX9	RANBP2
DHX9	DDX1
hsa-miR-494	DHX9
DCUN1D1	DHX9
CUL5	DHX9
CUL2	DHX9
CAND1	EWSR1
PCBP1	EWSR1
CUL4B	EWSR1
ELAVL1	EWSR1
DCUN1D1	EWSR1
CUL5	EWSR1
CUL2	EWSR1
HNRNPK	HNRNPA3
HNRNPA2B1	HNRNPA3
CAND1	HNRNPA3
HSPA5	HNRNPA3
CUL4B	HNRNPA3
VHL	HNRNPA3
HNRNPH1	HNRNPA3
HNRNPD	HNRNPA3
hsa-miR-494	HNRNPA3
DCUN1D1	HNRNPA3
CUL5	HNRNPA3
hsa-miR-548c-3p	HNRNPA3
CUL2	HNRNPA3
HNRNPF	HNRNPK
CAND1	HNRNPF
HSPA5	HNRNPF
YWHAQ	HNRNPF
CUL4B	HNRNPF
ELAVL1	HNRNPF
HNRNPF	RANBP2
HNRNPH1	HNRNPF
HNRNPF	HNRNPD
HNRNPD	HNRNPF
DCUN1D1	HNRNPF
CUL5	HNRNPF
CUL2	HNRNPF
YWHAZ	HNRNPK
EEF1A1	HNRNPK
CAND1	HNRNPK
PCBP1	HNRNPK
YWHAQ	HNRNPK
CUL4B	HNRNPK
HNRNPK	ELAVL1
ELAVL1	HNRNPK
HNRNPK	RANBP2
HNRNPK	DDX1
DDX1	HNRNPK
VHL	HNRNPK
HNRNPK	SF3B3
HNRNPH1	HNRNPK
HNRNPK	PCBP2
PCBP2	HNRNPK
HNRNPK	HNRNPD
HNRNPD	HNRNPK
DCUN1D1	HNRNPK
CUL5	HNRNPK
CUL2	HNRNPK
EEF1A1	ILF2
CAND1	ILF2
HSPA5	ILF2
CUL4B	ILF2
ILF2	RANBP2
DDX1	ILF2
HNRNPH1	ILF2
DCUN1D1	ILF2
CUL5	ILF2
hsa-miR-370	ILF2
CUL2	ILF2
CAND1	HNRNPA2B1
YWHAQ	HNRNPA2B1
CUL4B	HNRNPA2B1
DDX1	HNRNPA2B1
HNRNPA2B1	VHL
VHL	HNRNPA2B1
HNRNPH1	HNRNPA2B1
HNRNPD	HNRNPA2B1
DCUN1D1	HNRNPA2B1
CUL5	HNRNPA2B1
CUL2	HNRNPA2B1
YWHAZ	EEF1A1
YWHAZ	TUBB
YWHAZ	PCBP1
YWHAZ	YWHAQ
YWHAQ	YWHAZ
PTPN14	YWHAZ
YWHAZ	RPL15
CUL2	YWHAZ
EEF1A1	TUBB
CAND1	EEF1A1
YWHAQ	EEF1A1
EEF1A1	RANBP2
DDX1	EEF1A1
EEF1A1	PCBP2
EEF1A1	RPL15
DCUN1D1	EEF1A1
CUL5	EEF1A1
CUL2	EEF1A1
CAND1	HSP90B1
HSP90B1	HSPA5
HSP90B1	MCM3
CUL5	HSP90B1
CUL2	HSP90B1
CAND1	KPNB1
HSPA5	KPNB1
KPNB1	CUL4B
ELAVL1	KPNB1
KPNB1	RANBP2
RANBP2	KPNB1
CUL2	KPNB1
CAND1	TUBB
YWHAQ	TUBB
CUL4B	TUBB
ELAVL1	TUBB
SF3B3	TUBB
DCUN1D1	TUBB
CUL5	TUBB
CUL2	TUBB
CAND1	HSPA5
CAND1	PCBP1
CAND1	SEC23A
CAND1	HNRNPC
CAND1	CUL4B
CUL4B	CAND1
CAND1	ELAVL1
CAND1	DDX1
CAND1	SF3B3
CAND1	DNAJC10
CAND1	IGF2BP1
CAND1	HNRNPH1
CAND1	HNRNPD
CAND1	SLC25A3
hsa-miR-494	CAND1
CAND1	RPL15
CAND1	DCUN1D1
DCUN1D1	CAND1
CAND1	CUL5
CUL5	CAND1
CAND1	DAZAP1
CAND1	ZCCHC11
CUL2	CAND1
CAND1	CUL2
CUL4B	HSPA5
VHL	HSPA5
HSPA5	DNAJC10
DCUN1D1	HSPA5
CUL5	HSPA5
hsa-miR-936	HSPA5
hsa-miR-584	HSPA5
CUL2	HSPA5
ELAVL1	PCBP1
PCBP1	PCBP2
PCBP1	HNRNPD
CUL5	PCBP1
CUL2	PCBP1
hsa-miR-548c-3p	SEC23A
hsa-miR-371-5p	SEC23A
CUL2	SEC23A
YWHAQ	HNRNPC
ELAVL1	HNRNPC
VHL	HNRNPC
HNRNPC	HNRNPD
HNRNPD	HNRNPC
hsa-miR-494	HNRNPC
CUL5	HNRNPC
CUL2	HNRNPC
ELAVL1	FAF2
FAF2	CUL2
YWHAQ	TBC1D4
YWHAQ	MCM3
YWHAQ	DDX1
YWHAQ	HNRNPH1
YWHAQ	RPL15
CUL2	YWHAQ
VHL	UBE2D1
hsa-miR-494	UBE2D1
CUL2	UBE2D1
CUL4B	ELAVL1
CUL4B	DDX1
CUL4B	DNAJC10
CUL4B	IGF2BP1
CUL4B	HNRNPH1
CUL4B	HNRNPD
hsa-miR-494	CUL4B
CUL4B	RPL15
CUL4B	COPS2
CUL4B	DCUN1D1
DCUN1D1	CUL4B
CUL4B	CUL5
CUL5	CUL4B
CUL4B	DAZAP1
CUL4B	ZCCHC11
CUL2	CUL4B
ELAVL1	VHL
VHL	ELAVL1
ELAVL1	HNRNPH1
ELAVL1	PCBP2
CUL5	ELAVL1
ELAVL1	DAZAP1
ELAVL1	ZCCHC11
CUL2	ELAVL1
CUL2	TBC1D4
HNRNPH1	RANBP2
hsa-miR-494	RANBP2
hsa-miR-548c-3p	RANBP2
CUL2	RANBP2
DCUN1D1	MCM3
CUL2	MCM3
DDX1	HNRNPD
DCUN1D1	DDX1
CUL5	DDX1
CUL2	DDX1
PTPN14	VHL
VHL	SAP130
SAP130	VHL
VHL	KLF4
KLF4	VHL
VHL	HNRNPH1
VHL	HNRNPD
HNRNPD	VHL
DCUN1D1	VHL
CUL5	VHL
CUL2	VHL
VHL	CUL2
hsa-miR-494	SF3B3
hsa-miR-371-5p	SF3B3
CUL2	SF3B3
hsa-miR-494	DNAJC10
DCUN1D1	DNAJC10
CUL5	DNAJC10
hsa-miR-548c-3p	DNAJC10
hsa-miR-584	DNAJC10
CUL2	DNAJC10
hsa-miR-548c-3p	PTPN14
PTPN14	CUL2
hsa-miR-584	SAP130
SAP130	CUL2
hsa-miR-548c-3p	KLF4
KLF4	CUL2
CUL5	IGF2BP1
CUL2	IGF2BP1
HNRNPH1	HNRNPD
DCUN1D1	HNRNPH1
CUL5	HNRNPH1
CUL2	HNRNPH1
PCBP2	HNRNPD
CUL2	PCBP2
DCUN1D1	HNRNPD
CUL5	HNRNPD
hsa-miR-548c-3p	HNRNPD
CUL2	HNRNPD
CUL2	SLC25A3
hsa-miR-494	RPL15
hsa-miR-494	COPS2
hsa-miR-494	CUL2
DCUN1D1	RPL15
CUL5	RPL15
hsa-miR-584	RPL15
CUL2	RPL15
DCUN1D1	COPS2
CUL5	COPS2
hsa-miR-548c-3p	COPS2
hsa-miR-584	COPS2
CUL2	COPS2
COPS2	CUL2
DCUN1D1	CUL5
CUL5	DCUN1D1
DCUN1D1	KLHDC2
DCUN1D1	ZCCHC11
hsa-miR-548c-3p	DCUN1D1
DCUN1D1	CUL2
CUL5	DAZAP1
CUL5	KLHDC2
KLHDC2	CUL5
CUL5	ZCCHC11
DNMT3B	CUL5
hsa-miR-548c-3p	CUL5
hsa-miR-370	CUL5
hsa-miR-584	CUL5
CUL5	CUL2
CUL2	DAZAP1
CUL2	KLHDC2
KLHDC2	CUL2
hsa-miR-548c-3p	ZCCHC11
CUL2	ZCCHC11
DNMT3B	CUL2
hsa-miR-548c-3p	CUL2
hsa-miR-370	CUL2
hsa-miR-371-5p	CUL2
hsa-miR-936	CUL2
hsa-miR-584	CUL2
