# Supplementary material for: A New Method for Discovering Disease-Specific MiRNA-Target Regulatory Networks
Source: PLoS One. 2015 Apr 7;10(4):e0122473. doi: 10.1371/journal.pone.0122473 (PMC4388573; doi:10.1371/journal.pone.0122473)
Supplement: S2 File — This file contains all the discovered regulatory subnetworks. (ZIP) [file pone.0122473.s002.zip › reg_subnetwork_CUL3.txt]

ATF2	HSP90B1
ATF2	TUBB
ATF2	YWHAB
ATF2	LDHA
ATF2	ATP1A1
ATF2	CCT4
ATF2	CTNNB1
ATF2	TCP1
ATF2	CTNND1
ATF2	HNRNPH1
ATF2	CANX
ATF2	SS18
SS18	ATF2
CUL3	ATF2
ESR1	PPP1CA
PPP1CA	CLTC
PPP1CA	STAU1
STAU1	PPP1CA
PPP1CA	CUL1
PPP1CA	IBTK
DDX1	PPP1CA
PPP1CA	BCL2
PPP1CA	AURKB
PPP1CA	PPP1CB
RPAP3	PPP1CA
CUL3	PPP1CA
ESR1	VCP
ESR1	NCOA3
NCOA3	ESR1
ESR1	PIK3R1
PIK3R1	ESR1
ESR1	DDX17
DDX17	ESR1
ESR1	DDX5
DDX5	ESR1
ESR1	PRKDC
ESR1	XRCC5
ESR1	MTA2
MTA2	ESR1
ESR1	DDX3X
ESR1	SPOP
SPOP	ESR1
ESR1	CLTC
ESR1	DHX15
ESR1	DHX9
ESR1	EWSR1
ESR1	HNRNPA3
ESR1	HNRNPF
ESR1	HNRNPK
ESR1	ILF2
ESR1	EIF4A1
ESR1	G3BP1
ESR1	G3BP2
ESR1	HNRNPA2B1
ESR1	NUP153
ESR1	SPTBN1
ESR1	STAU1
ESR1	MAPKAPK2
ESR1	SF3B1
ESR1	YWHAZ
ESR1	EEF1A1
ESR1	HSP90B1
ESR1	FASN
ESR1	KPNB1
ESR1	TUBB
ESR1	YWHAB
ESR1	YWHAE
ESR1	CAND1
ESR1	HSPA5
ESR1	HUWE1
ESR1	LDHA
ESR1	PSMA5
ESR1	SEC23A
ESR1	ATP1A1
ESR1	DDB1
ESR1	HNRNPC
ESR1	ALDH18A1
ESR1	CCT4
ESR1	FAF2
YWHAQ	ESR1
CTNNB1	ESR1
SMARCE1	ESR1
CALM1	ESR1
ESR1	CUL3
VCP	G3BP2
VCP	YWHAZ
VCP	YWHAB
VCP	YWHAE
VCP	HSPA5
VCP	HUWE1
VCP	ALDH18A1
VCP	CCT4
VCP	FAF2
FAF2	VCP
VCP	UBR5
VCP	YWHAQ
VCP	CUL1
ELAVL1	VCP
VCP	SMARCC1
VCP	FANCI
VCP	DNAJC10
VCP	TCP1
VCP	CTNND1
VCP	CANX
VCP	SUMO2
SUMO2	VCP
VCP	TARDBP
TARDBP	VCP
VCP	CUL5
CUL3	VCP
NCOA3	DDX17
DDX17	NCOA3
NCOA3	DDX5
DDX5	NCOA3
NCOA3	SPOP
SPOP	NCOA3
YWHAQ	NCOA3
ELAVL1	NCOA3
hsa-miR-494	NCOA3
hsa-miR-548c-3p	NCOA3
hsa-miR-513b	NCOA3
hsa-miR-760	NCOA3
hsa-miR-92b	NCOA3
hsa-miR-371-5p	NCOA3
hsa-miR-423-5p	NCOA3
CUL3	NCOA3
CTNNB1	PIK3R1
hsa-miR-494	PIK3R1
hsa-miR-548c-3p	PIK3R1
hsa-miR-92b	PIK3R1
hsa-miR-1237	PIK3R1
hsa-miR-371-5p	PIK3R1
hsa-miR-936	PIK3R1
CUL3	PIK3R1
DDX17	DDX5
DDX5	DDX17
XRCC5	DDX17
DDX17	DHX9
DDX17	HNRNPK
HNRNPK	DDX17
CAND1	DDX17
CUL1	DDX17
ELAVL1	DDX17
DDX17	SF3A1
HNRNPH1	DDX17
hsa-miR-494	DDX17
SUMO2	DDX17
hsa-miR-371-5p	DDX17
CUL3	DDX17
DDX5	PRKDC
DDX5	DHX15
DDX5	DHX9
DHX9	DDX5
DDX5	HNRNPF
DDX5	HNRNPK
HNRNPK	DDX5
YWHAZ	DDX5
CAND1	DDX5
CUL1	DDX5
CUL4B	DDX5
CTNNB1	DDX5
ILK	DDX5
DDX5	SF3B3
DDX5	SF3A1
CALM1	DDX5
DDX5	HNRNPH1
HNRNPH1	DDX5
DDX5	SUMO2
SUMO2	DDX5
DCUN1D1	DDX5
CUL5	DDX5
hsa-miR-1237	DDX5
hsa-miR-671-5p	DDX5
CUL3	DDX5
PRKDC	XRCC5
XRCC5	PRKDC
PRKDC	DHX9
DHX9	PRKDC
PRKDC	ILF2
ILF2	PRKDC
PRKDC	HNRNPC
YWHAQ	PRKDC
ELAVL1	PRKDC
ILK	PRKDC
BMI1	PRKDC
SUMO2	PRKDC
GBAS	PRKDC
CUL5	PRKDC
CUL3	PRKDC
XRCC5	DHX9
DHX9	XRCC5
ILF2	XRCC5
HNRNPC	XRCC5
BMI1	XRCC5
XRCC5	POLR2E
SUMO2	XRCC5
CUL3	XRCC5
ELAVL1	MTA2
HNRNPD	MTA2
SUMO2	MTA2
GBAS	MTA2
MTA2	POLR2C
hsa-miR-513b	MTA2
hsa-miR-371-5p	MTA2
CUL3	MTA2
YWHAZ	DDX3X
CAND1	DDX3X
YWHAQ	DDX3X
CUL1	DDX3X
CUL4B	DDX3X
ELAVL1	DDX3X
ILK	DDX3X
CALM1	DDX3X
SUMO2	DDX3X
DCUN1D1	DDX3X
CUL5	DDX3X
hsa-miR-548c-3p	DDX3X
hsa-miR-92b	DDX3X
hsa-miR-1237	DDX3X
hsa-miR-371-5p	DDX3X
CUL3	DDX3X
SPOP	BMI1
hsa-miR-494	SPOP
hsa-miR-548c-3p	SPOP
hsa-miR-513b	SPOP
hsa-miR-423-5p	SPOP
CUL3	SPOP
SPOP	CUL3
CAND1	CLTC
YWHAQ	CLTC
CUL1	CLTC
CLTC	QARS
SUMO2	CLTC
CLTC	DNAJA3
DCUN1D1	CLTC
CUL5	CLTC
hsa-miR-513b	CLTC
CUL3	CLTC
DHX15	HNRNPF
DHX15	HNRNPK
YWHAZ	DHX15
YWHAB	DHX15
CAND1	DHX15
CUL1	DHX15
CUL4B	DHX15
DHX15	SF3A1
PPP1CB	DHX15
SUMO2	DHX15
POLR2C	DHX15
CUL5	DHX15
hsa-miR-513b	DHX15
CUL3	DHX15
DHX9	EWSR1
DHX9	HNRNPF
DHX9	HNRNPK
HNRNPK	DHX9
DHX9	ILF2
YWHAZ	DHX9
CAND1	DHX9
HNRNPC	DHX9
YWHAQ	DHX9
CUL1	DHX9
CUL4B	DHX9
CTNNB1	DHX9
DHX9	DDX1
DHX9	QARS
hsa-miR-494	DHX9
SUMO2	DHX9
DCUN1D1	DHX9
CUL5	DHX9
CUL3	DHX9
EWSR1	FASN
CAND1	EWSR1
USP7	EWSR1
CUL1	EWSR1
CUL4B	EWSR1
ITCH	EWSR1
ELAVL1	EWSR1
ILK	EWSR1
EWSR1	CALM1
EWSR1	NDUFA5
DCUN1D1	EWSR1
CUL5	EWSR1
CUL3	EWSR1
HNRNPK	HNRNPA3
HNRNPA2B1	HNRNPA3
YWHAE	HNRNPA3
CAND1	HNRNPA3
HSPA5	HNRNPA3
CUL1	HNRNPA3
CUL4B	HNRNPA3
HNRNPH1	HNRNPA3
HNRNPD	HNRNPA3
hsa-miR-494	HNRNPA3
SUMO2	HNRNPA3
DCUN1D1	HNRNPA3
CUL5	HNRNPA3
hsa-miR-548c-3p	HNRNPA3
hsa-miR-1237	HNRNPA3
CUL3	HNRNPA3
HNRNPF	HNRNPK
CAND1	HNRNPF
HSPA5	HNRNPF
YWHAQ	HNRNPF
CUL1	HNRNPF
CUL4B	HNRNPF
ELAVL1	HNRNPF
ILK	HNRNPF
HNRNPH1	HNRNPF
HNRNPF	HNRNPD
HNRNPD	HNRNPF
SUMO2	HNRNPF
DCUN1D1	HNRNPF
CUL5	HNRNPF
hsa-miR-513b	HNRNPF
CUL3	HNRNPF
HNRNPK	SF3B1
YWHAZ	HNRNPK
EEF1A1	HNRNPK
CAND1	HNRNPK
YWHAQ	HNRNPK
CUL1	HNRNPK
CUL4B	HNRNPK
CTNNB1	HNRNPK
HNRNPK	ELAVL1
ELAVL1	HNRNPK
HNRNPK	DDX1
DDX1	HNRNPK
HNRNPK	SF3B3
HNRNPK	SF3A1
HNRNPH1	HNRNPK
HNRNPK	PCBP2
PCBP2	HNRNPK
HNRNPK	HNRNPD
HNRNPD	HNRNPK
HNRNPK	SUMO2
SUMO2	HNRNPK
HNRNPK	TARDBP
DCUN1D1	HNRNPK
CUL5	HNRNPK
hsa-miR-513b	HNRNPK
CUL3	HNRNPK
EIF4A1	ILF2
ILF2	SF3B1
EEF1A1	ILF2
YWHAE	ILF2
CAND1	ILF2
HSPA5	ILF2
ILF2	ALDH18A1
CUL1	ILF2
CUL4B	ILF2
DDX1	ILF2
HNRNPH1	ILF2
SUMO2	ILF2
DCUN1D1	ILF2
CUL5	ILF2
ILF2	RCN1
CUL3	ILF2
YWHAZ	EIF4A1
EEF1A1	EIF4A1
CAND1	EIF4A1
HSPA5	EIF4A1
CUL1	EIF4A1
SUMO2	EIF4A1
EIF4A1	ATP6V1A
RPAP3	EIF4A1
CUL3	EIF4A1
YWHAZ	G3BP1
CAND1	G3BP1
CUL1	G3BP1
ELAVL1	G3BP1
CUL3	G3BP1
YWHAZ	G3BP2
CAND1	G3BP2
CUL1	G3BP2
ELAVL1	G3BP2
hsa-miR-494	G3BP2
G3BP2	DDX24
SUMO2	G3BP2
hsa-miR-92b	G3BP2
hsa-miR-371-5p	G3BP2
CUL3	G3BP2
YWHAE	HNRNPA2B1
CAND1	HNRNPA2B1
HNRNPA2B1	PSMA5
YWHAQ	HNRNPA2B1
CUL1	HNRNPA2B1
CUL4B	HNRNPA2B1
CTNNB1	HNRNPA2B1
DDX1	HNRNPA2B1
QARS	HNRNPA2B1
HNRNPH1	HNRNPA2B1
HNRNPD	HNRNPA2B1
SUMO2	HNRNPA2B1
DCUN1D1	HNRNPA2B1
CUL5	HNRNPA2B1
CUL3	HNRNPA2B1
NUP153	KPNB1
KPNB1	NUP153
NUP153	CTNNB1
SUMO2	NUP153
CUL3	NUP153
HSPA5	SPTBN1
CUL1	SPTBN1
SUMO2	SPTBN1
hsa-miR-1237	SPTBN1
CUL3	SPTBN1
CAND1	STAU1
CUL1	STAU1
UBE2D3	STAU1
ELAVL1	STAU1
ILK	STAU1
STAU1	RPL15
hsa-miR-202	STAU1
hsa-miR-671-5p	STAU1
CUL3	STAU1
ELAVL1	MAPKAPK2
CUL3	MAPKAPK2
YWHAZ	SF3B1
YWHAE	SF3B1
CAND1	SF3B1
CUL1	SF3B1
SF3B1	SF3B3
SF3A1	SF3B1
CCNE1	SF3B1
CALM1	SF3B1
NUDT21	SF3B1
SUMO2	SF3B1
SF3B1	TARDBP
hsa-miR-548c-3p	SF3B1
CUL3	SF3B1
YWHAZ	EEF1A1
YWHAZ	TUBB
YWHAZ	YWHAE
YWHAE	YWHAZ
YWHAZ	PSMA5
YWHAZ	YWHAQ
YWHAQ	YWHAZ
CUL1	YWHAZ
YWHAZ	CDC25A
YWHAZ	CTNNB1
CTNNB1	YWHAZ
ILK	YWHAZ
YWHAZ	RPL15
SUMO2	YWHAZ
CUL3	YWHAZ
EEF1A1	TUBB
CAND1	EEF1A1
YWHAQ	EEF1A1
CUL1	EEF1A1
CDC25A	EEF1A1
DDX1	EEF1A1
DARS	EEF1A1
EEF1A1	PCBP2
EEF1A1	RPL15
EEF1A1	PPP1CB
SUMO2	EEF1A1
POLR2C	EEF1A1
DCUN1D1	EEF1A1
CUL5	EEF1A1
hsa-miR-1237	EEF1A1
CUL3	EEF1A1
CAND1	HSP90B1
HSP90B1	HSPA5
CUL1	HSP90B1
HSP90B1	SMARCC1
HSP90B1	MCM3
POLR2E	HSP90B1
SUMO2	HSP90B1
CUL5	HSP90B1
CUL3	HSP90B1
YWHAQ	FASN
ILK	FASN
SUMO2	FASN
DCUN1D1	FASN
CUL3	FASN
YWHAE	KPNB1
CAND1	KPNB1
HSPA5	KPNB1
KPNB1	CUL4B
ELAVL1	KPNB1
KPNA4	KPNB1
KPNB1	KPNA1
KPNA1	KPNB1
CUL3	KPNB1
YWHAB	TUBB
YWHAE	TUBB
CAND1	TUBB
YWHAQ	TUBB
CUL1	TUBB
CUL4B	TUBB
ELAVL1	TUBB
ILK	TUBB
SF3B3	TUBB
SUMO2	TUBB
DCUN1D1	TUBB
CUL5	TUBB
CUL3	TUBB
YWHAE	YWHAB
YWHAB	HSPA5
YWHAQ	YWHAB
YWHAB	CDC25A
CDC25A	YWHAB
ELAVL1	YWHAB
ILK	YWHAB
SUMO2	YWHAB
DCUN1D1	YWHAB
hsa-miR-513b	YWHAB
CUL3	YWHAB
YWHAE	HNRNPC
YWHAE	YWHAQ
YWHAQ	YWHAE
CUL1	YWHAE
CDC25A	YWHAE
ILK	YWHAE
YWHAE	CALM1
hsa-miR-494	YWHAE
SUMO2	YWHAE
DCUN1D1	YWHAE
CUL3	YWHAE
CAND1	HSPA5
CAND1	LDHA
CAND1	PSMA5
CAND1	SEC23A
DDB1	CAND1
CAND1	HNRNPC
CAND1	CUL1
CUL1	CAND1
CAND1	CUL4B
CUL4B	CAND1
CAND1	ELAVL1
CAND1	SMARCC1
CAND1	DDX1
CAND1	PDIA6
CAND1	SF3B3
CAND1	DNAJC10
CAND1	SF3A1
CAND1	SMARCE1
CAND1	USP9X
CAND1	IGF2BP1
CAND1	ALDH3A2
CAND1	HNRNPH1
CAND1	CANX
CAND1	HNRNPD
CAND1	SLC25A3
CAND1	NUDT21
hsa-miR-494	CAND1
CAND1	KPNA1
CAND1	RPL15
CAND1	DDX24
SUMO2	CAND1
CAND1	TARDBP
CAND1	ZC3HAV1
CAND1	DCUN1D1
DCUN1D1	CAND1
CAND1	CUL5
CUL5	CAND1
CAND1	RPP30
CAND1	DAZAP1
CUL3	CAND1
CAND1	CUL3
CUL1	HSPA5
CUL4B	HSPA5
ILK	HSPA5
HSPA5	PDIA6
HSPA5	DNAJC10
DDX24	HSPA5
SUMO2	HSPA5
DCUN1D1	HSPA5
CUL5	HSPA5
hsa-miR-513b	HSPA5
hsa-miR-202	HSPA5
hsa-miR-671-5p	HSPA5
hsa-miR-936	HSPA5
hsa-miR-423-5p	HSPA5
CUL3	HSPA5
FAF2	HUWE1
USP7	HUWE1
HUWE1	UBE2D1
HUWE1	UBE2D2
HUWE1	UBE2D3
HUWE1	USP9X
USP9X	HUWE1
CALM1	HUWE1
hsa-miR-1237	HUWE1
CUL3	HUWE1
YWHAQ	LDHA
SUMO2	LDHA
CUL5	LDHA
hsa-miR-513b	LDHA
hsa-miR-371-5p	LDHA
CUL3	LDHA
USP7	PSMA5
CUL1	PSMA5
PSMA5	SF3A1
DARS	PSMA5
hsa-miR-494	PSMA5
SUMO2	PSMA5
hsa-miR-513b	PSMA5
CUL3	PSMA5
CUL1	SEC23A
SEC23A	USP9X
RCN1	SEC23A
hsa-miR-548c-3p	SEC23A
hsa-miR-513b	SEC23A
hsa-miR-371-5p	SEC23A
CUL3	SEC23A
ILK	ATP1A1
CUL3	ATP1A1
FAF2	DDB1
DDB1	UBR5
CUL1	DDB1
DDB1	UBE2D2
DDB1	CUL4B
CUL4B	DDB1
DDB1	CTNNB1
ILK	DDB1
DDB1	KATNA1
KATNA1	DDB1
DDB1	COPS2
GPN1	DDB1
DCUN1D1	DDB1
CUL5	DDB1
hsa-miR-760	DDB1
CUL3	DDB1
YWHAQ	HNRNPC
CUL1	HNRNPC
ELAVL1	HNRNPC
HNRNPC	SMARCC1
HNRNPC	SF3A1
HNRNPC	HNRNPD
HNRNPD	HNRNPC
hsa-miR-494	HNRNPC
SUMO2	HNRNPC
CUL5	HNRNPC
hsa-miR-202	HNRNPC
CUL3	HNRNPC
DDX1	ALDH18A1
hsa-miR-760	ALDH18A1
hsa-miR-371-5p	ALDH18A1
CUL3	ALDH18A1
CUL1	CCT4
ILK	CCT4
USP9X	CCT4
CCT4	TCP1
TCP1	CCT4
HNRNPH1	CCT4
SUMO2	CCT4
GPN1	CCT4
CUL5	CCT4
CUL3	CCT4
FAF2	UBR5
FAF2	CUL1
ELAVL1	FAF2
hsa-miR-760	FAF2
FAF2	CUL3
UBE2D1	UBR5
UBR5	UBE2D2
UBR5	UBE2D3
CALM1	UBR5
UBR5	KPNA1
KPNA1	UBR5
UBR5	KATNA1
KATNA1	UBR5
MAGED1	UBR5
SUMO2	UBR5
CUL3	UBR5
CUL4B	USP7
USP7	BMI1
BMI1	USP7
HNRNPH1	USP7
SUMO2	USP7
USP7	DNAJA3
USP7	ZCCHC8
hsa-miR-513b	USP7
CUL3	USP7
YWHAQ	CDC25A
ILK	YWHAQ
YWHAQ	MCM3
YWHAQ	DDX1
YWHAQ	TCP1
YWHAQ	CALM1
YWHAQ	HNRNPH1
YWHAQ	RPL15
SUMO2	YWHAQ
hsa-miR-513b	YWHAQ
CUL3	YWHAQ
CUL1	UBE2D1
CUL1	UBE2D3
CDC25A	CUL1
CTNNB1	CUL1
CUL1	ELAVL1
CUL1	ILK
CUL1	DDX1
CUL1	PDIA6
CUL1	SF3B3
CUL1	DNAJC10
CUL1	CCNE1
CUL1	IGF2BP1
CUL1	QARS
CUL1	CALM1
CUL1	HNRNPH1
CUL1	DARS
CUL1	PCBP2
CUL1	HNRNPD
hsa-miR-494	CUL1
CUL1	KPNA1
CUL1	RPL15
CUL1	COPS2
COPS2	CUL1
CUL1	DCUN1D1
DCUN1D1	CUL1
CUL5	CUL1
CUL1	DAZAP1
DNMT3B	CUL1
CUL3	CUL1
CUL1	CUL3
UBE2D1	UBE2D2
CTNNB1	UBE2D1
UBE2D1	USP9X
hsa-miR-494	UBE2D1
hsa-miR-513b	UBE2D1
CUL3	UBE2D1
ITCH	UBE2D2
UBE2D2	USP9X
hsa-miR-513b	UBE2D2
CUL3	UBE2D2
UBE2D2	CUL3
DDX1	RHOA
hsa-miR-513b	RHOA
CUL3	RHOA
CUL4B	ELAVL1
CUL4B	DDX1
CUL4B	DNAJC10
CUL4B	CCNE1
CCNE1	CUL4B
CUL4B	IGF2BP1
CUL4B	CALM1
CUL4B	HNRNPH1
CUL4B	HNRNPD
hsa-miR-494	CUL4B
KPNA4	CUL4B
CUL4B	KPNA1
KPNA1	CUL4B
CUL4B	RPL15
CUL4B	COPS2
CUL4B	DCUN1D1
DCUN1D1	CUL4B
CUL4B	CUL5
CUL5	CUL4B
CUL4B	DAZAP1
hsa-miR-671-5p	CUL4B
CUL3	CUL4B
UBE2D3	ITCH
ELAVL1	ITCH
ITCH	SMARCC1
ITCH	SMARCE1
ITCH	USP9X
ITCH	POLR2E
ITCH	PCBP2
PCBP2	ITCH
ITCH	NUDT21
hsa-miR-494	ITCH
ITCH	POLR2C
ITCH	RPAP3
ITCH	DAZAP1
hsa-miR-548c-3p	ITCH
hsa-miR-92b	ITCH
hsa-miR-371-5p	ITCH
CUL3	ITCH
ELAVL1	UBE2D3
BMI1	UBE2D3
TRIM33	UBE2D3
hsa-miR-548c-3p	UBE2D3
CUL3	UBE2D3
CDC25A	CCNE1
CCNE1	CDC25A
CDC25A	CUL3
NFE2L2	SUMO2
SUMO2	NFE2L2
CUL3	NFE2L2
NFE2L2	CUL3
CTNNB1	DDX1
CTNNB1	USP9X
USP9X	CTNNB1
CTNNB1	CCNE1
CCNE1	CTNNB1
CTNNB1	CTNND1
CUL3	CTNNB1
hsa-miR-92b	IBTK
CUL3	IBTK
ELAVL1	DNAJA2
ELAVL1	SMARCC1
ELAVL1	BMI1
ELAVL1	TRIM33
ELAVL1	CALM1
ELAVL1	HNRNPH1
ELAVL1	CANX
ELAVL1	PCBP2
ELAVL1	KPNA4
ELAVL1	PPP1CB
ELAVL1	SS18
ELAVL1	SUMO2
ELAVL1	ATP6V1A
ELAVL1	ZC3HAV1
CUL5	ELAVL1
ELAVL1	SEPHS1
ELAVL1	P4HA1
ELAVL1	DAZAP1
CUL3	ELAVL1
ILK	DNAJA2
hsa-miR-494	DNAJA2
hsa-miR-513b	DNAJA2
hsa-miR-371-5p	DNAJA2
CUL3	DNAJA2
ILK	FANCI
ILK	SF3B3
ILK	DNAJC10
ILK	TCP1
ILK	IGF2BP1
ILK	ARL1
ILK	ATP5C1
ILK	HNRNPH1
ILK	AURKB
ILK	PCBP2
ILK	SLC25A3
ILK	MAGED1
ILK	DNAJA3
CUL5	ILK
ILK	RCN1
CUL3	ILK
SMARCC1	SMARCE1
SMARCE1	SMARCC1
CCNE1	SMARCC1
SUMO2	SMARCC1
hsa-miR-1237	SMARCC1
CUL3	SMARCC1
MCM3	CCNE1
SUMO2	MCM3
DCUN1D1	MCM3
CUL3	MCM3
MAGED1	FANCI
SUMO2	FANCI
PELO	FANCI
CUL3	FANCI
DDX1	QARS
DDX1	HNRNPD
SUMO2	DDX1
DCUN1D1	DDX1
CUL5	DDX1
hsa-miR-671-5p	DDX1
CUL3	DDX1
hsa-miR-494	BMI1
hsa-miR-548c-3p	BMI1
CUL3	BMI1
BCL2	HNRNPD
PPP1CB	BCL2
hsa-miR-548c-3p	BCL2
CUL3	BCL2
CUL5	PDIA6
CUL3	PDIA6
SF3A1	SF3B3
hsa-miR-494	SF3B3
hsa-miR-513b	SF3B3
hsa-miR-760	SF3B3
hsa-miR-371-5p	SF3B3
hsa-miR-671-5p	SF3B3
hsa-miR-423-5p	SF3B3
CUL3	SF3B3
hsa-miR-494	DNAJC10
DCUN1D1	DNAJC10
CUL5	DNAJC10
hsa-miR-548c-3p	DNAJC10
hsa-miR-760	DNAJC10
CUL3	DNAJC10
hsa-miR-494	TRIM33
SUMO2	TRIM33
hsa-miR-548c-3p	TRIM33
hsa-miR-202	TRIM33
hsa-miR-92b	TRIM33
hsa-miR-371-5p	TRIM33
hsa-miR-671-5p	TRIM33
hsa-miR-936	TRIM33
hsa-miR-423-5p	TRIM33
CUL3	TRIM33
SUMO2	SF3A1
CUL3	SF3A1
hsa-miR-494	SMARCE1
SUMO2	SMARCE1
hsa-miR-760	SMARCE1
CUL3	SMARCE1
USP9X	TCP1
USP9X	MAGED1
SUMO2	USP9X
hsa-miR-513b	USP9X
hsa-miR-760	USP9X
hsa-miR-936	USP9X
CUL3	USP9X
SUMO2	TCP1
GPN1	TCP1
hsa-miR-513b	TCP1
CUL3	TCP1
CCNE1	CALM1
CUL3	CCNE1
CCNE1	CUL3
CUL5	IGF2BP1
CUL3	IGF2BP1
DARS	QARS
RPL15	QARS
hsa-miR-202	QARS
CUL3	QARS
CUL3	ARL1
hsa-miR-548c-3p	ALDH3A2
CUL3	ALDH3A2
SUMO2	CTNND1
hsa-miR-548c-3p	CTNND1
hsa-miR-1237	CTNND1
hsa-miR-671-5p	CTNND1
CUL3	CTNND1
HNRNPH1	PGRMC1
PGRMC1	CANX
hsa-miR-513b	PGRMC1
hsa-miR-202	PGRMC1
CUL3	PGRMC1
ATP5C1	ATP6V1A
ATP5C1	NDUFS1
hsa-miR-1237	ATP5C1
CUL3	ATP5C1
CALM1	AURKB
AURKB	CALM1
CALM1	CAMK2G
CALM1	DCUN1D1
hsa-miR-548c-3p	CALM1
hsa-miR-202	CALM1
hsa-miR-371-5p	CALM1
hsa-miR-671-5p	CALM1
CUL3	CALM1
HNRNPH1	HNRNPD
SUMO2	HNRNPH1
GPN1	HNRNPH1
DCUN1D1	HNRNPH1
CUL5	HNRNPH1
hsa-miR-92b	HNRNPH1
CUL3	HNRNPH1
SUMO2	CANX
hsa-miR-671-5p	CANX
CUL3	CANX
RPL15	DARS
DARS	ATP6V1A
CUL5	DARS
hsa-miR-548c-3p	DARS
CUL3	DARS
AURKB	SUMO2
SUMO2	AURKB
CUL3	AURKB
POLR2E	POLR2C
POLR2C	POLR2E
RPAP3	POLR2E
CUL3	POLR2E
PCBP2	HNRNPD
SUMO2	PCBP2
hsa-miR-1237	PCBP2
CUL3	PCBP2
GPN1	HNRNPD
DCUN1D1	HNRNPD
CUL5	HNRNPD
hsa-miR-548c-3p	HNRNPD
CUL3	HNRNPD
SUMO2	SLC25A3
CUL3	SLC25A3
hsa-miR-494	NUDT21
NUDT21	POLR2C
hsa-miR-760	NUDT21
hsa-miR-371-5p	NUDT21
hsa-miR-671-5p	NUDT21
CUL3	NUDT21
hsa-miR-494	KPNA4
hsa-miR-494	KPNA1
hsa-miR-494	RPL15
hsa-miR-494	PPP1CB
hsa-miR-494	SS18
hsa-miR-494	DDX24
hsa-miR-494	GBAS
hsa-miR-494	COPS2
hsa-miR-494	GPN1
hsa-miR-494	NDUFA5
hsa-miR-494	TARDBP
hsa-miR-494	ZCCHC8
hsa-miR-494	P4HA1
hsa-miR-494	CUL3
hsa-miR-548c-3p	KPNA4
hsa-miR-513b	KPNA4
hsa-miR-202	KPNA4
hsa-miR-760	KPNA4
hsa-miR-1237	KPNA4
hsa-miR-371-5p	KPNA4
hsa-miR-671-5p	KPNA4
CUL3	KPNA4
SUMO2	KPNA1
hsa-miR-548c-3p	KPNA1
hsa-miR-513b	KPNA1
hsa-miR-202	KPNA1
hsa-miR-1237	KPNA1
hsa-miR-671-5p	KPNA1
CUL3	KPNA1
hsa-miR-548c-3p	KATNA1
CUL3	KATNA1
KATNA1	CUL3
SUMO2	RPL15
DCUN1D1	RPL15
CUL5	RPL15
CUL3	RPL15
hsa-miR-548c-3p	PPP1CB
hsa-miR-513b	PPP1CB
hsa-miR-1237	PPP1CB
CUL3	PPP1CB
CUL3	SS18
SUMO2	DDX24
CUL3	DDX24
hsa-miR-760	MAGED1
hsa-miR-936	MAGED1
CUL3	MAGED1
SUMO2	ATP6V1A
SUMO2	NDUFS1
SUMO2	POLR2C
SUMO2	TARDBP
SUMO2	RPP30
SUMO2	RPAP3
SUMO2	DAZAP1
SUMO2	CUL3
hsa-miR-1237	GBAS
CUL3	GBAS
DCUN1D1	COPS2
CUL5	COPS2
COPS2	SEPHS1
hsa-miR-548c-3p	COPS2
hsa-miR-513b	COPS2
hsa-miR-92b	COPS2
hsa-miR-1237	COPS2
CUL3	COPS2
COPS2	CUL3
CUL5	GPN1
GPN1	RPAP3
RPAP3	GPN1
CUL3	GPN1
CUL3	ATP6V1A
CUL5	DNAJA3
CUL3	DNAJA3
CUL3	NDUFS1
CUL5	POLR2C
DNMT3B	POLR2C
hsa-miR-1237	POLR2C
hsa-miR-371-5p	POLR2C
CUL3	POLR2C
hsa-miR-1237	NDUFA5
CUL3	NDUFA5
hsa-miR-548c-3p	TARDBP
hsa-miR-1237	TARDBP
hsa-miR-371-5p	TARDBP
hsa-miR-423-5p	TARDBP
CUL3	TARDBP
CUL3	CAMK2G
CUL3	ZC3HAV1
DCUN1D1	CUL5
CUL5	DCUN1D1
hsa-miR-548c-3p	DCUN1D1
CUL3	DCUN1D1
DCUN1D1	CUL3
CUL5	DAZAP1
DNMT3B	CUL5
hsa-miR-548c-3p	CUL5
hsa-miR-513b	CUL5
hsa-miR-760	CUL5
hsa-miR-1237	CUL5
CUL3	CUL5
CUL5	CUL3
hsa-miR-548c-3p	PELO
CUL3	PELO
hsa-miR-548c-3p	RCN1
hsa-miR-202	RCN1
hsa-miR-1237	RCN1
hsa-miR-936	RCN1
CUL3	RCN1
hsa-miR-671-5p	SEPHS1
CUL3	SEPHS1
hsa-miR-548c-3p	ERC1
CUL3	ERC1
hsa-miR-548c-3p	RPP30
CUL3	RPP30
hsa-miR-548c-3p	RPAP3
CUL3	RPAP3
CUL3	ZCCHC8
hsa-miR-671-5p	P4HA1
CUL3	P4HA1
CUL3	DAZAP1
DNMT3B	CUL3
hsa-miR-548c-3p	RBMS2
hsa-miR-548c-3p	CUL3
hsa-miR-1237	RBMS2
hsa-miR-371-5p	RBMS2
CUL3	RBMS2
hsa-miR-513b	CUL3
hsa-miR-202	CUL3
hsa-miR-760	CUL3
hsa-miR-92b	CUL3
hsa-miR-1237	CUL3
hsa-miR-371-5p	CUL3
hsa-miR-671-5p	CUL3
hsa-miR-936	CUL3
hsa-miR-423-5p	CUL3
