# Supplementary material for: A New Method for Discovering Disease-Specific MiRNA-Target Regulatory Networks
Source: PLoS One. 2015 Apr 7;10(4):e0122473. doi: 10.1371/journal.pone.0122473 (PMC4388573; doi:10.1371/journal.pone.0122473)
Supplement: S2 File — This file contains all the discovered regulatory subnetworks. (ZIP) [file pone.0122473.s002.zip › reg_subnetwork_CUL4B.txt]

GRK5	DHX15
GRK5	DHX9
GRK5	KPNB1
GRK5	DDB1
DDB1	GRK5
CALM1	GRK5
GRK5	COPS2
GRK5	CUL4B
CUL3	DDX5
DDX5	DHX15
DDX5	DHX9
DHX9	DDX5
DDX5	HNRNPF
DDX5	HNRNPK
HNRNPK	DDX5
CAND1	DDX5
CALM1	DDX5
DDX5	HNRNPH1
HNRNPH1	DDX5
CUL2	DDX5
DCUN1D1	DDX5
CUL5	DDX5
hsa-miR-671-5p	DDX5
CUL4B	DDX5
CUL3	DDX3X
CAND1	DDX3X
ELAVL1	DDX3X
CALM1	DDX3X
CUL2	DDX3X
DCUN1D1	DDX3X
CUL5	DDX3X
CUL4B	DDX3X
CUL3	DHX15
CUL3	DHX9
CUL3	EWSR1
CUL3	HNRNPA3
CUL3	HNRNPF
CUL3	HNRNPK
CUL3	ILF2
CUL3	HNRNPA2B1
CUL3	KPNB1
CUL3	TUBB
CUL3	CAND1
CAND1	CUL3
CUL3	HSPA5
CUL3	DDB1
CUL3	USP7
CUL3	ELAVL1
CUL3	DDX1
CUL3	DNAJC10
CUL3	CCNE1
CCNE1	CUL3
CUL3	IGF2BP1
CUL3	CALM1
CUL3	HNRNPH1
CUL3	HNRNPD
hsa-miR-494	CUL3
CUL3	KPNA4
CUL3	KPNA1
CUL3	RPL15
CUL3	COPS2
COPS2	CUL3
CUL3	DCUN1D1
DCUN1D1	CUL3
CUL3	CUL5
CUL5	CUL3
CUL3	DAZAP1
hsa-miR-671-5p	CUL3
CUL3	CUL4B
DHX15	HNRNPF
DHX15	HNRNPK
CAND1	DHX15
CUL2	DHX15
CUL5	DHX15
SIRT7	DHX15
CUL4B	DHX15
DHX9	EWSR1
DHX9	HNRNPF
DHX9	HNRNPK
HNRNPK	DHX9
DHX9	ILF2
CAND1	DHX9
DHX9	DDX1
hsa-miR-494	DHX9
CUL2	DHX9
DCUN1D1	DHX9
CUL5	DHX9
CUL4B	DHX9
CAND1	EWSR1
USP7	EWSR1
ELAVL1	EWSR1
EWSR1	CALM1
CUL2	EWSR1
DCUN1D1	EWSR1
CUL5	EWSR1
SIRT7	EWSR1
CUL4B	EWSR1
HNRNPK	HNRNPA3
HNRNPA2B1	HNRNPA3
CAND1	HNRNPA3
HSPA5	HNRNPA3
HNRNPH1	HNRNPA3
HNRNPD	HNRNPA3
hsa-miR-494	HNRNPA3
CUL2	HNRNPA3
DCUN1D1	HNRNPA3
CUL5	HNRNPA3
SIRT7	HNRNPA3
CUL4B	HNRNPA3
HNRNPF	HNRNPK
CAND1	HNRNPF
HSPA5	HNRNPF
ELAVL1	HNRNPF
HNRNPH1	HNRNPF
HNRNPF	HNRNPD
HNRNPD	HNRNPF
CUL2	HNRNPF
DCUN1D1	HNRNPF
CUL5	HNRNPF
SIRT7	HNRNPF
CUL4B	HNRNPF
CAND1	HNRNPK
HNRNPK	ELAVL1
ELAVL1	HNRNPK
HNRNPK	DDX1
DDX1	HNRNPK
HNRNPH1	HNRNPK
HNRNPK	HNRNPD
HNRNPD	HNRNPK
CUL2	HNRNPK
DCUN1D1	HNRNPK
CUL5	HNRNPK
CUL4B	HNRNPK
CAND1	ILF2
HSPA5	ILF2
DDX1	ILF2
HNRNPH1	ILF2
CUL2	ILF2
DCUN1D1	ILF2
CUL5	ILF2
SIRT7	ILF2
CUL4B	ILF2
CAND1	HNRNPA2B1
DDX1	HNRNPA2B1
HNRNPH1	HNRNPA2B1
HNRNPD	HNRNPA2B1
CUL2	HNRNPA2B1
hsa-miR-381	HNRNPA2B1
DCUN1D1	HNRNPA2B1
CUL5	HNRNPA2B1
CUL4B	HNRNPA2B1
CAND1	KPNB1
HSPA5	KPNB1
CDT1	KPNB1
ELAVL1	KPNB1
KPNA4	KPNB1
KPNB1	KPNA1
KPNA1	KPNB1
CUL2	KPNB1
hsa-miR-381	KPNB1
SIRT7	KPNB1
KPNB1	CUL4B
CAND1	TUBB
ELAVL1	TUBB
CUL2	TUBB
DCUN1D1	TUBB
CUL5	TUBB
CUL4B	TUBB
CAND1	HSPA5
DDB1	CAND1
CAND1	ELAVL1
CAND1	DDX1
CAND1	DNAJC10
CAND1	IGF2BP1
CAND1	HNRNPH1
CAND1	HNRNPD
hsa-miR-494	CAND1
CAND1	KPNA1
CAND1	RPL15
CAND1	CUL2
CUL2	CAND1
hsa-miR-381	CAND1
CAND1	DCUN1D1
DCUN1D1	CAND1
CAND1	CUL5
CUL5	CAND1
CAND1	DAZAP1
CAND1	ZCCHC11
hsa-miR-188-5p	CAND1
CUL4B	CAND1
CAND1	CUL4B
HSPA5	DNAJC10
CUL2	HSPA5
DCUN1D1	HSPA5
CUL5	HSPA5
hsa-miR-630	HSPA5
hsa-miR-671-5p	HSPA5
CUL4B	HSPA5
DDB1	CDT1
CDT1	DDB1
DDB1	COPS2
DDB1	DTL
DTL	DDB1
DCUN1D1	DDB1
CUL5	DDB1
SIRT7	DDB1
CUL4B	DDB1
DDB1	CUL4B
CDT1	CCNE1
CUL4B	CDT1
HNRNPH1	USP7
hsa-miR-381	USP7
hsa-miR-630	USP7
SIRT7	USP7
CUL4B	USP7
ELAVL1	CALM1
ELAVL1	HNRNPH1
ELAVL1	KPNA4
CUL2	ELAVL1
hsa-miR-381	ELAVL1
CUL5	ELAVL1
ELAVL1	DAZAP1
ELAVL1	ZCCHC11
SIRT7	ELAVL1
CUL4B	ELAVL1
DDX1	HNRNPD
CUL2	DDX1
DCUN1D1	DDX1
CUL5	DDX1
hsa-miR-671-5p	DDX1
CUL4B	DDX1
hsa-miR-494	DNAJC10
CUL2	DNAJC10
DCUN1D1	DNAJC10
CUL5	DNAJC10
CUL4B	DNAJC10
CCNE1	CALM1
CUL4B	CCNE1
CCNE1	CUL4B
CUL2	IGF2BP1
CUL5	IGF2BP1
CUL4B	IGF2BP1
CALM1	MYCBP2
CALM1	DCUN1D1
hsa-miR-671-5p	CALM1
CUL4B	CALM1
HNRNPH1	HNRNPD
CUL2	HNRNPH1
DCUN1D1	HNRNPH1
CUL5	HNRNPH1
CUL4B	HNRNPH1
WDR48	MYCBP2
SIRT7	MYCBP2
CUL4B	MYCBP2
CUL2	HNRNPD
DCUN1D1	HNRNPD
CUL5	HNRNPD
CUL4B	HNRNPD
hsa-miR-494	KPNA4
hsa-miR-494	KPNA1
hsa-miR-494	RPL15
hsa-miR-494	CUL2
hsa-miR-494	COPS2
hsa-miR-494	PSMA1
hsa-miR-494	WDR48
hsa-miR-494	CUL4B
hsa-miR-671-5p	KPNA4
KPNA4	CUL4B
hsa-miR-671-5p	KPNA1
CUL4B	KPNA1
KPNA1	CUL4B
CUL2	RPL15
DCUN1D1	RPL15
CUL5	RPL15
SIRT7	RPL15
CUL4B	RPL15
CUL2	COPS2
COPS2	CUL2
DCUN1D1	CUL2
CUL5	CUL2
CUL2	DAZAP1
CUL2	ZCCHC11
CUL2	CUL4B
hsa-miR-381	PSMA1
hsa-miR-381	DCUN1D1
hsa-miR-381	CUL5
hsa-miR-381	CUL4B
DCUN1D1	COPS2
CUL5	COPS2
hsa-miR-630	COPS2
CUL4B	COPS2
CUL4B	DTL
DTL	CUL4B
hsa-miR-630	PSMA1
PSMA1	CUL4B
DCUN1D1	CUL5
CUL5	DCUN1D1
DCUN1D1	ZCCHC11
CUL4B	DCUN1D1
DCUN1D1	CUL4B
CUL5	DAZAP1
CUL5	ZCCHC11
hsa-miR-188-5p	CUL5
CUL4B	CUL5
CUL5	CUL4B
WDR48	CUL4B
CUL4B	DAZAP1
CUL4B	ZCCHC11
hsa-miR-188-5p	CUL4B
hsa-miR-630	CUL4B
hsa-miR-671-5p	CUL4B
SIRT7	CUL4B
