# Supplementary material for: A New Method for Discovering Disease-Specific MiRNA-Target Regulatory Networks
Source: PLoS One. 2015 Apr 7;10(4):e0122473. doi: 10.1371/journal.pone.0122473 (PMC4388573; doi:10.1371/journal.pone.0122473)
Supplement: S2 File — This file contains all the discovered regulatory subnetworks. (ZIP) [file pone.0122473.s002.zip › reg_subnetwork_CUL5.txt]

SMAD2	EEF1A1
ELAVL1	SMAD2
SMAD2	DCUN1D1
hsa-miR-548c-3p	SMAD2
hsa-miR-513b	SMAD2
hsa-miR-648	SMAD2
hsa-miR-1237	SMAD2
hsa-miR-188-5p	SMAD2
hsa-miR-584	SMAD2
SMAD2	CUL5
CUL3	VCP
VCP	HSPA5
VCP	CCT4
VCP	CUL1
ELAVL1	VCP
VCP	DNAJC10
VCP	SMARCA5
VCP	CUL2
CUL2	VCP
VCP	CUL5
DDX5	PRKDC
CUL3	DDX5
DDX5	DHX15
DDX5	DHX9
DHX9	DDX5
DDX5	HNRNPF
DDX5	HNRNPK
HNRNPK	DDX5
CAND1	DDX5
CUL1	DDX5
CUL4B	DDX5
ILK	DDX5
VHL	DDX5
DDX5	HNRNPH1
HNRNPH1	DDX5
CUL2	DDX5
DCUN1D1	DDX5
hsa-miR-1237	DDX5
CUL5	DDX5
CUL3	PRKDC
PRKDC	DHX9
DHX9	PRKDC
PRKDC	ILF2
ILF2	PRKDC
PRKDC	HNRNPC
ELAVL1	PRKDC
ILK	PRKDC
PRKDC	SMARCA5
hsa-miR-381	PRKDC
RECQL5	PRKDC
hsa-miR-188-5p	PRKDC
hsa-miR-574-5p	PRKDC
CUL5	PRKDC
CUL3	DDX3X
CAND1	DDX3X
CUL1	DDX3X
CUL4B	DDX3X
ELAVL1	DDX3X
ILK	DDX3X
VHL	DDX3X
CUL2	DDX3X
hsa-miR-501-3p	DDX3X
DCUN1D1	DDX3X
hsa-miR-548c-3p	DDX3X
hsa-miR-370	DDX3X
hsa-miR-1237	DDX3X
CUL5	DDX3X
CUL3	CLTC
CUL3	DHX15
CUL3	DHX9
CUL3	EWSR1
CUL3	HNRNPA3
CUL3	HNRNPF
CUL3	HNRNPK
CUL3	ILF2
CUL3	HNRNPA2B1
CUL3	EEF1A1
CUL3	HSP90B1
CUL3	TUBB
CUL3	CAND1
CAND1	CUL3
CUL3	HSPA5
CUL3	LDHA
CUL3	DDB1
CUL3	HNRNPC
CUL3	CCT4
CUL3	CUL1
CUL1	CUL3
CUL3	CUL4B
CUL3	ELAVL1
CUL3	ILK
CUL3	DDX1
CUL3	PDIA6
CUL3	DNAJC10
CUL3	IGF2BP1
CUL3	HNRNPH1
CUL3	DARS
CUL3	HNRNPD
CUL3	RPL15
CUL3	COPS2
COPS2	CUL3
CUL3	GPN1
CUL3	DNAJA3
CUL3	POLR2C
CUL3	DCUN1D1
DCUN1D1	CUL3
CUL3	DAZAP1
DNMT3B	CUL3
hsa-miR-548c-3p	CUL3
hsa-miR-513b	CUL3
hsa-miR-760	CUL3
hsa-miR-1237	CUL3
CUL5	CUL3
CUL3	CUL5
CAND1	CLTC
CUL1	CLTC
CUL2	CLTC
CLTC	DNAJA3
DCUN1D1	CLTC
hsa-miR-513b	CLTC
hsa-miR-584	CLTC
CUL5	CLTC
DHX15	HNRNPF
DHX15	HNRNPK
CAND1	DHX15
CUL1	DHX15
CUL4B	DHX15
CUL2	DHX15
POLR2C	DHX15
hsa-miR-513b	DHX15
CUL5	DHX15
DHX9	EWSR1
DHX9	HNRNPF
DHX9	HNRNPK
HNRNPK	DHX9
DHX9	ILF2
CAND1	DHX9
HNRNPC	DHX9
CUL1	DHX9
CUL4B	DHX9
DHX9	DDX1
CUL2	DHX9
DCUN1D1	DHX9
CUL5	DHX9
CAND1	EWSR1
PCBP1	EWSR1
CUL1	EWSR1
CUL4B	EWSR1
ELAVL1	EWSR1
ILK	EWSR1
CUL2	EWSR1
DCUN1D1	EWSR1
hsa-miR-1238	EWSR1
CUL5	EWSR1
HNRNPK	HNRNPA3
HNRNPA2B1	HNRNPA3
CAND1	HNRNPA3
HSPA5	HNRNPA3
CUL1	HNRNPA3
CUL4B	HNRNPA3
VHL	HNRNPA3
HNRNPH1	HNRNPA3
HNRNPD	HNRNPA3
CUL2	HNRNPA3
DCUN1D1	HNRNPA3
hsa-miR-548c-3p	HNRNPA3
hsa-miR-1237	HNRNPA3
CUL5	HNRNPA3
HNRNPF	HNRNPK
CAND1	HNRNPF
HSPA5	HNRNPF
CUL1	HNRNPF
CUL4B	HNRNPF
ELAVL1	HNRNPF
ILK	HNRNPF
HNRNPH1	HNRNPF
HNRNPF	HNRNPD
HNRNPD	HNRNPF
CUL2	HNRNPF
DCUN1D1	HNRNPF
hsa-miR-513b	HNRNPF
CUL5	HNRNPF
EEF1A1	HNRNPK
CAND1	HNRNPK
PCBP1	HNRNPK
CUL1	HNRNPK
CUL4B	HNRNPK
HNRNPK	ELAVL1
ELAVL1	HNRNPK
HNRNPK	DDX1
DDX1	HNRNPK
VHL	HNRNPK
HNRNPH1	HNRNPK
HNRNPK	HNRNPD
HNRNPD	HNRNPK
CUL2	HNRNPK
DCUN1D1	HNRNPK
hsa-miR-513b	HNRNPK
CUL5	HNRNPK
EEF1A1	ILF2
CAND1	ILF2
HSPA5	ILF2
CUL1	ILF2
CUL4B	ILF2
DDX1	ILF2
HNRNPH1	ILF2
CUL2	ILF2
DCUN1D1	ILF2
hsa-miR-370	ILF2
CUL5	ILF2
CAND1	HNRNPA2B1
CUL1	HNRNPA2B1
CUL4B	HNRNPA2B1
DDX1	HNRNPA2B1
HNRNPA2B1	VHL
VHL	HNRNPA2B1
HNRNPH1	HNRNPA2B1
HNRNPD	HNRNPA2B1
CUL2	HNRNPA2B1
hsa-miR-381	HNRNPA2B1
DCUN1D1	HNRNPA2B1
CUL5	HNRNPA2B1
EEF1A1	TUBB
CAND1	EEF1A1
CUL1	EEF1A1
DDX1	EEF1A1
DARS	EEF1A1
EEF1A1	RPL15
CUL2	EEF1A1
POLR2C	EEF1A1
DCUN1D1	EEF1A1
hsa-miR-1237	EEF1A1
CUL5	EEF1A1
CAND1	HSP90B1
HSP90B1	HSPA5
CUL1	HSP90B1
CUL2	HSP90B1
CUL5	HSP90B1
CAND1	TUBB
CUL1	TUBB
CUL4B	TUBB
ELAVL1	TUBB
ILK	TUBB
CUL2	TUBB
DCUN1D1	TUBB
CUL5	TUBB
CAND1	HSPA5
CAND1	LDHA
CAND1	PCBP1
DDB1	CAND1
CAND1	HNRNPC
CAND1	CUL1
CUL1	CAND1
CAND1	CUL4B
CUL4B	CAND1
CAND1	ELAVL1
CAND1	DDX1
CAND1	PDIA6
CAND1	DNAJC10
CAND1	IGF2BP1
CAND1	HNRNPH1
CAND1	HNRNPD
CAND1	RPL15
CAND1	CUL2
CUL2	CAND1
hsa-miR-381	CAND1
CAND1	DCUN1D1
DCUN1D1	CAND1
CAND1	DAZAP1
CAND1	ZCCHC11
hsa-miR-188-5p	CAND1
CUL5	CAND1
CAND1	CUL5
CUL1	HSPA5
CUL4B	HSPA5
ILK	HSPA5
VHL	HSPA5
HSPA5	PDIA6
HSPA5	DNAJC10
CUL2	HSPA5
DCUN1D1	HSPA5
hsa-miR-513b	HSPA5
hsa-miR-584	HSPA5
CUL5	HSPA5
hsa-miR-501-3p	LDHA
hsa-miR-513b	LDHA
CUL5	LDHA
ELAVL1	PCBP1
PCBP1	HNRNPD
CUL2	PCBP1
CUL5	PCBP1
CUL1	DDB1
DDB1	CUL4B
CUL4B	DDB1
ILK	DDB1
DDB1	COPS2
GPN1	DDB1
DCUN1D1	DDB1
hsa-miR-760	DDB1
CUL5	DDB1
CUL1	HNRNPC
ELAVL1	HNRNPC
VHL	HNRNPC
HNRNPC	HNRNPD
HNRNPD	HNRNPC
CUL2	HNRNPC
CUL5	HNRNPC
CUL1	CCT4
ILK	CCT4
VHL	CCT4
HNRNPH1	CCT4
GPN1	CCT4
hsa-miR-1238	CCT4
CUL5	CCT4
CUL1	ELAVL1
CUL1	ILK
CUL1	DDX1
CUL1	PDIA6
CUL1	DNAJC10
CUL1	IGF2BP1
CUL1	HNRNPH1
CUL1	DARS
CUL1	HNRNPD
CUL1	RPL15
CUL1	COPS2
COPS2	CUL1
CUL1	DCUN1D1
DCUN1D1	CUL1
CUL1	DAZAP1
CUL1	ZCCHC11
DNMT3B	CUL1
CUL5	CUL1
CUL4B	ELAVL1
CUL4B	DDX1
CUL4B	DNAJC10
CUL4B	IGF2BP1
CUL4B	HNRNPH1
CUL4B	HNRNPD
CUL4B	RPL15
CUL2	CUL4B
hsa-miR-381	CUL4B
CUL4B	COPS2
CUL4B	DCUN1D1
DCUN1D1	CUL4B
CUL4B	DAZAP1
CUL4B	ZCCHC11
hsa-miR-188-5p	CUL4B
CUL5	CUL4B
CUL4B	CUL5
ELAVL1	VHL
VHL	ELAVL1
ELAVL1	HNRNPH1
CUL2	ELAVL1
hsa-miR-381	ELAVL1
ELAVL1	CBFB
ELAVL1	DAZAP1
ELAVL1	ZCCHC11
hsa-miR-574-5p	ELAVL1
CUL5	ELAVL1
ILK	DNAJC10
ILK	IGF2BP1
ILK	HNRNPH1
ILK	DNAJA3
CUL5	ILK
DDX1	HNRNPD
CUL2	DDX1
DCUN1D1	DDX1
CUL5	DDX1
SOCS3	VHL
VHL	HNRNPH1
VHL	HNRNPD
HNRNPD	VHL
VHL	CUL2
CUL2	VHL
hsa-miR-381	VHL
VHL	DNAJA3
DCUN1D1	VHL
CUL5	VHL
CUL5	PDIA6
CUL2	DNAJC10
DCUN1D1	DNAJC10
hsa-miR-548c-3p	DNAJC10
hsa-miR-760	DNAJC10
hsa-miR-584	DNAJC10
CUL5	DNAJC10
SOCS3	SOCS2
SOCS3	CUL5
CUL2	IGF2BP1
CUL5	IGF2BP1
SMARCA5	DNMT3B
DNMT3B	SMARCA5
hsa-miR-548c-3p	SMARCA5
hsa-miR-513b	SMARCA5
hsa-miR-370	SMARCA5
CUL5	SMARCA5
HNRNPH1	HNRNPD
CUL2	HNRNPH1
GPN1	HNRNPH1
DCUN1D1	HNRNPH1
CUL5	HNRNPH1
RPL15	DARS
hsa-miR-548c-3p	DARS
CUL5	DARS
CUL2	HNRNPD
GPN1	HNRNPD
DCUN1D1	HNRNPD
hsa-miR-548c-3p	HNRNPD
CUL5	HNRNPD
hsa-miR-548c-3p	SOCS2
CUL5	SOCS2
SOCS2	CUL5
CUL2	RPL15
DCUN1D1	RPL15
hsa-miR-584	RPL15
CUL5	RPL15
CUL2	COPS2
COPS2	CUL2
DCUN1D1	CUL2
CUL2	DAZAP1
CUL2	KLHDC2
KLHDC2	CUL2
CUL2	ZCCHC11
DNMT3B	CUL2
hsa-miR-548c-3p	CUL2
hsa-miR-370	CUL2
hsa-miR-584	CUL2
CUL5	CUL2
hsa-miR-501-3p	CUL5
hsa-miR-381	DCUN1D1
hsa-miR-381	CBFB
hsa-miR-381	KLHDC2
hsa-miR-381	CUL5
DCUN1D1	COPS2
hsa-miR-548c-3p	COPS2
hsa-miR-513b	COPS2
hsa-miR-1237	COPS2
hsa-miR-584	COPS2
CUL5	COPS2
CUL5	GPN1
CUL5	DNAJA3
POLR2C	RECQL5
RECQL5	POLR2C
DNMT3B	POLR2C
hsa-miR-1237	POLR2C
CUL5	POLR2C
DCUN1D1	KLHDC2
DCUN1D1	ZCCHC11
hsa-miR-548c-3p	DCUN1D1
CUL5	DCUN1D1
DCUN1D1	CUL5
hsa-miR-574-5p	CBFB
CUL5	CBFB
CUL5	DAZAP1
CUL5	KLHDC2
KLHDC2	CUL5
CUL5	RECQL5
hsa-miR-548c-3p	ZCCHC11
CUL5	ZCCHC11
DNMT3B	CUL5
hsa-miR-548c-3p	CUL5
hsa-miR-513b	CUL5
hsa-miR-370	CUL5
hsa-miR-1238	CUL5
hsa-miR-760	CUL5
hsa-miR-648	CUL5
hsa-miR-1237	CUL5
hsa-miR-188-5p	CUL5
hsa-miR-584	CUL5
hsa-miR-574-5p	CUL5
