# Supplementary material for: A New Method for Discovering Disease-Specific MiRNA-Target Regulatory Networks
Source: PLoS One. 2015 Apr 7;10(4):e0122473. doi: 10.1371/journal.pone.0122473 (PMC4388573; doi:10.1371/journal.pone.0122473)
Supplement: S2 File — This file contains all the discovered regulatory subnetworks. (ZIP) [file pone.0122473.s002.zip › reg_subnetwork_CYLD.txt]

PPP2R4	AKT1
PPP2R4	AURKB
PPP2R4	CYLD
TRAF6	AKT1
TRAF6	ITCH
TRAF6	MAP3K7
MAP3K7	TRAF6
hsa-miR-548c-3p	TRAF6
hsa-miR-629	TRAF6
hsa-miR-1237	TRAF6
hsa-miR-665	TRAF6
CYLD	TRAF6
MYO6	OPTN
OPTN	MYO6
CYLD	MYO6
CYLD	AKT1
AKT1	CYLD
hsa-miR-548c-3p	ITCH
hsa-miR-665	ITCH
CYLD	ITCH
ITCH	CYLD
hsa-miR-548c-3p	MAP3K7
MAP3K7	CYLD
CYLD	AURKB
hsa-miR-182	OPTN
hsa-miR-106b	OPTN
hsa-miR-93	OPTN
CYLD	OPTN
OPTN	CYLD
hsa-miR-548c-3p	CYLD
hsa-miR-182	CYLD
hsa-miR-629	CYLD
hsa-miR-106b	CYLD
hsa-miR-93	CYLD
hsa-miR-1237	CYLD
hsa-miR-665	CYLD
