# Supplementary material for: A New Method for Discovering Disease-Specific MiRNA-Target Regulatory Networks
Source: PLoS One. 2015 Apr 7;10(4):e0122473. doi: 10.1371/journal.pone.0122473 (PMC4388573; doi:10.1371/journal.pone.0122473)
Supplement: S2 File — This file contains all the discovered regulatory subnetworks. (ZIP) [file pone.0122473.s002.zip › reg_subnetwork_DAB2.txt]

SMAD3	SMAD2
SMAD2	SMAD3
SMAD3	SMURF2
SMURF2	SMAD3
SMAD3	TGFBR1
TGFBR1	SMAD3
SMAD3	DAB2
SMAD2	SMURF2
SMURF2	SMAD2
SMAD2	TGFBR1
TGFBR1	SMAD2
hsa-miR-494	SMAD2
SMAD2	DAB2
MYO6	CLTC
SH3KBP1	CLTC
DAB2	CLTC
DAB2	MYO6
MYO6	DAB2
hsa-miR-93	LDLR
DAB2	LDLR
SMURF2	TGFBR1
TGFBR1	SMURF2
SMURF2	TGFBR2
hsa-miR-494	SMURF2
SMURF2	DAB2
TGFBR1	TGFBR2
TGFBR2	TGFBR1
DAB2	TGFBR1
hsa-miR-93	TGFBR2
DAB2	TGFBR2
DAB2	SH3KBP1
SH3KBP1	DAB2
hsa-miR-494	DAB2
hsa-miR-93	DAB2
