# Supplementary material for: A New Method for Discovering Disease-Specific MiRNA-Target Regulatory Networks
Source: PLoS One. 2015 Apr 7;10(4):e0122473. doi: 10.1371/journal.pone.0122473 (PMC4388573; doi:10.1371/journal.pone.0122473)
Supplement: S2 File — This file contains all the discovered regulatory subnetworks. (ZIP) [file pone.0122473.s002.zip › reg_subnetwork_DAB2IP.txt]

PIK3R1	AKT1
hsa-miR-182	PIK3R1
DAB2IP	PIK3R1
PIK3R1	DAB2IP
hsa-miR-28-5p	TP73
TP73	DAB2IP
DAB2IP	AKT1
AKT1	DAB2IP
hsa-miR-32	TP63
hsa-miR-25	TP63
TP63	DAB2IP
hsa-miR-182	DAB2IP
hsa-miR-28-5p	DAB2IP
hsa-miR-32	DAB2IP
hsa-miR-25	DAB2IP
