# Supplementary material for: A New Method for Discovering Disease-Specific MiRNA-Target Regulatory Networks
Source: PLoS One. 2015 Apr 7;10(4):e0122473. doi: 10.1371/journal.pone.0122473 (PMC4388573; doi:10.1371/journal.pone.0122473)
Supplement: S2 File — This file contains all the discovered regulatory subnetworks. (ZIP) [file pone.0122473.s002.zip › reg_subnetwork_DARS.txt]

GJA1	QARS
hsa-miR-548c-3p	GJA1
GJA1	DARS
HDAC5	PSMA5
HDAC5	QARS
HDAC5	DARS
CUL3	EEF1A1
CUL3	PSMA5
CUL3	CUL1
CUL1	CUL3
CUL3	QARS
CUL3	RPL15
CUL3	ATP6V1A
CUL3	CUL5
CUL5	CUL3
hsa-miR-548c-3p	CUL3
CUL3	DARS
CUL1	EEF1A1
EEF1A1	RPL15
ITGA4	EEF1A1
CUL5	EEF1A1
DARS	EEF1A1
CUL1	PSMA5
DARS	PSMA5
CUL1	QARS
CUL1	RPL15
CUL5	CUL1
CUL1	DARS
ITGA4	CSNK1A1
CSNK1A1	RIOK2
CSNK1A1	DARS
PIK3R3	QARS
PIK3R3	DARS
RPL15	QARS
RIOK2	QARS
DARS	QARS
CUL5	RPL15
RPL15	DARS
ITGA4	DARS
hsa-miR-548c-3p	RIOK2
RIOK2	DARS
DARS	ATP6V1A
hsa-miR-548c-3p	CUL5
CUL5	DARS
hsa-miR-548c-3p	DARS
