# Supplementary material for: A New Method for Discovering Disease-Specific MiRNA-Target Regulatory Networks
Source: PLoS One. 2015 Apr 7;10(4):e0122473. doi: 10.1371/journal.pone.0122473 (PMC4388573; doi:10.1371/journal.pone.0122473)
Supplement: S2 File — This file contains all the discovered regulatory subnetworks. (ZIP) [file pone.0122473.s002.zip › reg_subnetwork_DAZAP1.txt]

BRCA1	SUMO2
SUMO2	BRCA1
hsa-miR-218	BRCA1
BRCA1	DAZAP1
CUL3	CAND1
CAND1	CUL3
CUL3	CUL1
CUL1	CUL3
CUL3	CUL4B
CUL3	ITCH
CUL3	ELAVL1
SUMO2	CUL3
CUL3	CUL5
CUL5	CUL3
CUL3	DAZAP1
CAND1	CUL1
CUL1	CAND1
CAND1	CUL4B
CUL4B	CAND1
CAND1	ELAVL1
CAND1	CUL2
CUL2	CAND1
SUMO2	CAND1
CAND1	CUL5
CUL5	CAND1
CAND1	DAZAP1
CUL1	ELAVL1
CUL5	CUL1
CUL1	DAZAP1
CUL4B	ELAVL1
CUL2	CUL4B
CUL4B	CUL5
CUL5	CUL4B
CUL4B	DAZAP1
ELAVL1	ITCH
ITCH	DAZAP1
CUL2	ELAVL1
ELAVL1	SUMO2
CUL5	ELAVL1
ELAVL1	DAZAP1
CUL5	CUL2
CUL2	DAZAP1
SUMO2	DAZAP1
CUL5	DAZAP1
hsa-miR-218	DAZAP1
