# Supplementary material for: A New Method for Discovering Disease-Specific MiRNA-Target Regulatory Networks
Source: PLoS One. 2015 Apr 7;10(4):e0122473. doi: 10.1371/journal.pone.0122473 (PMC4388573; doi:10.1371/journal.pone.0122473)
Supplement: S2 File — This file contains all the discovered regulatory subnetworks. (ZIP) [file pone.0122473.s002.zip › reg_subnetwork_DCUN1D1.txt]

SMAD2	EEF1A1
SMAD2	NEDD4
NEDD4	SMAD2
SMAD2	CUL5
hsa-miR-548c-3p	SMAD2
hsa-miR-622	SMAD2
SMAD2	DCUN1D1
CUL3	DDX5
DDX5	DHX9
DHX9	DDX5
DDX5	HNRNPF
DDX5	HNRNPK
HNRNPK	DDX5
CAND1	DDX5
CUL1	DDX5
CUL4B	DDX5
VHL	DDX5
CALM1	DDX5
DDX5	HNRNPH1
HNRNPH1	DDX5
CUL2	DDX5
CUL5	DDX5
DCUN1D1	DDX5
CUL3	DDX3X
CAND1	DDX3X
CUL1	DDX3X
CUL4B	DDX3X
NEDD4	DDX3X
VHL	DDX3X
CALM1	DDX3X
CUL2	DDX3X
CUL5	DDX3X
hsa-miR-548c-3p	DDX3X
hsa-miR-575	DDX3X
DCUN1D1	DDX3X
CUL3	CLTC
CUL3	DHX9
CUL3	EWSR1
CUL3	HNRNPA3
CUL3	HNRNPF
CUL3	HNRNPK
CUL3	ILF2
CUL3	HNRNPA2B1
CUL3	EEF1A1
CUL3	FASN
CUL3	TUBB
CUL3	YWHAB
CUL3	YWHAE
CUL3	CAND1
CAND1	CUL3
CUL3	HSPA5
CUL3	DDB1
CUL3	CUL1
CUL1	CUL3
CUL3	CUL4B
CUL3	MCM3
CUL3	DDX1
CUL3	DNAJC10
CUL3	CALM1
CUL3	HNRNPH1
CUL3	HNRNPD
CUL3	RPL15
CUL3	COPS2
COPS2	CUL3
CUL3	CUL5
CUL5	CUL3
hsa-miR-548c-3p	CUL3
DCUN1D1	CUL3
CUL3	DCUN1D1
HIF1A	MCM3
MCM3	HIF1A
HIF1A	VHL
VHL	HIF1A
HIF1A	CUL2
hsa-miR-548c-3p	HIF1A
hsa-miR-575	HIF1A
hsa-miR-622	HIF1A
DCUN1D1	HIF1A
CAND1	CLTC
CUL1	CLTC
CUL2	CLTC
CUL5	CLTC
DCUN1D1	CLTC
DHX9	EWSR1
DHX9	HNRNPF
DHX9	HNRNPK
HNRNPK	DHX9
DHX9	ILF2
CAND1	DHX9
CUL1	DHX9
CUL4B	DHX9
DHX9	DDX1
CUL2	DHX9
CUL5	DHX9
DCUN1D1	DHX9
EWSR1	FASN
CAND1	EWSR1
CUL1	EWSR1
CUL4B	EWSR1
EWSR1	CALM1
CUL2	EWSR1
CUL5	EWSR1
DCUN1D1	EWSR1
HNRNPK	HNRNPA3
HNRNPA2B1	HNRNPA3
YWHAE	HNRNPA3
CAND1	HNRNPA3
HSPA5	HNRNPA3
CUL1	HNRNPA3
CUL4B	HNRNPA3
VHL	HNRNPA3
HNRNPH1	HNRNPA3
HNRNPD	HNRNPA3
CUL2	HNRNPA3
CUL5	HNRNPA3
hsa-miR-548c-3p	HNRNPA3
DCUN1D1	HNRNPA3
HNRNPF	HNRNPK
CAND1	HNRNPF
HSPA5	HNRNPF
CUL1	HNRNPF
CUL4B	HNRNPF
HNRNPH1	HNRNPF
HNRNPF	HNRNPD
HNRNPD	HNRNPF
CUL2	HNRNPF
CUL5	HNRNPF
DCUN1D1	HNRNPF
EEF1A1	HNRNPK
CAND1	HNRNPK
CUL1	HNRNPK
CUL4B	HNRNPK
NEDD4	HNRNPK
HNRNPK	DDX1
DDX1	HNRNPK
VHL	HNRNPK
HNRNPH1	HNRNPK
HNRNPK	HNRNPD
HNRNPD	HNRNPK
CUL2	HNRNPK
CUL5	HNRNPK
DCUN1D1	HNRNPK
EEF1A1	ILF2
YWHAE	ILF2
CAND1	ILF2
HSPA5	ILF2
CUL1	ILF2
CUL4B	ILF2
DDX1	ILF2
HNRNPH1	ILF2
CUL2	ILF2
CUL5	ILF2
DCUN1D1	ILF2
YWHAE	HNRNPA2B1
CAND1	HNRNPA2B1
CUL1	HNRNPA2B1
CUL4B	HNRNPA2B1
DDX1	HNRNPA2B1
HNRNPA2B1	VHL
VHL	HNRNPA2B1
HNRNPH1	HNRNPA2B1
HNRNPD	HNRNPA2B1
CUL2	HNRNPA2B1
hsa-miR-381	HNRNPA2B1
CUL5	HNRNPA2B1
DCUN1D1	HNRNPA2B1
EEF1A1	TUBB
CAND1	EEF1A1
CUL1	EEF1A1
DDX1	EEF1A1
EEF1A1	RPL15
CUL2	EEF1A1
CUL5	EEF1A1
DCUN1D1	EEF1A1
DCUN1D1	FASN
YWHAB	TUBB
YWHAE	TUBB
CAND1	TUBB
CUL1	TUBB
CUL4B	TUBB
CUL2	TUBB
CUL5	TUBB
DCUN1D1	TUBB
YWHAE	YWHAB
YWHAB	HSPA5
hsa-miR-575	YWHAB
DCUN1D1	YWHAB
CUL1	YWHAE
YWHAE	CALM1
DCUN1D1	YWHAE
CAND1	HSPA5
DDB1	CAND1
CAND1	CUL1
CUL1	CAND1
CAND1	CUL4B
CUL4B	CAND1
CAND1	DDX1
CAND1	DNAJC10
CAND1	HNRNPH1
CAND1	HNRNPD
CAND1	RPL15
CAND1	CUL2
CUL2	CAND1
hsa-miR-381	CAND1
CAND1	CUL5
CUL5	CAND1
CAND1	ZCCHC11
hsa-miR-501-5p	CAND1
DCUN1D1	CAND1
CAND1	DCUN1D1
CUL1	HSPA5
CUL4B	HSPA5
VHL	HSPA5
HSPA5	DNAJC10
CUL2	HSPA5
CUL5	HSPA5
hsa-miR-575	HSPA5
hsa-miR-501-5p	HSPA5
hsa-miR-638	HSPA5
DCUN1D1	HSPA5
CUL1	DDB1
DDB1	CUL4B
CUL4B	DDB1
DDB1	COPS2
CUL5	DDB1
DCUN1D1	DDB1
CUL1	DDX1
CUL1	DNAJC10
CUL1	CALM1
CUL1	HNRNPH1
CUL1	HNRNPD
CUL1	RPL15
CUL1	COPS2
COPS2	CUL1
CUL5	CUL1
CUL1	ZCCHC11
DCUN1D1	CUL1
CUL1	DCUN1D1
CUL4B	DDX1
CUL4B	DNAJC10
CUL4B	CALM1
CUL4B	HNRNPH1
CUL4B	HNRNPD
CUL4B	RPL15
CUL2	CUL4B
hsa-miR-381	CUL4B
CUL4B	COPS2
CUL4B	CUL5
CUL5	CUL4B
CUL4B	ZCCHC11
DCUN1D1	CUL4B
CUL4B	DCUN1D1
NEDD4	RNF11
RNF11	NEDD4
hsa-miR-548c-3p	NEDD4
NEDD4	DCUN1D1
RNF11	DCUN1D1
CUL2	MCM3
DCUN1D1	MCM3
DDX1	HNRNPD
CUL2	DDX1
CUL5	DDX1
DCUN1D1	DDX1
VHL	HNRNPH1
VHL	HNRNPD
HNRNPD	VHL
VHL	CUL2
CUL2	VHL
hsa-miR-381	VHL
CUL5	VHL
DCUN1D1	VHL
CUL2	DNAJC10
CUL5	DNAJC10
hsa-miR-548c-3p	DNAJC10
DCUN1D1	DNAJC10
hsa-miR-548c-3p	CALM1
hsa-miR-501-5p	CALM1
CALM1	DCUN1D1
HNRNPH1	HNRNPD
CUL2	HNRNPH1
CUL5	HNRNPH1
DCUN1D1	HNRNPH1
CUL2	HNRNPD
CUL5	HNRNPD
hsa-miR-548c-3p	HNRNPD
DCUN1D1	HNRNPD
CUL2	RPL15
CUL5	RPL15
DCUN1D1	RPL15
CUL2	COPS2
COPS2	CUL2
CUL5	CUL2
CUL2	KLHDC2
KLHDC2	CUL2
CUL2	ZCCHC11
hsa-miR-548c-3p	CUL2
DCUN1D1	CUL2
hsa-miR-381	CUL5
hsa-miR-381	KLHDC2
hsa-miR-381	DCUN1D1
CUL5	COPS2
hsa-miR-548c-3p	COPS2
hsa-miR-575	COPS2
DCUN1D1	COPS2
CUL5	KLHDC2
KLHDC2	CUL5
CUL5	ZCCHC11
hsa-miR-548c-3p	CUL5
DCUN1D1	CUL5
CUL5	DCUN1D1
DCUN1D1	KLHDC2
hsa-miR-548c-3p	ZCCHC11
DCUN1D1	ZCCHC11
hsa-miR-548c-3p	DCUN1D1
hsa-miR-575	DCUN1D1
hsa-miR-622	DCUN1D1
hsa-miR-501-5p	DCUN1D1
hsa-miR-638	DCUN1D1
