# Supplementary material for: A New Method for Discovering Disease-Specific MiRNA-Target Regulatory Networks
Source: PLoS One. 2015 Apr 7;10(4):e0122473. doi: 10.1371/journal.pone.0122473 (PMC4388573; doi:10.1371/journal.pone.0122473)
Supplement: S2 File — This file contains all the discovered regulatory subnetworks. (ZIP) [file pone.0122473.s002.zip › reg_subnetwork_DDB1.txt]

GRK5	CUL4B
GRK5	RANBP9
GRK5	COPS2
DDB1	GRK5
GRK5	DDB1
ESR1	EP300
EP300	ESR1
ESR1	HDAC5
ESR1	MYC
ESR1	RBBP4
ESR1	CDKN1A
CDKN1A	ESR1
ESR1	E2F1
E2F1	ESR1
ESR1	CUL3
ESR1	CAND1
ESR1	FAF2
CTNNB1	ESR1
AHR	ESR1
ESR1	DDB1
EP300	MYC
MYC	EP300
CDKN1A	EP300
EP300	CDT1
EP300	TP73
TP73	EP300
EP300	BTRC
EP300	CTNNB1
CTNNB1	EP300
EP300	AHR
AHR	EP300
EP300	RORA
RORA	EP300
EP300	DDB1
HDAC5	RBBP4
HDAC5	CAND1
HDAC5	DDB1
MYC	TP73
TP73	MYC
MYC	CUL1
MYC	BTRC
BTRC	MYC
MYC	PTPN14
MYC	DDB1
CDKN1A	RBBP4
E2F1	RBBP4
hsa-miR-760	RBBP4
SIRT7	RBBP4
DDB1	RBBP4
E2F1	CDKN1A
CUL1	CDKN1A
CDKN1A	CDKN1B
CHEK1	CDKN1A
MCM10	CDKN1A
CDKN1A	DTL
DTL	CDKN1A
DDB1	CDKN1A
CDKN1A	DDB1
CDT1	E2F1
E2F1	CUL1
CUL1	E2F1
E2F1	DDB1
CUL3	CAND1
CAND1	CUL3
FAF2	CUL3
CUL3	UBR5
CUL3	CUL1
CUL1	CUL3
CUL3	UBE2D2
UBE2D2	CUL3
CUL3	CUL4B
CUL3	CTNNB1
CUL3	ILK
CUL3	KATNA1
KATNA1	CUL3
CUL3	COPS2
COPS2	CUL3
CUL3	GPN1
CUL3	DCUN1D1
DCUN1D1	CUL3
CUL3	CUL5
CUL5	CUL3
hsa-miR-760	CUL3
CUL3	DDB1
CAND1	CUL1
CUL1	CAND1
CAND1	CUL4B
CUL4B	CAND1
CAND1	DCUN1D1
DCUN1D1	CAND1
CAND1	CUL5
CUL5	CAND1
DDB1	CAND1
FAF2	UBR5
FAF2	CUL1
hsa-miR-760	FAF2
FAF2	DDB1
UBR5	UBE2D2
UBR5	KATNA1
KATNA1	UBR5
SIRT7	UBR5
DDB1	UBR5
TP73	CDT1
CDT1	CUL1
CUL4B	CDT1
DDB1	CDT1
CDT1	DDB1
TP73	CUL1
TP73	RANBP9
RANBP9	TP73
DDB1	TP73
TP73	DDB1
CUL1	BTRC
BTRC	CUL1
CTNNB1	CUL1
CDKN1B	CUL1
CUL1	ILK
CUL1	CHEK1
CHEK1	CUL1
CUL1	RICTOR
RICTOR	CUL1
CUL1	COPS2
COPS2	CUL1
CUL1	DCUN1D1
DCUN1D1	CUL1
CUL5	CUL1
CUL1	DDB1
UBE2D2	BTRC
BTRC	CTNNB1
CTNNB1	BTRC
hsa-miR-760	BTRC
hsa-miR-939	BTRC
DDB1	BTRC
UBE2D2	CDKN1B
DDB1	UBE2D2
CUL4B	COPS2
CUL4B	DTL
DTL	CUL4B
CUL4B	DCUN1D1
DCUN1D1	CUL4B
CUL4B	CUL5
CUL5	CUL4B
SIRT7	CUL4B
DDB1	CUL4B
CUL4B	DDB1
AHR	CTNNB1
CTNNB1	PTPN14
PTPN14	CTNNB1
DDB1	CTNNB1
DDB1	AHR
CDKN1B	DDB1
CUL5	ILK
hsa-miR-939	ILK
ILK	DDB1
CHEK1	DTL
DTL	CHEK1
CHEK1	DDB1
hsa-miR-760	RICTOR
DDB1	RICTOR
RICTOR	DDB1
DDB1	RANBP9
DDB1	MCM10
MCM10	DDB1
PTPN14	DDB1
DDB1	KATNA1
KATNA1	DDB1
hsa-miR-939	RORA
RORA	DDB1
DCUN1D1	COPS2
CUL5	COPS2
DDB1	COPS2
CUL5	GPN1
GPN1	DDB1
DDB1	DTL
DTL	DDB1
DCUN1D1	CUL5
CUL5	DCUN1D1
DCUN1D1	DDB1
hsa-miR-760	CUL5
CUL5	DDB1
hsa-miR-760	DDB1
hsa-miR-939	DDB1
SIRT7	DDB1
