# Supplementary material for: A New Method for Discovering Disease-Specific MiRNA-Target Regulatory Networks
Source: PLoS One. 2015 Apr 7;10(4):e0122473. doi: 10.1371/journal.pone.0122473 (PMC4388573; doi:10.1371/journal.pone.0122473)
Supplement: S2 File — This file contains all the discovered regulatory subnetworks. (ZIP) [file pone.0122473.s002.zip › reg_subnetwork_DDX1.txt]

HDAC5	PPP1CA
MYC	PPP1CA
CUL3	PPP1CA
PPP1CA	CUL1
PPP1CA	XPO1
PPP1CA	RANBP9
PPP1CA	ATM
ITGA4	PPP1CA
DDX1	PPP1CA
HDAC5	DHX9
HDAC5	ILF2
HDAC5	HNRNPA2B1
HDAC5	CAND1
HDAC5	ALDH18A1
HDAC5	YWHAQ
YWHAQ	HDAC5
HDAC5	RAD50
HDAC5	XPO1
HDAC5	QARS
HDAC5	HNRNPD
HDAC5	DDX1
MYC	HNRNPK
MYC	ALDH18A1
MYC	YWHAQ
MYC	CUL1
MYC	XPO1
SUMO2	MYC
MYC	DDX1
CUL3	DHX9
CUL3	HNRNPK
CUL3	ILF2
CUL3	HNRNPA2B1
CUL3	EEF1A1
CUL3	CAND1
CAND1	CUL3
CUL3	ALDH18A1
CUL3	YWHAQ
CUL3	CUL1
CUL1	CUL3
CUL3	RHOA
CUL3	CUL4B
CUL3	CTNNB1
CUL3	QARS
CUL3	HNRNPD
SUMO2	CUL3
CUL3	DCUN1D1
DCUN1D1	CUL3
CUL3	CUL5
CUL5	CUL3
hsa-miR-671-5p	CUL3
CUL3	DDX1
DHX9	HNRNPK
HNRNPK	DHX9
DHX9	ILF2
CAND1	DHX9
YWHAQ	DHX9
CUL1	DHX9
CUL4B	DHX9
CTNNB1	DHX9
DHX9	QARS
CUL2	DHX9
SUMO2	DHX9
DHX9	WHSC1
WHSC1	DHX9
DCUN1D1	DHX9
CUL5	DHX9
DHX9	DDX1
EEF1A1	HNRNPK
CAND1	HNRNPK
YWHAQ	HNRNPK
CUL1	HNRNPK
CUL4B	HNRNPK
CTNNB1	HNRNPK
XPO1	HNRNPK
HNRNPK	HNRNPD
HNRNPD	HNRNPK
CUL2	HNRNPK
HNRNPK	SUMO2
SUMO2	HNRNPK
ITGA4	HNRNPK
WHSC1	HNRNPK
DCUN1D1	HNRNPK
CUL5	HNRNPK
DDX1	HNRNPK
HNRNPK	DDX1
EEF1A1	ILF2
CAND1	ILF2
ILF2	ALDH18A1
CUL1	ILF2
CUL4B	ILF2
CUL2	ILF2
SUMO2	ILF2
ITGA4	ILF2
WHSC1	ILF2
DCUN1D1	ILF2
CUL5	ILF2
DDX1	ILF2
CAND1	HNRNPA2B1
YWHAQ	HNRNPA2B1
CUL1	HNRNPA2B1
CUL4B	HNRNPA2B1
CTNNB1	HNRNPA2B1
QARS	HNRNPA2B1
HNRNPD	HNRNPA2B1
CUL2	HNRNPA2B1
SUMO2	HNRNPA2B1
ITGA4	HNRNPA2B1
DCUN1D1	HNRNPA2B1
CUL5	HNRNPA2B1
DDX1	HNRNPA2B1
CAND1	EEF1A1
YWHAQ	EEF1A1
CUL1	EEF1A1
EEF1A1	RANBP9
CUL2	EEF1A1
SUMO2	EEF1A1
ITGA4	EEF1A1
DCUN1D1	EEF1A1
CUL5	EEF1A1
DDX1	EEF1A1
CAND1	CUL1
CUL1	CAND1
CAND1	CUL4B
CUL4B	CAND1
CAND1	HNRNPD
CAND1	CUL2
CUL2	CAND1
SUMO2	CAND1
CAND1	DCUN1D1
DCUN1D1	CAND1
CAND1	CUL5
CUL5	CAND1
CAND1	DDX1
DDX1	ALDH18A1
CUL2	YWHAQ
SUMO2	YWHAQ
hsa-miR-526b	YWHAQ
YWHAQ	DDX1
CTNNB1	CUL1
CUL1	QARS
CUL1	HNRNPD
CUL1	DCUN1D1
DCUN1D1	CUL1
CUL5	CUL1
CUL1	DDX1
RAD50	NBN
NBN	RAD50
RAD50	ATM
SUMO2	RAD50
WHSC1	RAD50
DDX1	RAD50
NBN	ATM
ATM	NBN
SUMO2	NBN
DDX1	NBN
DDX1	RHOA
CUL4B	HNRNPD
CUL2	CUL4B
CUL4B	DCUN1D1
DCUN1D1	CUL4B
CUL4B	CUL5
CUL5	CUL4B
hsa-miR-671-5p	CUL4B
CUL4B	DDX1
CTNNB1	NDRG1
NDRG1	CTNNB1
WHSC1	CTNNB1
CTNNB1	DDX1
SUMO2	XPO1
ITGA4	XPO1
DDX1	XPO1
DDX1	RANBP9
hsa-miR-526b	STRN
hsa-miR-671-5p	STRN
DDX1	STRN
hsa-miR-671-5p	ATM
DDX1	ATM
ATM	DDX1
NDRG1	DDX1
DDX1	QARS
CUL2	HNRNPD
ITGA4	HNRNPD
WHSC1	HNRNPD
DCUN1D1	HNRNPD
CUL5	HNRNPD
DDX1	HNRNPD
DCUN1D1	CUL2
CUL5	CUL2
CUL2	DDX1
SUMO2	DDX1
ITGA4	DDX1
WHSC1	DDX1
DCUN1D1	CUL5
CUL5	DCUN1D1
DCUN1D1	DDX1
CUL5	DDX1
hsa-miR-526b	DDX1
hsa-miR-671-5p	DDX1
