# Supplementary material for: A New Method for Discovering Disease-Specific MiRNA-Target Regulatory Networks
Source: PLoS One. 2015 Apr 7;10(4):e0122473. doi: 10.1371/journal.pone.0122473 (PMC4388573; doi:10.1371/journal.pone.0122473)
Supplement: S2 File — This file contains all the discovered regulatory subnetworks. (ZIP) [file pone.0122473.s002.zip › reg_subnetwork_DDX17.txt]

HDAC1	ESR1
ESR1	HDAC1
HDAC1	EP300
EP300	HDAC1
HDAC1	DDX5
DDX5	HDAC1
HDAC5	HDAC1
HDAC1	MYC
MYC	HDAC1
NOTCH1	HDAC1
HDAC1	ELAVL1
HDAC1	VHL
HDAC1	SF3A1
SF3A1	HDAC1
HDAC1	SUMO2
SUMO2	HDAC1
HDAC1	WHSC1
WHSC1	HDAC1
hsa-miR-371-5p	HDAC1
DDX17	HDAC1
HDAC1	DDX17
FOS	ESR1
FOS	EP300
EP300	FOS
FOS	NCOA2
FOS	NCOA1
NCOA1	FOS
FOS	NCOA3
SUMO2	FOS
FOS	DDX17
ESR1	EP300
EP300	ESR1
ESR1	NCOA2
NCOA2	ESR1
ESR1	NCOA1
NCOA1	ESR1
ESR1	ESR2
ESR2	ESR1
ESR1	NCOA3
NCOA3	ESR1
ESR1	DDX5
DDX5	ESR1
ESR1	HDAC5
ESR1	XRCC5
ESR1	MYC
ESR1	CUL3
ESR1	DHX9
ESR1	HNRNPK
ESR1	CAND1
DDX17	ESR1
ESR1	DDX17
EP300	NCOA2
NCOA2	EP300
NCOA1	EP300
ESR2	EP300
EP300	NCOA3
NCOA3	EP300
EP300	DDX5
DDX5	EP300
EP300	MYC
MYC	EP300
EP300	KAT2B
EP300	NOTCH1
NOTCH1	EP300
EP300	TCF3
TCF3	EP300
EP300	VHL
VHL	EP300
hsa-miR-498	EP300
DDX17	EP300
EP300	DDX17
NCOA2	NCOA1
NCOA1	NCOA2
ESR2	NCOA2
NCOA2	NCOA3
NCOA3	NCOA2
NCOA2	DDX5
DDX5	NCOA2
SUMO2	NCOA2
DDX17	NCOA2
NCOA2	DDX17
NCOA1	ESR2
ESR2	NCOA1
NCOA1	NCOA3
NCOA3	NCOA1
NCOA1	DDX5
DDX5	NCOA1
NCOA1	KAT2B
KAT2B	NCOA1
hsa-miR-513a-5p	NCOA1
hsa-miR-498	NCOA1
DDX17	NCOA1
NCOA1	DDX17
ESR2	NCOA3
NCOA3	ESR2
ESR2	DDX5
CAND1	ESR2
ESR2	DDX17
NCOA3	DDX5
DDX5	NCOA3
CUL3	NCOA3
NCOA3	KAT2B
KAT2B	NCOA3
ELAVL1	NCOA3
hsa-miR-494	NCOA3
hsa-miR-513a-5p	NCOA3
hsa-miR-371-5p	NCOA3
hsa-miR-188-5p	NCOA3
hsa-miR-491-5p	NCOA3
DDX17	NCOA3
NCOA3	DDX17
CUL3	DDX5
DDX5	DHX9
DHX9	DDX5
DDX5	HNRNPK
HNRNPK	DDX5
CAND1	DDX5
CUL1	DDX5
CD81	DDX5
VHL	DDX5
DDX5	SF3A1
DDX5	HNRNPH1
HNRNPH1	DDX5
CUL2	DDX5
DDX5	SUMO2
SUMO2	DDX5
ITGA4	DDX5
WHSC1	DDX5
DDX17	DDX5
DDX5	DDX17
HDAC5	XRCC5
HDAC5	DHX9
HDAC5	CAND1
HDAC5	SF3A1
HDAC5	DDX17
MYC	XRCC5
CUL3	XRCC5
XRCC5	DHX9
DHX9	XRCC5
VHL	XRCC5
XRCC5	CUL2
hsa-miR-513a-5p	XRCC5
SUMO2	XRCC5
ITGA4	XRCC5
WHSC1	XRCC5
hsa-miR-188-5p	XRCC5
XRCC5	DDX17
MYC	HNRNPK
MYC	KAT2B
KAT2B	MYC
MYC	CUL1
ELAVL1	MYC
MYC	RANBP2
MYC	VHL
VHL	MYC
MYC	SH3KBP1
SUMO2	MYC
MYC	DDX17
CUL3	DHX9
CUL3	HNRNPK
CUL3	CAND1
CAND1	CUL3
CUL3	CUL1
CUL1	CUL3
CUL3	ELAVL1
CUL3	SF3A1
CUL3	HNRNPH1
hsa-miR-494	CUL3
SUMO2	CUL3
hsa-miR-371-5p	CUL3
CUL3	DDX17
DHX9	HNRNPK
HNRNPK	DHX9
CAND1	DHX9
CUL1	DHX9
DHX9	RANBP2
hsa-miR-494	DHX9
CUL2	DHX9
SUMO2	DHX9
DHX9	WHSC1
WHSC1	DHX9
DDX17	DHX9
CAND1	HNRNPK
CUL1	HNRNPK
HNRNPK	ELAVL1
ELAVL1	HNRNPK
CD81	HNRNPK
HNRNPK	RANBP2
VHL	HNRNPK
HNRNPK	SF3A1
SH3KBP1	HNRNPK
HNRNPH1	HNRNPK
CUL2	HNRNPK
HNRNPK	SUMO2
SUMO2	HNRNPK
ITGA4	HNRNPK
WHSC1	HNRNPK
DDX17	HNRNPK
HNRNPK	DDX17
CAND1	CUL1
CUL1	CAND1
NOTCH1	CAND1
CAND1	ELAVL1
CAND1	SF3A1
CAND1	HNRNPH1
hsa-miR-494	CAND1
CAND1	CUL2
CUL2	CAND1
hsa-miR-513a-5p	CAND1
SUMO2	CAND1
hsa-miR-188-5p	CAND1
CAND1	DDX17
KAT2B	TCF3
TCF3	KAT2B
KAT2B	VHL
DDX17	KAT2B
CUL1	ELAVL1
CUL1	RANBP2
CUL1	HNRNPH1
hsa-miR-494	CUL1
CUL1	DDX17
NOTCH1	DDX17
ELAVL1	TCF3
TCF3	ELAVL1
ELAVL1	VHL
VHL	ELAVL1
ELAVL1	SH3KBP1
ELAVL1	HNRNPH1
CUL2	ELAVL1
ELAVL1	SUMO2
ELAVL1	DDX17
TCF3	DDX17
CD81	HNRNPH1
CD81	ITGA4
CD81	DDX17
HNRNPH1	RANBP2
hsa-miR-494	RANBP2
CUL2	RANBP2
SUMO2	RANBP2
hsa-miR-498	RANBP2
DDX17	RANBP2
VHL	HNRNPH1
VHL	CUL2
CUL2	VHL
hsa-miR-513a-5p	VHL
VHL	DDX17
SUMO2	SF3A1
WHSC1	SF3A1
DDX17	SF3A1
SUMO2	SH3KBP1
SH3KBP1	DDX17
CUL2	HNRNPH1
SUMO2	HNRNPH1
ITGA4	HNRNPH1
WHSC1	HNRNPH1
HNRNPH1	DDX17
hsa-miR-494	CUL2
hsa-miR-494	DDX17
hsa-miR-371-5p	CUL2
CUL2	DDX17
hsa-miR-513a-5p	SUMO2
hsa-miR-513a-5p	DDX17
hsa-miR-188-5p	SUMO2
SUMO2	DDX17
ITGA4	DDX17
WHSC1	DDX17
hsa-miR-498	DDX17
hsa-miR-371-5p	DDX17
hsa-miR-188-5p	DDX17
hsa-miR-491-5p	DDX17
