# Supplementary material for: A New Method for Discovering Disease-Specific MiRNA-Target Regulatory Networks
Source: PLoS One. 2015 Apr 7;10(4):e0122473. doi: 10.1371/journal.pone.0122473 (PMC4388573; doi:10.1371/journal.pone.0122473)
Supplement: S2 File — This file contains all the discovered regulatory subnetworks. (ZIP) [file pone.0122473.s002.zip › reg_subnetwork_DDX24.txt]

EP300	BRCA1
BRCA1	EP300
EP300	MYC
MYC	EP300
EP300	DDX24
BRCA1	MYC
MYC	BRCA1
BRCA1	SUMO2
SUMO2	BRCA1
BRCA1	DDX24
SUMO2	MYC
MYC	DDX24
CUL3	G3BP2
CUL3	CAND1
CAND1	CUL3
CUL3	HSPA5
hsa-miR-494	CUL3
SUMO2	CUL3
CUL3	DDX24
CAND1	G3BP2
hsa-miR-494	G3BP2
SUMO2	G3BP2
G3BP2	DDX24
CAND1	HSPA5
hsa-miR-494	CAND1
SUMO2	CAND1
CAND1	USP39
CAND1	DDX24
CSNK2A2	HSPA5
SUMO2	HSPA5
hsa-miR-575	HSPA5
DDX24	HSPA5
SIRT7	CSNK2A2
CSNK2A2	DDX24
hsa-miR-494	DDX24
SUMO2	USP39
SUMO2	DDX24
WHSC1	USP39
SIRT7	WHSC1
WHSC1	DDX24
USP39	DDX24
hsa-miR-575	DDX24
SIRT7	DDX24
