# Supplementary material for: A New Method for Discovering Disease-Specific MiRNA-Target Regulatory Networks
Source: PLoS One. 2015 Apr 7;10(4):e0122473. doi: 10.1371/journal.pone.0122473 (PMC4388573; doi:10.1371/journal.pone.0122473)
Supplement: S2 File — This file contains all the discovered regulatory subnetworks. (ZIP) [file pone.0122473.s002.zip › reg_subnetwork_DDX3X.txt]

SMAD3	ESR1
SMAD3	SP1
SP1	SMAD3
SMAD3	HDAC5
SMAD3	CUL1
SMAD3	NEDD4
NEDD4	SMAD3
RIOK2	SMAD3
SMAD3	DDX3X
ESR1	SP1
SP1	ESR1
ESR1	HDAC5
ESR1	CUL3
ESR1	TRAF6
ESR1	YWHAZ
ESR1	CAND1
ESR1	LMNA
YWHAQ	ESR1
CALM1	ESR1
ESR1	DDX3X
ILK	SP1
SP1	VHL
VHL	SP1
SP1	CALM1
SP1	DDX3X
HDAC5	YWHAZ
HDAC5	CAND1
HDAC5	YWHAQ
YWHAQ	HDAC5
HDAC5	DDX3X
CUL3	YWHAZ
CUL3	CAND1
CAND1	CUL3
CUL3	YWHAQ
CUL3	CUL1
CUL1	CUL3
CUL3	CUL4B
CUL3	ELAVL1
CUL3	ILK
CUL3	CALM1
SUMO2	CUL3
CUL3	DCUN1D1
DCUN1D1	CUL3
CUL3	CUL5
CUL5	CUL3
hsa-miR-548c-3p	CUL3
hsa-miR-92b	CUL3
hsa-miR-1237	CUL3
hsa-miR-371-5p	CUL3
CUL3	DDX3X
hsa-miR-548c-3p	TRAF6
hsa-miR-575	TRAF6
hsa-miR-370	TRAF6
hsa-miR-1237	TRAF6
hsa-miR-371-5p	TRAF6
TRAF6	DDX3X
YWHAZ	YWHAQ
YWHAQ	YWHAZ
CUL1	YWHAZ
ILK	YWHAZ
CUL2	YWHAZ
SUMO2	YWHAZ
ITGA4	YWHAZ
YWHAZ	DDX3X
CAND1	CUL1
CUL1	CAND1
CAND1	CUL4B
CUL4B	CAND1
CAND1	ELAVL1
CAND1	CUL2
CUL2	CAND1
SUMO2	CAND1
CAND1	DCUN1D1
DCUN1D1	CAND1
CAND1	CUL5
CUL5	CAND1
CAND1	DDX3X
YWHAQ	LMNA
LMNA	CRK
SUMO2	LMNA
ITGA4	LMNA
LMNA	DDX3X
ILK	YWHAQ
CRK	YWHAQ
YWHAQ	CALM1
CUL2	YWHAQ
SUMO2	YWHAQ
hsa-miR-526b	YWHAQ
YWHAQ	DDX3X
CUL1	ELAVL1
CUL1	ILK
CUL1	CALM1
CUL1	DCUN1D1
DCUN1D1	CUL1
CUL5	CUL1
CUL1	DDX3X
CUL4B	ELAVL1
CUL4B	CALM1
CUL2	CUL4B
CUL4B	DCUN1D1
DCUN1D1	CUL4B
CUL4B	CUL5
CUL5	CUL4B
CUL4B	DDX3X
NEDD4	ERG
ERG	NEDD4
NEDD4	DCUN1D1
hsa-miR-548c-3p	NEDD4
NEDD4	DDX3X
ELAVL1	VHL
VHL	ELAVL1
ELAVL1	CALM1
CUL2	ELAVL1
ELAVL1	SUMO2
CUL5	ELAVL1
ELAVL1	DDX3X
CUL5	ILK
ILK	DDX3X
CD81	ITGA4
CD81	EIF4A2
hsa-miR-1237	CD81
CD81	DDX3X
VHL	CUL2
CUL2	VHL
DCUN1D1	VHL
CUL5	VHL
VHL	DDX3X
hsa-miR-1237	CRK
CRK	DDX3X
hsa-miR-501-3p	CALM1
CALM1	DCUN1D1
hsa-miR-548c-3p	CALM1
hsa-miR-371-5p	CALM1
CALM1	DDX3X
hsa-miR-370	ERG
hsa-miR-526b	ERG
ERG	DDX3X
DCUN1D1	CUL2
CUL5	CUL2
hsa-miR-548c-3p	CUL2
hsa-miR-370	CUL2
hsa-miR-371-5p	CUL2
CUL2	DDX3X
SUMO2	DDX3X
ITGA4	DDX3X
hsa-miR-501-3p	CUL5
hsa-miR-501-3p	DDX3X
hsa-miR-548c-3p	RIOK2
hsa-miR-526b	RIOK2
hsa-miR-92b	RIOK2
RIOK2	DDX3X
EIF4A2	DDX3X
DCUN1D1	CUL5
CUL5	DCUN1D1
hsa-miR-548c-3p	DCUN1D1
hsa-miR-575	DCUN1D1
DCUN1D1	DDX3X
hsa-miR-548c-3p	CUL5
hsa-miR-370	CUL5
hsa-miR-1237	CUL5
CUL5	DDX3X
hsa-miR-548c-3p	DDX3X
hsa-miR-575	DDX3X
hsa-miR-370	DDX3X
hsa-miR-526b	DDX3X
hsa-miR-92b	DDX3X
hsa-miR-1237	DDX3X
hsa-miR-371-5p	DDX3X
