# Supplementary material for: A New Method for Discovering Disease-Specific MiRNA-Target Regulatory Networks
Source: PLoS One. 2015 Apr 7;10(4):e0122473. doi: 10.1371/journal.pone.0122473 (PMC4388573; doi:10.1371/journal.pone.0122473)
Supplement: S2 File — This file contains all the discovered regulatory subnetworks. (ZIP) [file pone.0122473.s002.zip › reg_subnetwork_DDX5.txt]

HDAC1	ESR1
ESR1	HDAC1
HDAC1	EP300
EP300	HDAC1
HDAC1	DDX17
DDX17	HDAC1
HDAC1	SMURF1
HDAC1	PIAS1
HDAC1	CTNNB1
CTNNB1	HDAC1
HDAC1	VHL
HDAC1	SF3A1
SF3A1	HDAC1
HDAC1	PRKAA1
PRKAA1	HDAC1
HDAC1	SUMO2
SUMO2	HDAC1
HDAC1	WHSC1
WHSC1	HDAC1
hsa-miR-671-5p	HDAC1
DDX5	HDAC1
HDAC1	DDX5
ESR1	EP300
EP300	ESR1
ESR1	NCOA2
NCOA2	ESR1
ESR1	NCOA1
NCOA1	ESR1
ESR1	ESR2
ESR2	ESR1
ESR1	NCOA3
NCOA3	ESR1
ESR1	DDX17
DDX17	ESR1
ESR1	PRKDC
ESR1	SMURF1
SMURF1	ESR1
ESR1	PIAS1
ESR1	CUL3
ESR1	DHX15
ESR1	DHX9
ESR1	HNRNPF
ESR1	HNRNPK
ESR1	YWHAZ
ESR1	CAND1
AKT1	ESR1
CTNNB1	ESR1
CALM1	ESR1
DDX5	ESR1
ESR1	DDX5
EP300	NCOA2
NCOA2	EP300
NCOA1	EP300
ESR2	EP300
EP300	NCOA3
NCOA3	EP300
EP300	DDX17
DDX17	EP300
EP300	AKT1
AKT1	EP300
EP300	CTNNB1
CTNNB1	EP300
EP300	VHL
VHL	EP300
EP300	PRKAA1
DDX5	EP300
EP300	DDX5
NCOA2	NCOA1
NCOA1	NCOA2
ESR2	NCOA2
NCOA2	NCOA3
NCOA3	NCOA2
NCOA2	DDX17
DDX17	NCOA2
SUMO2	NCOA2
DDX5	NCOA2
NCOA2	DDX5
NCOA1	ESR2
ESR2	NCOA1
NCOA1	NCOA3
NCOA3	NCOA1
NCOA1	DDX17
DDX17	NCOA1
DDX5	NCOA1
NCOA1	DDX5
ESR2	NCOA3
NCOA3	ESR2
ESR2	DDX17
CAND1	ESR2
ESR2	DDX5
NCOA3	DDX17
DDX17	NCOA3
CUL3	NCOA3
DDX5	NCOA3
NCOA3	DDX5
CUL3	DDX17
DDX17	DHX9
DDX17	HNRNPK
HNRNPK	DDX17
CAND1	DDX17
CUL1	DDX17
CD81	DDX17
VHL	DDX17
DDX17	SF3A1
HNRNPH1	DDX17
CUL2	DDX17
SUMO2	DDX17
ITGA4	DDX17
WHSC1	DDX17
DDX5	DDX17
DDX17	DDX5
CUL3	PRKDC
PRKDC	DHX9
DHX9	PRKDC
PRKDC	AKT1
AKT1	PRKDC
CSNK1A1	PRKDC
ILK	PRKDC
ERG	PRKDC
PRKAA1	PRKDC
SUMO2	PRKDC
ITGA4	PRKDC
RIOK2	PRKDC
WHSC1	PRKDC
CUL5	PRKDC
DDX5	PRKDC
SMURF1	DHX9
SMURF1	HNRNPF
SMURF1	HNRNPK
SMURF1	SF3A1
SMURF1	HNRNPH1
SMURF1	DDX5
PIAS1	YWHAZ
AKT1	PIAS1
PIAS1	SUMO2
SUMO2	PIAS1
PIAS1	DDX5
CUL3	DHX15
CUL3	DHX9
CUL3	HNRNPF
CUL3	HNRNPK
CUL3	YWHAZ
CUL3	CAND1
CAND1	CUL3
CUL3	CUL1
CUL1	CUL3
CUL3	CUL4B
CUL3	CTNNB1
CUL3	ILK
CUL3	SF3B3
CUL3	SF3A1
CUL3	CALM1
CUL3	HNRNPH1
SUMO2	CUL3
CUL3	DCUN1D1
DCUN1D1	CUL3
CUL3	CUL5
CUL5	CUL3
hsa-miR-1237	CUL3
hsa-miR-671-5p	CUL3
CUL3	DDX5
DHX15	HNRNPF
DHX15	HNRNPK
YWHAZ	DHX15
CAND1	DHX15
CUL1	DHX15
CUL4B	DHX15
CD81	DHX15
DHX15	SF3A1
CUL2	DHX15
SUMO2	DHX15
ITGA4	DHX15
CUL5	DHX15
DDX5	DHX15
DHX9	HNRNPF
DHX9	HNRNPK
HNRNPK	DHX9
YWHAZ	DHX9
CAND1	DHX9
CUL1	DHX9
CUL4B	DHX9
CTNNB1	DHX9
CRK	DHX9
CUL2	DHX9
SUMO2	DHX9
RIOK2	DHX9
DHX9	WHSC1
WHSC1	DHX9
DCUN1D1	DHX9
CUL5	DHX9
DDX5	DHX9
DHX9	DDX5
HNRNPF	HNRNPK
CAND1	HNRNPF
CUL1	HNRNPF
CSNK1A1	HNRNPF
CUL4B	HNRNPF
ILK	HNRNPF
NDRG1	HNRNPF
HNRNPH1	HNRNPF
CUL2	HNRNPF
PRKAA1	HNRNPF
SUMO2	HNRNPF
ITGA4	HNRNPF
RIOK2	HNRNPF
DCUN1D1	HNRNPF
CUL5	HNRNPF
DDX5	HNRNPF
YWHAZ	HNRNPK
CAND1	HNRNPK
CUL1	HNRNPK
CSNK1A1	HNRNPK
CUL4B	HNRNPK
CTNNB1	HNRNPK
CD81	HNRNPK
VHL	HNRNPK
HNRNPK	SF3B3
HNRNPK	SF3A1
HNRNPH1	HNRNPK
CUL2	HNRNPK
PRKAA1	HNRNPK
HNRNPK	SUMO2
SUMO2	HNRNPK
ITGA4	HNRNPK
RIOK2	HNRNPK
WHSC1	HNRNPK
DCUN1D1	HNRNPK
CUL5	HNRNPK
DDX5	HNRNPK
HNRNPK	DDX5
AKT1	YWHAZ
CUL1	YWHAZ
CSNK1A1	YWHAZ
YWHAZ	CTNNB1
CTNNB1	YWHAZ
ILK	YWHAZ
CUL2	YWHAZ
PRKAA1	YWHAZ
SUMO2	YWHAZ
ITGA4	YWHAZ
YWHAZ	DDX5
CAND1	CUL1
CUL1	CAND1
CAND1	CUL4B
CUL4B	CAND1
CAND1	SF3B3
CAND1	SF3A1
CAND1	HNRNPH1
CAND1	CUL2
CUL2	CAND1
SUMO2	CAND1
CAND1	DCUN1D1
DCUN1D1	CAND1
CAND1	CUL5
CUL5	CAND1
CAND1	DDX5
AKT1	CTNNB1
AKT1	ILK
ILK	AKT1
AKT1	CD81
CALM1	AKT1
AKT1	DDX5
CTNNB1	CUL1
CUL1	ILK
CUL1	SF3B3
CUL1	CALM1
CUL1	HNRNPH1
CUL1	DCUN1D1
DCUN1D1	CUL1
CUL5	CUL1
CUL1	DDX5
CSNK1A1	SF3B3
ITGA4	CSNK1A1
CSNK1A1	RIOK2
CSNK1A1	DDX5
CUL4B	CALM1
CUL4B	HNRNPH1
CUL2	CUL4B
CUL4B	DCUN1D1
DCUN1D1	CUL4B
CUL4B	CUL5
CUL5	CUL4B
hsa-miR-671-5p	CUL4B
CUL4B	DDX5
CTNNB1	NDRG1
NDRG1	CTNNB1
WHSC1	CTNNB1
CTNNB1	DDX5
ILK	SF3B3
ILK	HNRNPH1
CUL5	ILK
ILK	DDX5
CD81	SF3B3
CD81	HNRNPH1
CD81	ITGA4
hsa-miR-1237	CD81
CD81	DDX5
VHL	HNRNPH1
VHL	CUL2
CUL2	VHL
DCUN1D1	VHL
CUL5	VHL
VHL	DDX5
SF3A1	SF3B3
CUL2	SF3B3
WHSC1	SF3B3
hsa-miR-671-5p	SF3B3
hsa-miR-345	SF3B3
DDX5	SF3B3
hsa-miR-1237	CRK
CRK	DDX5
NDRG1	HNRNPH1
hsa-miR-1237	NDRG1
NDRG1	DDX5
SUMO2	SF3A1
WHSC1	SF3A1
DDX5	SF3A1
CALM1	DCUN1D1
hsa-miR-671-5p	CALM1
CALM1	DDX5
CUL2	HNRNPH1
PRKAA1	HNRNPH1
SUMO2	HNRNPH1
ITGA4	HNRNPH1
RIOK2	HNRNPH1
WHSC1	HNRNPH1
DCUN1D1	HNRNPH1
CUL5	HNRNPH1
DDX5	HNRNPH1
HNRNPH1	DDX5
hsa-miR-345	ERG
ERG	DDX5
DCUN1D1	CUL2
CUL5	CUL2
CUL2	DDX5
PRKAA1	DDX5
DDX5	SUMO2
SUMO2	DDX5
ITGA4	DDX5
RIOK2	DDX5
WHSC1	DDX5
DCUN1D1	CUL5
CUL5	DCUN1D1
DCUN1D1	DDX5
hsa-miR-1237	CUL5
CUL5	DDX5
hsa-miR-1237	DDX5
hsa-miR-671-5p	DDX5
hsa-miR-345	DDX5
