# Supplementary material for: A New Method for Discovering Disease-Specific MiRNA-Target Regulatory Networks
Source: PLoS One. 2015 Apr 7;10(4):e0122473. doi: 10.1371/journal.pone.0122473 (PMC4388573; doi:10.1371/journal.pone.0122473)
Supplement: S2 File — This file contains all the discovered regulatory subnetworks. (ZIP) [file pone.0122473.s002.zip › reg_subnetwork_DDX54.txt]

ESR1	ESR2
ESR2	ESR1
ESR1	PGR
PGR	ESR1
DDX54	ESR1
ESR1	DDX54
DDX54	ESR2
DDX54	PGR
NEDD4L	NR3C1
DDX54	NR3C1
SIRT7	CSNK2A2
CSNK2A2	DDX54
NEDD4L	DDX54
hsa-miR-130a	WHSC1
SIRT7	WHSC1
WHSC1	DDX54
hsa-miR-130a	SIRT7
hsa-miR-130a	DDX54
SIRT7	DDX54
