# Supplementary material for: A New Method for Discovering Disease-Specific MiRNA-Target Regulatory Networks
Source: PLoS One. 2015 Apr 7;10(4):e0122473. doi: 10.1371/journal.pone.0122473 (PMC4388573; doi:10.1371/journal.pone.0122473)
Supplement: S2 File — This file contains all the discovered regulatory subnetworks. (ZIP) [file pone.0122473.s002.zip › reg_subnetwork_DHX15.txt]

GRK5	YWHAZ
GRK5	YWHAB
GRK5	CUL4B
GRK5	DHX15
ESR1	DDX5
DDX5	ESR1
ESR1	HDAC5
ESR1	MYC
ESR1	CUL3
ESR1	HNRNPF
ESR1	HNRNPK
ESR1	YWHAZ
ESR1	YWHAB
ESR1	CAND1
ESR1	DHX15
CUL3	DDX5
DDX5	HNRNPF
DDX5	HNRNPK
HNRNPK	DDX5
YWHAZ	DDX5
CAND1	DDX5
CUL1	DDX5
CUL4B	DDX5
CD81	DDX5
DDX5	SF3A1
CUL2	DDX5
DDX5	SUMO2
SUMO2	DDX5
ITGA4	DDX5
CUL5	DDX5
DDX5	DHX15
HDAC5	HNRNPF
HDAC5	YWHAZ
HDAC5	YWHAB
HDAC5	CAND1
HDAC5	SF3A1
HDAC5	DHX15
MYC	HNRNPF
MYC	HNRNPK
MYC	YWHAB
MYC	CUL1
MYC	RANBP2
SUMO2	MYC
MYC	DHX15
CUL3	HNRNPF
CUL3	HNRNPK
CUL3	YWHAZ
CUL3	YWHAB
CUL3	CAND1
CAND1	CUL3
CUL3	CUL1
CUL1	CUL3
CUL3	CUL4B
CUL3	SF3A1
CUL3	PPP1CB
SUMO2	CUL3
CUL3	POLR2C
CUL3	CUL5
CUL5	CUL3
hsa-miR-513b	CUL3
CUL3	DHX15
HNRNPF	HNRNPK
CAND1	HNRNPF
CUL1	HNRNPF
CUL4B	HNRNPF
HNRNPF	RANBP2
CUL2	HNRNPF
SUMO2	HNRNPF
ITGA4	HNRNPF
CUL5	HNRNPF
hsa-miR-513b	HNRNPF
SIRT7	HNRNPF
DHX15	HNRNPF
YWHAZ	HNRNPK
CAND1	HNRNPK
CUL1	HNRNPK
CUL4B	HNRNPK
CD81	HNRNPK
HNRNPK	RANBP2
HNRNPK	SF3A1
CUL2	HNRNPK
HNRNPK	SUMO2
SUMO2	HNRNPK
ITGA4	HNRNPK
CUL5	HNRNPK
hsa-miR-513b	HNRNPK
DHX15	HNRNPK
CUL1	YWHAZ
CUL2	YWHAZ
SUMO2	YWHAZ
ITGA4	YWHAZ
YWHAZ	DHX15
SUMO2	YWHAB
ITGA4	YWHAB
hsa-miR-513b	YWHAB
YWHAB	DHX15
CAND1	CUL1
CUL1	CAND1
NOTCH1	CAND1
CAND1	CUL4B
CUL4B	CAND1
CAND1	SF3A1
CAND1	CUL2
CUL2	CAND1
SUMO2	CAND1
CAND1	CUL5
CUL5	CAND1
CAND1	DHX15
CUL1	RANBP2
CUL5	CUL1
CUL1	DHX15
NOTCH1	DHX15
CUL2	CUL4B
CUL4B	CUL5
CUL5	CUL4B
SIRT7	CUL4B
CUL4B	DHX15
CD81	ITGA4
CD81	DHX15
CUL2	RANBP2
SUMO2	RANBP2
SIRT7	RANBP2
DHX15	RANBP2
SUMO2	SF3A1
SIRT7	SF3A1
DHX15	SF3A1
hsa-miR-513b	PPP1CB
SIRT7	PPP1CB
PPP1CB	DHX15
CUL5	CUL2
CUL2	DHX15
SUMO2	POLR2C
SUMO2	DHX15
ITGA4	DHX15
CUL5	POLR2C
POLR2C	DHX15
hsa-miR-513b	CUL5
CUL5	DHX15
hsa-miR-513b	DHX15
SIRT7	DHX15
