# Supplementary material for: A New Method for Discovering Disease-Specific MiRNA-Target Regulatory Networks
Source: PLoS One. 2015 Apr 7;10(4):e0122473. doi: 10.1371/journal.pone.0122473 (PMC4388573; doi:10.1371/journal.pone.0122473)
Supplement: S2 File — This file contains all the discovered regulatory subnetworks. (ZIP) [file pone.0122473.s002.zip › reg_subnetwork_DHX9.txt]

JUN	ESR1
BRCA1	JUN
PRKDC	JUN
JUN	GTF2B
GTF2B	JUN
SUMO2	JUN
JUN	DHX9
GRK5	PRKDC
GRK5	XRCC5
GRK5	YWHAZ
GRK5	YWHAQ
GRK5	CUL4B
GRK5	DHX9
ILF2	PTRF
DHX9	PTRF
ESR1	BRCA1
BRCA1	ESR1
ESR1	DDX17
DDX17	ESR1
ESR1	DDX5
DDX5	ESR1
ESR1	HDAC5
ESR1	PRKDC
ESR1	XRCC5
ESR1	GTF2B
ESR1	SMURF1
SMURF1	ESR1
ESR1	CUL3
ESR1	EWSR1
ESR1	HNRNPF
ESR1	HNRNPK
ESR1	ILF2
ESR1	H2AFX
ESR1	YWHAZ
ESR1	CAND1
ESR1	HNRNPC
YWHAQ	ESR1
CTNNB1	ESR1
ESR1	DHX9
PRKDC	BRCA1
XRCC5	BRCA1
BRCA1	H2AFX
H2AFX	BRCA1
BRCA1	YWHAZ
BRCA1	TP63
BRCA1	CTNNB1
CTNNB1	BRCA1
BRCA1	SUMO2
SUMO2	BRCA1
DHX9	BRCA1
BRCA1	DHX9
DDX17	DDX5
DDX5	DDX17
HDAC5	DDX17
XRCC5	DDX17
CUL3	DDX17
DDX17	HNRNPK
HNRNPK	DDX17
CAND1	DDX17
CUL1	DDX17
DDX17	RANBP2
hsa-miR-494	DDX17
CUL2	DDX17
SUMO2	DDX17
WHSC1	DDX17
DDX17	DHX9
DDX5	PRKDC
SMURF1	DDX5
CUL3	DDX5
DDX5	HNRNPF
DDX5	HNRNPK
HNRNPK	DDX5
YWHAZ	DDX5
CAND1	DDX5
CUL1	DDX5
CUL4B	DDX5
CTNNB1	DDX5
CRK	DDX5
CUL2	DDX5
DDX5	SUMO2
SUMO2	DDX5
RIOK2	DDX5
WHSC1	DDX5
DCUN1D1	DDX5
CUL5	DDX5
DHX9	DDX5
DDX5	DHX9
HDAC5	PRKDC
HDAC5	XRCC5
HDAC5	HNRNPF
HDAC5	ILF2
HDAC5	YWHAZ
HDAC5	CAND1
HDAC5	YWHAQ
YWHAQ	HDAC5
HDAC5	DDX1
HDAC5	QARS
HDAC5	DHX9
PRKDC	XRCC5
XRCC5	PRKDC
CUL3	PRKDC
PRKDC	ILF2
ILF2	PRKDC
PRKDC	H2AFX
H2AFX	PRKDC
PRKDC	HNRNPC
YWHAQ	PRKDC
PRKDC	RANBP2
SUMO2	PRKDC
RIOK2	PRKDC
WHSC1	PRKDC
CUL5	PRKDC
DHX9	PRKDC
PRKDC	DHX9
SMURF1	XRCC5
CUL3	XRCC5
ILF2	XRCC5
XRCC5	H2AFX
H2AFX	XRCC5
HNRNPC	XRCC5
XRCC5	CUL2
SUMO2	XRCC5
WHSC1	XRCC5
DHX9	XRCC5
XRCC5	DHX9
SMURF1	GTF2B
DHX9	GTF2B
SMURF1	HNRNPF
SMURF1	HNRNPK
YWHAQ	SMURF1
SMURF1	DHX9
CUL3	EWSR1
CUL3	HNRNPF
CUL3	HNRNPK
CUL3	ILF2
CUL3	YWHAZ
CUL3	CAND1
CAND1	CUL3
CUL3	HNRNPC
CUL3	YWHAQ
CUL3	CUL1
CUL1	CUL3
CUL3	CUL4B
CUL3	CTNNB1
CUL3	DDX1
CUL3	QARS
hsa-miR-494	CUL3
SUMO2	CUL3
CUL3	DCUN1D1
DCUN1D1	CUL3
CUL3	CUL5
CUL5	CUL3
CUL3	DHX9
CAND1	EWSR1
CUL1	EWSR1
CUL4B	EWSR1
CUL2	EWSR1
RIOK2	EWSR1
WHSC1	EWSR1
DCUN1D1	EWSR1
CUL5	EWSR1
DHX9	EWSR1
HNRNPF	HNRNPK
CAND1	HNRNPF
YWHAQ	HNRNPF
CUL1	HNRNPF
CUL4B	HNRNPF
HNRNPF	RANBP2
CUL2	HNRNPF
SUMO2	HNRNPF
RIOK2	HNRNPF
DCUN1D1	HNRNPF
CUL5	HNRNPF
DHX9	HNRNPF
YWHAZ	HNRNPK
CAND1	HNRNPK
YWHAQ	HNRNPK
HNRNPK	TP63
TP63	HNRNPK
CUL1	HNRNPK
CUL4B	HNRNPK
CTNNB1	HNRNPK
HNRNPK	RANBP2
HNRNPK	DDX1
DDX1	HNRNPK
CUL2	HNRNPK
HNRNPK	SUMO2
SUMO2	HNRNPK
RIOK2	HNRNPK
WHSC1	HNRNPK
DCUN1D1	HNRNPK
CUL5	HNRNPK
DHX9	HNRNPK
HNRNPK	DHX9
H2AFX	ILF2
CAND1	ILF2
CUL1	ILF2
CUL4B	ILF2
ILF2	RANBP2
DDX1	ILF2
ILF2	BIRC2
BIRC2	ILF2
CUL2	ILF2
SUMO2	ILF2
RIOK2	ILF2
WHSC1	ILF2
DCUN1D1	ILF2
CUL5	ILF2
DHX9	ILF2
H2AFX	YWHAZ
H2AFX	HNRNPC
YWHAQ	H2AFX
H2AFX	QARS
DHX9	H2AFX
H2AFX	DHX9
YWHAZ	YWHAQ
YWHAQ	YWHAZ
CUL1	YWHAZ
YWHAZ	CTNNB1
CTNNB1	YWHAZ
YWHAZ	KIF5B
CUL2	YWHAZ
SUMO2	YWHAZ
YWHAZ	DHX9
CAND1	HNRNPC
CAND1	CUL1
CUL1	CAND1
CAND1	CUL4B
CUL4B	CAND1
CAND1	DDX1
hsa-miR-494	CAND1
CAND1	CUL2
CUL2	CAND1
SUMO2	CAND1
CAND1	DCUN1D1
DCUN1D1	CAND1
CAND1	CUL5
CUL5	CAND1
CAND1	USP39
CAND1	DHX9
YWHAQ	HNRNPC
CUL1	HNRNPC
hsa-miR-494	HNRNPC
CUL2	HNRNPC
SUMO2	HNRNPC
WHSC1	HNRNPC
CUL5	HNRNPC
HNRNPC	USP39
HNRNPC	DHX9
YWHAQ	KIF5B
YWHAQ	DDX1
CRK	YWHAQ
CUL2	YWHAQ
SUMO2	YWHAQ
YWHAQ	DHX9
TP63	DHX9
CTNNB1	CUL1
CUL1	RANBP2
CUL1	DDX1
CUL1	QARS
hsa-miR-494	CUL1
CUL1	DCUN1D1
DCUN1D1	CUL1
CUL5	CUL1
CUL1	DHX9
CUL4B	DDX1
hsa-miR-494	CUL4B
CUL2	CUL4B
CUL4B	DCUN1D1
DCUN1D1	CUL4B
CUL4B	CUL5
CUL5	CUL4B
CUL4B	DHX9
CTNNB1	RANBP2
CTNNB1	DDX1
CTNNB1	PSEN1
PSEN1	CTNNB1
WHSC1	CTNNB1
CTNNB1	DHX9
RANBP2	KIF5B
DHX9	KIF5B
hsa-miR-494	RANBP2
CUL2	RANBP2
SUMO2	RANBP2
DHX9	RANBP2
DDX1	QARS
CUL2	DDX1
SUMO2	DDX1
WHSC1	DDX1
DCUN1D1	DDX1
CUL5	DDX1
DHX9	DDX1
BIRC2	DHX9
CRK	DHX9
hsa-miR-494	PSEN1
DHX9	PSEN1
RIOK2	QARS
DHX9	QARS
hsa-miR-494	CUL2
hsa-miR-494	DHX9
DCUN1D1	CUL2
CUL5	CUL2
CUL2	DHX9
SUMO2	USP39
SUMO2	DHX9
RIOK2	DHX9
WHSC1	USP39
DHX9	WHSC1
WHSC1	DHX9
DCUN1D1	CUL5
CUL5	DCUN1D1
DCUN1D1	DHX9
CUL5	DHX9
DHX9	USP39
