# Supplementary material for: A New Method for Discovering Disease-Specific MiRNA-Target Regulatory Networks
Source: PLoS One. 2015 Apr 7;10(4):e0122473. doi: 10.1371/journal.pone.0122473 (PMC4388573; doi:10.1371/journal.pone.0122473)
Supplement: S2 File — This file contains all the discovered regulatory subnetworks. (ZIP) [file pone.0122473.s002.zip › reg_subnetwork_DLC1.txt]

hsa-miR-200c	CAV1
hsa-miR-20a	CAV1
hsa-miR-106b	CAV1
hsa-miR-106a	CAV1
hsa-miR-17	CAV1
hsa-miR-93	CAV1
CAV1	DLC1
hsa-miR-200c	DLC1
hsa-miR-20a	DLC1
hsa-miR-106b	DLC1
hsa-miR-106a	DLC1
hsa-miR-17	DLC1
hsa-miR-93	DLC1
