# Supplementary material for: A New Method for Discovering Disease-Specific MiRNA-Target Regulatory Networks
Source: PLoS One. 2015 Apr 7;10(4):e0122473. doi: 10.1371/journal.pone.0122473 (PMC4388573; doi:10.1371/journal.pone.0122473)
Supplement: S2 File — This file contains all the discovered regulatory subnetworks. (ZIP) [file pone.0122473.s002.zip › reg_subnetwork_DMC1.txt]

BRCA2	RAD51
RAD51	BRCA2
hsa-miR-340	BRCA2
DMC1	BRCA2
BRCA2	DMC1
RAD51	DNAJA3
hsa-miR-20b	RAD51
DMC1	RAD51
RAD51	DMC1
DMC1	DNAJA3
hsa-miR-340	DMC1
hsa-miR-20b	DMC1
