# Supplementary material for: A New Method for Discovering Disease-Specific MiRNA-Target Regulatory Networks
Source: PLoS One. 2015 Apr 7;10(4):e0122473. doi: 10.1371/journal.pone.0122473 (PMC4388573; doi:10.1371/journal.pone.0122473)
Supplement: S2 File — This file contains all the discovered regulatory subnetworks. (ZIP) [file pone.0122473.s002.zip › reg_subnetwork_DNAJA2.txt]

SMAD3	SMAD2
SMAD2	SMAD3
MYC	SMAD3
SMAD3	EPAS1
hsa-miR-491-5p	SMAD3
SMAD3	DNAJA2
MYC	SMAD2
ELAVL1	SMAD2
hsa-miR-494	SMAD2
hsa-miR-513b	SMAD2
hsa-miR-371-5p	SMAD2
SMAD2	DNAJA2
RB1	MYC
ELAVL1	MYC
MYC	VHL
VHL	MYC
MYC	DNAJA2
CUL3	ELAVL1
CUL3	ILK
hsa-miR-494	CUL3
hsa-miR-513b	CUL3
hsa-miR-371-5p	CUL3
CUL3	DNAJA2
ELAVL1	OXSR1
hsa-miR-494	OXSR1
OXSR1	DNAJA2
ELAVL1	CSNK1A1
hsa-miR-513b	CSNK1A1
hsa-miR-371-5p	CSNK1A1
CSNK1A1	DNAJA2
hsa-miR-494	RB1
DNAJA2	RB1
RB1	DNAJA2
ELAVL1	EPAS1
ELAVL1	VHL
VHL	ELAVL1
ELAVL1	PRKAA1
ELAVL1	DNAJA2
ILK	DNAJA2
EPAS1	VHL
VHL	EPAS1
hsa-miR-491-5p	EPAS1
EPAS1	DNAJA2
VHL	DNAJA2
hsa-miR-494	DNAJA2
PRKAA1	CFTR
PRKAA1	DNAJA2
CFTR	DNAJA2
hsa-miR-513b	DNAJA2
hsa-miR-371-5p	DNAJA2
hsa-miR-491-5p	DNAJA2
