# Supplementary material for: A New Method for Discovering Disease-Specific MiRNA-Target Regulatory Networks
Source: PLoS One. 2015 Apr 7;10(4):e0122473. doi: 10.1371/journal.pone.0122473 (PMC4388573; doi:10.1371/journal.pone.0122473)
Supplement: S2 File — This file contains all the discovered regulatory subnetworks. (ZIP) [file pone.0122473.s002.zip › reg_subnetwork_DNAJA3.txt]

EGFR	CRK
CRK	EGFR
DNAJA3	EGFR
BRCA1	MYC
MYC	BRCA1
BRCA1	RAD51
RAD51	BRCA1
hsa-miR-150	BRCA1
BRCA1	DNAJA3
MYC	VHL
VHL	MYC
MYC	DNAJA3
CUL3	CLTC
CUL3	USP7
CUL3	ILK
CUL3	CUL5
CUL5	CUL3
CUL3	DNAJA3
CUL5	CLTC
CLTC	DNAJA3
ATXN1	USP7
USP7	DNAJA3
CUL5	ILK
ILK	DNAJA3
RAD51	DMC1
DMC1	RAD51
RAD51	DNAJA3
CUL5	VHL
VHL	DNAJA3
ATXN1	CRK
CRK	DNAJA3
CUL5	DNAJA3
ATXN1	DNAJA3
DMC1	DNAJA3
hsa-miR-150	DNAJA3
