# Supplementary material for: A New Method for Discovering Disease-Specific MiRNA-Target Regulatory Networks
Source: PLoS One. 2015 Apr 7;10(4):e0122473. doi: 10.1371/journal.pone.0122473 (PMC4388573; doi:10.1371/journal.pone.0122473)
Supplement: S2 File — This file contains all the discovered regulatory subnetworks. (ZIP) [file pone.0122473.s002.zip › reg_subnetwork_DNAJC10.txt]

CUL3	VCP
VCP	HSPA5
VCP	CUL1
VCP	CUL2
CUL2	VCP
VCP	CUL5
VCP	DNAJC10
CUL3	CAND1
CAND1	CUL3
CUL3	HSPA5
CUL3	CUL1
CUL1	CUL3
CUL3	CUL4B
CUL3	ILK
hsa-miR-494	CUL3
CUL3	DCUN1D1
DCUN1D1	CUL3
CUL3	CUL5
CUL5	CUL3
hsa-miR-548c-3p	CUL3
hsa-miR-760	CUL3
CUL3	DNAJC10
CAND1	HSPA5
CAND1	CUL1
CUL1	CAND1
CAND1	CUL4B
CUL4B	CAND1
hsa-miR-494	CAND1
CAND1	CUL2
CUL2	CAND1
CAND1	DCUN1D1
DCUN1D1	CAND1
CAND1	CUL5
CUL5	CAND1
CAND1	DNAJC10
CUL1	HSPA5
CUL4B	HSPA5
ILK	HSPA5
CUL2	HSPA5
DCUN1D1	HSPA5
CUL5	HSPA5
hsa-miR-584	HSPA5
HSPA5	DNAJC10
CUL1	ILK
hsa-miR-494	CUL1
CUL1	DCUN1D1
DCUN1D1	CUL1
CUL5	CUL1
CUL1	DNAJC10
hsa-miR-494	CUL4B
CUL2	CUL4B
CUL4B	DCUN1D1
DCUN1D1	CUL4B
CUL4B	CUL5
CUL5	CUL4B
CUL4B	DNAJC10
CUL5	ILK
ILK	DNAJC10
hsa-miR-494	CUL2
hsa-miR-494	DNAJC10
DCUN1D1	CUL2
CUL5	CUL2
hsa-miR-548c-3p	CUL2
hsa-miR-584	CUL2
CUL2	DNAJC10
DCUN1D1	CUL5
CUL5	DCUN1D1
hsa-miR-548c-3p	DCUN1D1
DCUN1D1	DNAJC10
hsa-miR-548c-3p	CUL5
hsa-miR-760	CUL5
hsa-miR-584	CUL5
CUL5	DNAJC10
hsa-miR-548c-3p	DNAJC10
hsa-miR-760	DNAJC10
hsa-miR-584	DNAJC10
