# Supplementary material for: A New Method for Discovering Disease-Specific MiRNA-Target Regulatory Networks
Source: PLoS One. 2015 Apr 7;10(4):e0122473. doi: 10.1371/journal.pone.0122473 (PMC4388573; doi:10.1371/journal.pone.0122473)
Supplement: S2 File — This file contains all the discovered regulatory subnetworks. (ZIP) [file pone.0122473.s002.zip › reg_subnetwork_DNMT1.txt]

HDAC1	SP1
SP1	HDAC1
HDAC1	STAT3
STAT3	HDAC1
HDAC1	SP3
SP3	HDAC1
HDAC1	MTA2
MTA2	HDAC1
HDAC1	RBBP4
RBBP4	HDAC1
HDAC1	E2F1
E2F1	HDAC1
HDAC1	EZH2
EZH2	HDAC1
HDAC1	RB1
RB1	HDAC1
HDAC1	UHRF1
UHRF1	HDAC1
HDAC1	RUNX1T1
RUNX1T1	HDAC1
HDAC1	RUNX1
RUNX1	HDAC1
HDAC1	SMARCA5
HDAC1	SUMO2
SUMO2	HDAC1
HDAC1	DNMT3B
DNMT3B	HDAC1
DNMT1	HDAC1
HDAC1	DNMT1
SP1	STAT3
STAT3	SP1
SP1	SP3
SP3	SP1
SP1	RBBP4
SP1	E2F1
E2F1	SP1
SP1	RB1
RB1	SP1
DNMT1	SP1
SP1	DNMT1
NRIP1	E2F1
E2F1	NRIP1
NRIP1	YWHAQ
YWHAQ	NRIP1
SUMO2	NRIP1
NRIP1	DNMT3B
DNMT3B	NRIP1
DNMT1	NRIP1
NRIP1	DNMT1
STAT3	RB1
RB1	STAT3
STAT3	SETD7
SETD7	STAT3
SIRT1	STAT3
SUMO2	STAT3
DNMT1	STAT3
STAT3	DNMT1
SP3	RBBP4
E2F1	SP3
SUMO2	SP3
DNMT1	SP3
SP3	DNMT1
MTA2	RBBP4
RBBP4	MTA2
SUMO2	MTA2
SIRT7	MTA2
DNMT1	MTA2
E2F1	RBBP4
EZH2	RBBP4
RB1	RBBP4
RBBP4	SMARCA5
SMARCA5	RBBP4
RBBP4	SUZ12
SUZ12	RBBP4
SUMO2	RBBP4
SIRT7	RBBP4
DNMT1	RBBP4
RBBP4	DNMT1
E2F1	GSK3B
E2F1	YWHAQ
YWHAQ	E2F1
E2F1	RB1
RB1	E2F1
SETD7	E2F1
SIRT1	E2F1
hsa-miR-152	E2F1
hsa-miR-148a	E2F1
hsa-miR-377	E2F1
DNMT1	E2F1
GSK3B	HSPA5
AKT1	HSPA5
SIRT1	HSPA5
SUMO2	HSPA5
DNMT1	HSPA5
USP7	EZH2
EZH2	AKT1
AKT1	EZH2
EZH2	UHRF1
UHRF1	EZH2
EZH2	SIRT1
SIRT1	EZH2
EZH2	SUZ12
SUZ12	EZH2
EZH2	DNMT3B
DNMT3B	EZH2
DNMT1	EZH2
EZH2	DNMT1
AKT1	GSK3B
GSK3B	SMARCA5
GSK3B	DNMT1
USP7	UHRF1
UHRF1	USP7
USP7	CHEK1
USP7	SUZ12
SUMO2	USP7
SIRT7	USP7
DNMT1	USP7
USP7	DNMT1
SUMO2	YWHAQ
YWHAQ	DNMT1
AKT1	CHEK1
CHEK1	AKT1
AKT1	SIRT1
SIRT1	AKT1
DNMT1	AKT1
AKT1	DNMT1
RB1	TCF3
TCF3	RB1
RB1	UHRF1
UHRF1	RB1
CHEK1	RB1
SIRT1	RB1
SUMO2	RB1
DNMT1	RB1
RB1	DNMT1
RUNX1T1	TCF3
RUNX1	TCF3
TCF3	DNMT1
UHRF1	SUZ12
SUMO2	UHRF1
UHRF1	DNMT3B
DNMT3B	UHRF1
hsa-miR-152	UHRF1
hsa-miR-148a	UHRF1
DNMT1	UHRF1
UHRF1	DNMT1
SETD7	SIRT1
SIRT1	SETD7
DNMT1	SETD7
SETD7	DNMT1
SIRT1	CHEK1
DNMT1	CHEK1
CHEK1	DNMT1
SIRT1	SUZ12
DNMT3B	SIRT1
DNMT1	SIRT1
SIRT1	DNMT1
RUNX1	RUNX1T1
DNMT1	RUNX1T1
RUNX1T1	DNMT1
DNMT1	RUNX1
SUMO2	SMARCA5
SMARCA5	DNMT3B
DNMT3B	SMARCA5
DNMT1	SMARCA5
SMARCA5	DNMT1
SUMO2	SH3KBP1
hsa-miR-148a	SH3KBP1
SH3KBP1	DNMT1
SUMO2	SUZ12
DNMT3B	SUZ12
SUZ12	DNMT1
SUMO2	DNMT1
hsa-miR-377	DNMT3B
DNMT1	DNMT3B
DNMT3B	DNMT1
hsa-miR-152	SIRT7
hsa-miR-152	DNMT1
hsa-miR-148a	DNMT1
hsa-miR-377	DNMT1
SIRT7	DNMT1
