# Supplementary material for: A New Method for Discovering Disease-Specific MiRNA-Target Regulatory Networks
Source: PLoS One. 2015 Apr 7;10(4):e0122473. doi: 10.1371/journal.pone.0122473 (PMC4388573; doi:10.1371/journal.pone.0122473)
Supplement: S2 File — This file contains all the discovered regulatory subnetworks. (ZIP) [file pone.0122473.s002.zip › reg_subnetwork_DNMT3B.txt]

HDAC1	PIAS1
HDAC1	SIN3A
SIN3A	HDAC1
HDAC1	EZH2
EZH2	HDAC1
HDAC1	DNMT1
DNMT1	HDAC1
HDAC1	UHRF1
UHRF1	HDAC1
HDAC1	CREB1
CREB1	HDAC1
HDAC1	SMARCA5
DNMT3B	HDAC1
HDAC1	DNMT3B
NRIP1	DNMT1
DNMT1	NRIP1
DNMT3B	NRIP1
NRIP1	DNMT3B
CREB1	PIAS1
PIAS1	DNMT3B
CUL3	CUL1
CUL1	CUL3
CUL3	POLR2C
CUL3	CUL5
CUL5	CUL3
DNMT3B	CUL3
SMARCA5	SIN3A
DNMT3B	SIN3A
EZH2	DNMT1
DNMT1	EZH2
EZH2	UHRF1
UHRF1	EZH2
EZH2	SIRT1
SIRT1	EZH2
EZH2	SUZ12
SUZ12	EZH2
hsa-miR-363	EZH2
hsa-miR-26b	EZH2
hsa-miR-26a	EZH2
hsa-let-7d	EZH2
hsa-let-7i	EZH2
hsa-let-7a	EZH2
hsa-let-7e	EZH2
hsa-let-7f	EZH2
hsa-let-7g	EZH2
hsa-miR-98	EZH2
DNMT3B	EZH2
EZH2	DNMT3B
UHRF1	CUL1
CUL5	CUL1
DNMT3B	CUL1
DNMT1	UHRF1
UHRF1	DNMT1
DNMT1	SIRT1
SIRT1	DNMT1
DNMT1	SMARCA5
SMARCA5	DNMT1
SUZ12	DNMT1
hsa-miR-377	DNMT1
DNMT3B	DNMT1
DNMT1	DNMT3B
UHRF1	SUZ12
hsa-let-7d	UHRF1
hsa-let-7i	UHRF1
hsa-let-7a	UHRF1
hsa-let-7e	UHRF1
hsa-let-7f	UHRF1
hsa-let-7g	UHRF1
hsa-miR-98	UHRF1
DNMT3B	UHRF1
UHRF1	DNMT3B
SIRT1	CREB1
SIRT1	SUZ12
DNMT3B	SIRT1
SMARCA5	CREB1
CREB1	SUZ12
DNMT3B	CREB1
CUL5	SMARCA5
DNMT3B	SMARCA5
SMARCA5	DNMT3B
DNMT3B	SUZ12
CUL5	CUL2
DNMT3B	CUL2
CUL5	POLR2C
POLR2C	UBE2W
DNMT3B	POLR2C
DNMT3B	CUL5
UBE2W	DNMT3B
hsa-miR-363	DNMT3B
hsa-miR-26b	DNMT3B
hsa-miR-26a	DNMT3B
hsa-let-7d	DNMT3B
hsa-let-7i	DNMT3B
hsa-let-7a	DNMT3B
hsa-let-7e	DNMT3B
hsa-let-7f	DNMT3B
hsa-let-7g	DNMT3B
hsa-miR-98	DNMT3B
hsa-miR-377	DNMT3B
