# Supplementary material for: A New Method for Discovering Disease-Specific MiRNA-Target Regulatory Networks
Source: PLoS One. 2015 Apr 7;10(4):e0122473. doi: 10.1371/journal.pone.0122473 (PMC4388573; doi:10.1371/journal.pone.0122473)
Supplement: S2 File — This file contains all the discovered regulatory subnetworks. (ZIP) [file pone.0122473.s002.zip › reg_subnetwork_DTL.txt]

CDKN1A	DDB1
DDB1	CDKN1A
CHEK1	CDKN1A
DTL	CDKN1A
CDKN1A	DTL
DDB1	CUL4B
CUL4B	DDB1
CHEK1	DDB1
DTL	DDB1
DDB1	DTL
DTL	CUL4B
CUL4B	DTL
hsa-miR-24	CHEK1
DTL	CHEK1
CHEK1	DTL
hsa-miR-24	DTL
