# Supplementary material for: A New Method for Discovering Disease-Specific MiRNA-Target Regulatory Networks
Source: PLoS One. 2015 Apr 7;10(4):e0122473. doi: 10.1371/journal.pone.0122473 (PMC4388573; doi:10.1371/journal.pone.0122473)
Supplement: S2 File — This file contains all the discovered regulatory subnetworks. (ZIP) [file pone.0122473.s002.zip › reg_subnetwork_E2F1.txt]

HDAC1	AR
AR	HDAC1
HDAC1	ESR1
ESR1	HDAC1
HDAC1	SP1
SP1	HDAC1
HDAC1	CDKN2A
BRCA1	HDAC1
HDAC1	SP3
SP3	HDAC1
HDAC1	RBBP4
RBBP4	HDAC1
HDAC1	CDKN1A
CDKN1A	HDAC1
HDAC1	RB1
RB1	HDAC1
HDAC1	DNMT1
DNMT1	HDAC1
HDAC1	RBL1
RBL1	HDAC1
HDAC1	RBL2
RBL2	HDAC1
HDAC1	ATM
ATM	HDAC1
E2F1	HDAC1
HDAC1	E2F1
FHL2	AR
AR	FHL2
ESR1	FHL2
BRCA1	FHL2
E2F1	FHL2
SP1	AR
BRCA1	AR
AR	NCOA6
NCOA6	AR
AR	NCOA3
NCOA3	AR
GSK3B	AR
YWHAQ	AR
RB1	AR
AR	GTF2H1
SETD7	AR
AR	SIRT1
SIRT1	AR
CCNE1	AR
E2F1	AR
AR	E2F1
ESR1	SP1
SP1	ESR1
ESR1	PRDM2
PRDM2	ESR1
ESR1	BRCA1
BRCA1	ESR1
ESR1	NRIP1
NRIP1	ESR1
ESR1	NCOA6
NCOA6	ESR1
ESR1	NCOA3
NCOA3	ESR1
ESR1	SP3
ESR1	RBBP4
ESR1	CDKN1A
CDKN1A	ESR1
ESR1	DDB1
YWHAQ	ESR1
GTF2H1	ESR1
SETD7	ESR1
SIRT1	ESR1
E2F1	ESR1
ESR1	E2F1
SP1	CDKN2A
CDKN2A	SP1
SP1	BRCA1
BRCA1	SP1
SP1	SP3
SP3	SP1
SP1	RBBP4
SP1	RB1
RB1	SP1
SP1	DNMT1
DNMT1	SP1
SP1	RBL1
RBL1	SP1
SP1	CCNA2
CCNA2	SP1
KLF6	SP1
E2F1	SP1
SP1	E2F1
CDKN2A	BRCA1
BRCA1	CDKN2A
MDM4	CDKN2A
hsa-miR-204	CDKN2A
CDKN2A	E2F1
PRDM2	RB1
RB1	PRDM2
PRDM2	E2F1
BRCA1	NCOA3
NCOA3	BRCA1
RBBP4	BRCA1
BRCA1	RB1
RB1	BRCA1
BRCA1	RBL1
BRCA1	RBL2
SIRT1	BRCA1
BRCA1	ATM
ATM	BRCA1
BRCA1	CCNE1
CCNA2	BRCA1
hsa-miR-205	BRCA1
hsa-miR-20a	BRCA1
hsa-miR-20b	BRCA1
hsa-miR-17	BRCA1
hsa-miR-150	BRCA1
BRCA1	E2F1
NRIP1	YWHAQ
YWHAQ	NRIP1
NRIP1	DNMT1
DNMT1	NRIP1
E2F1	NRIP1
NRIP1	E2F1
NCOA6	RB1
RB1	NCOA6
E2F1	NCOA6
GSK3B	NCOA3
NCOA3	KAT2B
KAT2B	NCOA3
YWHAQ	NCOA3
E2F1	NCOA3
NCOA3	E2F1
SP3	RBBP4
SP3	DNMT1
DNMT1	SP3
HDAC8	SP3
E2F1	SP3
CDKN1A	RBBP4
DDB1	RBBP4
RB1	RBBP4
RBBP4	DNMT1
DNMT1	RBBP4
RBL2	RBBP4
MYBL2	RBBP4
E2F1	RBBP4
CDKN1A	DDB1
DDB1	CDKN1A
CDKN1A	MDM4
MDM4	CDKN1A
CDKN1A	YWHAQ
YWHAQ	CDKN1A
CUL1	CDKN1A
RB1	CDKN1A
CDKN1A	CCNE1
CCNE1	CDKN1A
CDKN1A	CCNA2
CCNA2	CDKN1A
hsa-miR-20a	CDKN1A
hsa-miR-17	CDKN1A
E2F1	CDKN1A
DDB1	CDT1
CDT1	DDB1
CUL1	DDB1
E2F1	DDB1
KAT2B	CDT1
CDT1	CUL1
CDT1	CCNE1
CDT1	CCNA2
hsa-miR-204	CDT1
hsa-miR-20a	CDT1
hsa-miR-20b	CDT1
CDT1	E2F1
GSK3B	DNMT1
GSK3B	BIRC2
GSK3B	CCNE1
E2F1	GSK3B
KAT2B	RB1
RB1	KAT2B
KAT2B	SIRT1
SIRT1	KAT2B
KAT2B	CCNA2
KAT2B	E2F1
MDM4	YWHAQ
MDM4	CSNK1A1
CSNK1A1	MDM4
MDM4	RB1
RB1	MDM4
E2F1	MDM4
CSNK1A1	YWHAQ
YWHAQ	DNMT1
E2F1	YWHAQ
YWHAQ	E2F1
RBL2	CUL1
CUL1	CCNE1
CUL1	CCNA2
E2F1	CUL1
CUL1	E2F1
E2F1	CSNK1A1
RB1	DNMT1
DNMT1	RB1
RB1	RBL1
RB1	RBL2
RB1	TFDP2
RB1	GTF2H1
SIRT1	RB1
CCNE1	RB1
CCNA2	RB1
E2F1	RB1
RB1	E2F1
DNMT1	SETD7
SETD7	DNMT1
DNMT1	SIRT1
SIRT1	DNMT1
hsa-miR-152	DNMT1
hsa-miR-148a	DNMT1
hsa-miR-377	DNMT1
DNMT1	E2F1
RBL2	RBL1
RBL1	TFDP2
RBL1	MYBL2
MYBL2	RBL1
CCNE1	RBL1
RBL1	CCNA2
CCNA2	RBL1
E2F1	RBL1
RBL1	E2F1
RBL2	TFDP2
RBL2	CCNE1
CCNE1	RBL2
RBL2	CCNA2
RBL2	E2F1
E2F1	TFDP2
TFDP2	E2F1
E2F1	GTF2H1
GTF2H1	E2F1
SETD7	SIRT1
SIRT1	SETD7
SETD7	E2F1
SIRT1	E2F1
ATM	E2F1
E2F1	BIRC2
BIRC2	E2F1
CCNE1	MYBL2
hsa-miR-29a	MYBL2
hsa-miR-29c	MYBL2
hsa-miR-29b	MYBL2
E2F1	MYBL2
hsa-miR-29a	CCNE1
hsa-miR-29c	CCNE1
hsa-miR-29b	CCNE1
CCNE1	E2F1
hsa-miR-204	CCNA2
E2F1	CCNA2
CCNA2	E2F1
KLF6	E2F1
HDAC8	E2F1
hsa-miR-29a	E2F1
hsa-miR-205	RNF144A
E2F1	RNF144A
hsa-miR-29c	E2F1
hsa-miR-29b	E2F1
hsa-miR-205	E2F1
hsa-miR-204	E2F1
hsa-miR-20a	E2F1
hsa-miR-20b	E2F1
hsa-miR-17	E2F1
hsa-miR-152	E2F1
hsa-miR-148a	E2F1
hsa-miR-377	E2F1
hsa-miR-150	E2F1
