# Supplementary material for: A New Method for Discovering Disease-Specific MiRNA-Target Regulatory Networks
Source: PLoS One. 2015 Apr 7;10(4):e0122473. doi: 10.1371/journal.pone.0122473 (PMC4388573; doi:10.1371/journal.pone.0122473)
Supplement: S2 File — This file contains all the discovered regulatory subnetworks. (ZIP) [file pone.0122473.s002.zip › reg_subnetwork_EDNRB.txt]

hsa-miR-548c-3p	CAV1
hsa-miR-629	CAV1
hsa-miR-200c	CAV1
CAV1	EDNRB
hsa-miR-548c-3p	EDNRB
hsa-miR-629	EDNRB
hsa-miR-200c	EDNRB
