# Supplementary material for: A New Method for Discovering Disease-Specific MiRNA-Target Regulatory Networks
Source: PLoS One. 2015 Apr 7;10(4):e0122473. doi: 10.1371/journal.pone.0122473 (PMC4388573; doi:10.1371/journal.pone.0122473)
Supplement: S2 File — This file contains all the discovered regulatory subnetworks. (ZIP) [file pone.0122473.s002.zip › reg_subnetwork_EEF1A1.txt]

SMAD2	ESR1
ESR1	SMAD2
SMAD2	SMURF1
SMAD2	RANBP9
SMAD2	SMAD4
SMAD4	SMAD2
SMAD2	TGIF1
TGIF1	SMAD2
SMAD2	DCUN1D1
SMAD2	CUL5
hsa-miR-1237	SMAD2
SMAD2	EEF1A1
GRK5	SNCA
GRK5	YWHAZ
GRK5	YWHAQ
GRK5	RANBP9
GRK5	EEF1A1
SNCA	TUBB
GSK3B	SNCA
YWHAQ	SNCA
SNCA	LRRK2
LRRK2	SNCA
SNCA	SUMO2
SUMO2	SNCA
SNCA	EEF1A1
ESR1	CDKN1A
CDKN1A	ESR1
ESR1	SMURF1
SMURF1	ESR1
ESR1	CUL3
ESR1	HNRNPK
ESR1	ILF2
ESR1	EIF4A1
ESR1	H2AFX
ESR1	YWHAZ
ESR1	RAB7A
ESR1	TUBB
ESR1	CAND1
YWHAQ	ESR1
ESR1	EEF1A1
CDKN1A	HNRNPK
CDKN1A	YWHAQ
YWHAQ	CDKN1A
CDKN1A	TP63
CUL1	CDKN1A
TK1	CDKN1A
CDKN1A	EEF1A1
SMURF1	HNRNPK
SMURF1	TUBB
YWHAQ	SMURF1
SMAD4	SMURF1
SMURF1	EEF1A1
CUL3	HNRNPK
CUL3	ILF2
CUL3	EIF4A1
CUL3	YWHAZ
CUL3	TUBB
CUL3	CAND1
CAND1	CUL3
CUL3	YWHAQ
CUL3	CUL1
CUL1	CUL3
CDC25A	CUL3
CUL3	DDX1
CUL3	DARS
CUL3	PCBP2
CUL3	RPL15
CUL3	PPP1CB
SUMO2	CUL3
CUL3	POLR2C
CUL3	DCUN1D1
DCUN1D1	CUL3
CUL3	CUL5
CUL5	CUL3
hsa-miR-1237	CUL3
CUL3	EEF1A1
YWHAZ	HNRNPK
HNRNPK	RAB7A
CAND1	HNRNPK
YWHAQ	HNRNPK
HNRNPK	TP63
TP63	HNRNPK
CUL1	HNRNPK
CD81	HNRNPK
HNRNPK	RANBP2
HNRNPK	DDX1
DDX1	HNRNPK
HNRNPK	PCBP2
PCBP2	HNRNPK
CUL2	HNRNPK
HNRNPK	SUMO2
SUMO2	HNRNPK
ITGA4	HNRNPK
DCUN1D1	HNRNPK
CUL5	HNRNPK
EEF1A1	HNRNPK
EIF4A1	ILF2
H2AFX	ILF2
CAND1	ILF2
CUL1	ILF2
ILF2	RANBP2
DDX1	ILF2
CUL2	ILF2
SUMO2	ILF2
ITGA4	ILF2
DCUN1D1	ILF2
CUL5	ILF2
EEF1A1	ILF2
H2AFX	EIF4A1
YWHAZ	EIF4A1
CAND1	EIF4A1
CUL1	EIF4A1
CD81	EIF4A1
SUMO2	EIF4A1
ITGA4	EIF4A1
EEF1A1	EIF4A1
H2AFX	YWHAZ
YWHAQ	H2AFX
H2AFX	PCBP2
H2AFX	EEF1A1
YWHAZ	TUBB
YWHAZ	RAF1
RAF1	YWHAZ
YWHAZ	YWHAQ
YWHAQ	YWHAZ
CUL1	YWHAZ
YWHAZ	CDC25A
YWHAZ	CBL
CBL	YWHAZ
LRRK2	YWHAZ
YWHAZ	RPL15
CUL2	YWHAZ
SUMO2	YWHAZ
ITGA4	YWHAZ
YWHAZ	EEF1A1
hsa-miR-491-5p	RAB7A
EEF1A1	RAB7A
CAND1	TUBB
GSK3B	TUBB
YWHAQ	TUBB
CUL1	TUBB
CBL	TUBB
CD81	TUBB
CRK	TUBB
TUBB	LRRK2
LRRK2	TUBB
CUL2	TUBB
SUMO2	TUBB
DCUN1D1	TUBB
CUL5	TUBB
EEF1A1	TUBB
CAND1	CUL1
CUL1	CAND1
CAND1	DDX1
CAND1	RPL15
CAND1	CUL2
CUL2	CAND1
SUMO2	CAND1
CAND1	DCUN1D1
DCUN1D1	CAND1
CAND1	CUL5
CUL5	CAND1
CAND1	EEF1A1
RAF1	YWHAQ
YWHAQ	RAF1
RAF1	CDC25A
CDC25A	RAF1
RAF1	RBBP8
hsa-miR-1237	RAF1
EEF1A1	RAF1
RAF1	EEF1A1
GSK3B	APC
GSK3B	EEF1A1
YWHAQ	CDC25A
YWHAQ	CBL
CBL	YWHAQ
YWHAQ	APC
YWHAQ	DDX1
CRK	YWHAQ
YWHAQ	LRRK2
LRRK2	YWHAQ
YWHAQ	RPL15
CUL2	YWHAQ
SUMO2	YWHAQ
YWHAQ	EEF1A1
hsa-miR-491-5p	TP63
TP63	EEF1A1
CDC25A	CUL1
CUL1	RANBP2
CUL1	DDX1
CUL1	DARS
CUL1	PCBP2
CUL1	RPL15
CUL1	DCUN1D1
DCUN1D1	CUL1
CUL5	CUL1
CUL1	EEF1A1
MAPK14	CDC25A
CDC25A	EEF1A1
CBL	MAPK14
MAPK14	CBL
CBL	CRK
CRK	CBL
ITGA4	CBL
CBL	EEF1A1
EEF1A1	RBBP8
SUMO2	MAPK14
hsa-miR-1237	MAPK14
MAPK14	EEF1A1
RAD23B	STAT6
SUMO2	STAT6
hsa-miR-491-5p	STAT6
EEF1A1	STAT6
SUMO2	NR4A1
NR4A1	EEF1A1
CD81	PCBP2
CD81	ITGA4
hsa-miR-1237	CD81
EEF1A1	CD81
CD81	EEF1A1
APC	RANBP2
RANBP2	APC
APC	RANBP9
APC	EEF1A1
CUL2	RANBP2
SUMO2	RANBP2
EEF1A1	RANBP2
DDX1	RANBP9
EEF1A1	RANBP9
hsa-miR-1237	SMAD4
SMAD4	EEF1A1
CUL2	DDX1
SUMO2	DDX1
ITGA4	DDX1
DCUN1D1	DDX1
CUL5	DDX1
DDX1	EEF1A1
hsa-miR-1237	CRK
CRK	EEF1A1
SUMO2	RAD23B
RAD23B	EEF1A1
TGIF1	EEF1A1
hsa-miR-1237	MME
MME	EEF1A1
SUMO2	HSPA2
EEF1A1	HSPA2
RPL15	DARS
ITGA4	DARS
CUL5	DARS
DARS	EEF1A1
CUL2	PCBP2
SUMO2	PCBP2
ITGA4	PCBP2
hsa-miR-1237	PCBP2
EEF1A1	PCBP2
EEF1A1	LRRK2
CUL2	RPL15
SUMO2	RPL15
DCUN1D1	RPL15
CUL5	RPL15
EEF1A1	RPL15
hsa-miR-1237	PPP1CB
EEF1A1	PPP1CB
DCUN1D1	CUL2
CUL5	CUL2
CUL2	EEF1A1
SUMO2	POLR2C
SUMO2	EEF1A1
ITGA4	EEF1A1
CUL5	POLR2C
hsa-miR-1237	POLR2C
POLR2C	EEF1A1
DCUN1D1	CUL5
CUL5	DCUN1D1
DCUN1D1	EEF1A1
hsa-miR-1237	CUL5
CUL5	EEF1A1
hsa-miR-1237	KIF1B
KIF1B	EEF1A1
TK1	EEF1A1
hsa-miR-1237	EEF1A1
hsa-miR-491-5p	EEF1A1
