# Supplementary material for: A New Method for Discovering Disease-Specific MiRNA-Target Regulatory Networks
Source: PLoS One. 2015 Apr 7;10(4):e0122473. doi: 10.1371/journal.pone.0122473 (PMC4388573; doi:10.1371/journal.pone.0122473)
Supplement: S2 File — This file contains all the discovered regulatory subnetworks. (ZIP) [file pone.0122473.s002.zip › reg_subnetwork_EGFR.txt]

CAV1	AR
CAV1	PDGFRB
CAV1	ESR1
ESR1	CAV1
PTPN11	CAV1
CD44	CAV1
hsa-miR-7	CAV1
EGFR	CAV1
CAV1	EGFR
AR	STAT3
STAT3	AR
AR	CTNNB1
CTNNB1	AR
CDC37	AR
CALM1	AR
EGFR	AR
AR	EGFR
PDGFRB	PIK3R1
PIK3R1	PDGFRB
NEDD4	PDGFRB
PDGFRB	PTPN11
PTPN11	PDGFRB
CRK	PDGFRB
VAV2	PDGFRB
VAV3	PDGFRB
SH3KBP1	PDGFRB
SNX2	PDGFRB
EGFR	PDGFRB
ESR1	STAT3
ESR1	PIK3R1
PIK3R1	ESR1
ESR1	IRS1
IRS1	ESR1
ESR1	H2AFX
ESR1	YWHAZ
ESR1	HSP90B1
ESR1	HSPA5
ESR1	TPM1
CTNNB1	ESR1
VAV3	ESR1
CALM1	ESR1
EGFR	ESR1
ESR1	EGFR
STAT3	PTPN11
PTK2	STAT3
JAK1	STAT3
CD44	STAT3
hsa-miR-491-5p	STAT3
EGFR	STAT3
STAT3	EGFR
PIK3R1	IRS1
IRS1	PIK3R1
PIK3R1	ERBB3
ERBB3	PIK3R1
CTNNB1	PIK3R1
PIK3R1	CBL
CBL	PIK3R1
PIK3R1	PTPN11
PTPN11	PIK3R1
PIK3R1	SYK
SYK	PIK3R1
PIK3R1	CRK
CRK	PIK3R1
PTK2	PIK3R1
PIK3R1	SH3KBP1
SH3KBP1	PIK3R1
HTT	PIK3R1
hsa-miR-1237	PIK3R1
hsa-miR-491-5p	PIK3R1
EGFR	PIK3R1
PIK3R1	EGFR
NEDD4	IRS1
CBL	IRS1
IRS1	PIK3R3
PIK3R3	IRS1
IRS1	PTPN11
PTPN11	IRS1
IRS1	PTK2
PTK2	IRS1
IRS1	SOCS3
SOCS3	IRS1
IRS1	JAK1
JAK1	IRS1
IRS1	SH2B1
hsa-miR-7	IRS1
EGFR	IRS1
H2AFX	YWHAZ
H2AFX	HSP90B1
H2AFX	HSPA5
H2AFX	CALM1
H2AFX	EGFR
YWHAZ	CDC25A
YWHAZ	PRKCA
YWHAZ	CTNNB1
CTNNB1	YWHAZ
YWHAZ	CBL
CBL	YWHAZ
YWHAZ	USP8
EGFR	YWHAZ
HSP90B1	HSPA5
TPM1	HSP90B1
EGFR	HSP90B1
CDH1	HSPA5
CBL	HSPA5
CRK	HSPA5
HSPA5	RAP1GDS1
HSPA5	SEC61A1
EPS15	HSPA5
EGFR	HSPA5
TPM1	CDC37
EGFR	TPM1
SH2D1A	ERBB3
MAPK14	SH2D1A
SH2D1A	EGFR
CDH1	CTNNB1
CTNNB1	CDH1
CDH1	CTNND1
CTNND1	CDH1
hsa-miR-1237	CDH1
CDH1	EGFR
ERBB3	PIK3R3
ERBB3	PTPN11
ERBB3	SYK
ERBB3	CRK
ERBB3	VAV2
ERBB3	VAV3
CD82	ERBB3
EGFR	ERBB3
NEDD4	SYK
NEDD4	SMURF2
NEDD4	EPS15
NEDD4	NDFIP2
NDFIP2	NEDD4
NEDD4	EGFR
CALM1	SNX6
SNX6	SNX2
SNX2	SNX6
SNX6	EGFR
MAPK14	CDC25A
EGFR	CDC25A
CDC25A	EGFR
PRKCA	CTNNB1
PRKCA	CBL
EGFR	PRKCA
PRKCA	EGFR
CTNNB1	CBL
CBL	CTNNB1
PTPN11	CTNNB1
CTNNB1	CTNND1
HTT	CTNNB1
EGFR	CTNNB1
CBL	MAPK14
MAPK14	CBL
CBL	PTPN11
PTPN11	CBL
CBL	SYK
SYK	CBL
CBL	CRK
CRK	CBL
CBL	VAV2
VAV2	CBL
CBL	PTK2
PTK2	CBL
CBL	SH3KBP1
SH3KBP1	CBL
CBL	CALM1
CALM1	CBL
EGFR	CBL
CBL	EGFR
CRK	PIK3R3
hsa-miR-491-5p	PIK3R3
EGFR	PIK3R3
MAPK14	PTPN11
MAPK14	CALM1
hsa-miR-1237	MAPK14
MAPK14	EGFR
CRK	PTPN11
PTPN11	PTK2
PTK2	PTPN11
PTPN11	SOCS3
SOCS3	PTPN11
PTPN11	JAK1
JAK1	PTPN11
hsa-miR-1237	PTPN11
EGFR	PTPN11
hsa-miR-7	CDC37
EGFR	CDC37
SYK	VAV2
PTK2	SYK
SYK	CALM1
EGFR	SYK
CRK	PTK2
PTK2	CRK
CRK	SH3KBP1
SH3KBP1	CRK
CRK	EPS15
EPS15	CRK
CRK	DNAJA3
hsa-miR-1237	CRK
EGFR	CRK
CRK	EGFR
CD44	VAV2
EGFR	VAV2
VAV2	EGFR
VAV3	EGFR
hsa-miR-1237	RAP1GDS1
EGFR	RAP1GDS1
SEC61A1	CALM1
CALM1	SEC61A1
EGFR	SEC61A1
PTK2	SOCS3
SOCS3	PTK2
PTK2	SH3KBP1
PTK2	EGFR
SOCS3	JAK1
JAK1	SOCS3
hsa-miR-491-5p	SOCS3
EGFR	SOCS3
EGFR	SMURF2
SMURF2	EGFR
hsa-miR-1237	CTNND1
hsa-miR-491-5p	CTNND1
EGFR	CTNND1
EGFR	SH3KBP1
SH3KBP1	EGFR
EPS15	USP8
USP8	HTT
EGFR	USP8
USP8	EGFR
EGFR	EPS15
EPS15	EGFR
hsa-miR-1237	ATP5C1
EGFR	ATP5C1
ATP5C1	EGFR
EGFR	CALM1
EGFR	JAK1
EGFR	SH2B1
hsa-miR-1237	HTT
HTT	EGFR
CD44	EGFR
DNAJA3	EGFR
NDFIP2	EGFR
SNX2	EGFR
CD82	EGFR
hsa-miR-7	EGFR
hsa-miR-1237	EGFR
hsa-miR-491-5p	EGFR
