# Supplementary material for: A New Method for Discovering Disease-Specific MiRNA-Target Regulatory Networks
Source: PLoS One. 2015 Apr 7;10(4):e0122473. doi: 10.1371/journal.pone.0122473 (PMC4388573; doi:10.1371/journal.pone.0122473)
Supplement: S2 File — This file contains all the discovered regulatory subnetworks. (ZIP) [file pone.0122473.s002.zip › reg_subnetwork_EGR1.txt]

SP1	EP300
EP300	SP1
SP1	CDKN2A
CDKN2A	SP1
EGR1	SP1
SP1	EGR1
hsa-miR-548c-3p	PTEN
hsa-miR-548c-5p	PTEN
hsa-miR-92b	PTEN
EGR1	PTEN
EGR1	EP300
EP300	EGR1
EGR1	CDKN2A
CDKN2A	EGR1
hsa-miR-548c-3p	EGR1
hsa-miR-548c-5p	EGR1
hsa-miR-92b	EGR1
