# Supplementary material for: A New Method for Discovering Disease-Specific MiRNA-Target Regulatory Networks
Source: PLoS One. 2015 Apr 7;10(4):e0122473. doi: 10.1371/journal.pone.0122473 (PMC4388573; doi:10.1371/journal.pone.0122473)
Supplement: S2 File — This file contains all the discovered regulatory subnetworks. (ZIP) [file pone.0122473.s002.zip › reg_subnetwork_EIF4A1.txt]

ESR1	HDAC5
ESR1	MYC
ESR1	CUL3
ESR1	ILF2
ESR1	H2AFX
ESR1	YWHAZ
ESR1	EEF1A1
ESR1	CAND1
ESR1	HSPA5
AKT1	ESR1
ESR1	EIF4A1
HDAC5	ILF2
HDAC5	YWHAZ
HDAC5	CAND1
HDAC5	HSPA5
HDAC5	EIF4A1
MYC	CUL1
SUMO2	MYC
MYC	EIF4A1
CUL3	ILF2
CUL3	YWHAZ
CUL3	EEF1A1
CUL3	CAND1
CAND1	CUL3
CUL3	HSPA5
CUL3	CUL1
CUL1	CUL3
SUMO2	CUL3
CUL3	ATP6V1A
CUL3	RPAP3
CUL3	EIF4A1
H2AFX	ILF2
EEF1A1	ILF2
CAND1	ILF2
HSPA5	ILF2
CUL1	ILF2
SUMO2	ILF2
ITGA4	ILF2
SIRT7	ILF2
EIF4A1	ILF2
H2AFX	YWHAZ
H2AFX	EEF1A1
H2AFX	HSPA5
SIRT7	H2AFX
H2AFX	EIF4A1
YWHAZ	EEF1A1
AKT1	YWHAZ
CUL1	YWHAZ
UCHL5	YWHAZ
SUMO2	YWHAZ
ITGA4	YWHAZ
YWHAZ	EIF4A1
CAND1	EEF1A1
CUL1	EEF1A1
EEF1A1	CD81
CD81	EEF1A1
SUMO2	EEF1A1
ITGA4	EEF1A1
EEF1A1	EIF4A1
CAND1	HSPA5
CAND1	CUL1
CUL1	CAND1
SUMO2	CAND1
hsa-miR-381	CAND1
CAND1	EIF4A1
AKT1	HSPA5
CUL1	HSPA5
HSPA5	UCHL5
UCHL5	HSPA5
SUMO2	HSPA5
HSPA5	EIF4A1
AKT1	CD81
AKT1	EIF4A1
CUL1	EIF4A1
CD81	ITGA4
CD81	PDCD4
CD81	EIF4A2
CD81	EIF4A1
SUMO2	UCHL5
UCHL5	EIF4A1
SUMO2	PDCD4
SUMO2	ATP6V1A
SUMO2	RPAP3
SUMO2	EIF4A1
ITGA4	EIF4A1
hsa-miR-381	ATP6V1A
hsa-miR-381	EIF4A1
EIF4A2	PDCD4
EIF4A1	PDCD4
EIF4A1	ATP6V1A
EIF4A1	EIF4A2
RPAP3	EIF4A1
SIRT7	EIF4A1
