# Supplementary material for: A New Method for Discovering Disease-Specific MiRNA-Target Regulatory Networks
Source: PLoS One. 2015 Apr 7;10(4):e0122473. doi: 10.1371/journal.pone.0122473 (PMC4388573; doi:10.1371/journal.pone.0122473)
Supplement: S2 File — This file contains all the discovered regulatory subnetworks. (ZIP) [file pone.0122473.s002.zip › reg_subnetwork_EIF4A2.txt]

VCP	BRCA1
BRCA1	VCP
VCP	PDCD4
VCP	EIF4A2
BRCA1	RPAP2
BRCA1	EIF4A2
CD81	DDX3X
EIF4A2	DDX3X
CD81	EIF4A1
EIF4A1	PDCD4
EIF4A1	EIF4A2
CD81	PDCD4
CD81	EIF4A2
EIF4A2	PDCD4
hsa-miR-1238	RPAP2
RPAP2	EIF4A2
hsa-miR-1238	EIF4A2
