# Supplementary material for: A New Method for Discovering Disease-Specific MiRNA-Target Regulatory Networks
Source: PLoS One. 2015 Apr 7;10(4):e0122473. doi: 10.1371/journal.pone.0122473 (PMC4388573; doi:10.1371/journal.pone.0122473)
Supplement: S2 File — This file contains all the discovered regulatory subnetworks. (ZIP) [file pone.0122473.s002.zip › reg_subnetwork_EIF4ENIF1.txt]

CDK6	MYC
MYC	EIF4ENIF1
hsa-miR-548c-3p	CDK6
ATXN1	CDK6
CDK6	EIF4ENIF1
hsa-miR-548c-3p	EIF4ENIF1
ATXN1	EIF4ENIF1
