# Supplementary material for: A New Method for Discovering Disease-Specific MiRNA-Target Regulatory Networks
Source: PLoS One. 2015 Apr 7;10(4):e0122473. doi: 10.1371/journal.pone.0122473 (PMC4388573; doi:10.1371/journal.pone.0122473)
Supplement: S2 File — This file contains all the discovered regulatory subnetworks. (ZIP) [file pone.0122473.s002.zip › reg_subnetwork_ELAVL1.txt]

HDAC1	SMAD2
SMAD2	HDAC1
CEBPA	HDAC1
HDAC1	CCND1
CCND1	HDAC1
HDAC1	STAT3
STAT3	HDAC1
HDAC1	DDX17
DDX17	HDAC1
HDAC1	KLF5
KLF5	HDAC1
HDAC1	MTA2
MTA2	HDAC1
HDAC1	MYC
MYC	HDAC1
HDAC1	RBBP4
RBBP4	HDAC1
HDAC1	TBL1XR1
HDAC1	PPP1CC
PPP1CC	HDAC1
MORF4L1	HDAC1
HDAC1	RBL2
RBL2	HDAC1
HDAC1	KDM5B
KDM5B	HDAC1
HDAC1	UHRF1
UHRF1	HDAC1
HDAC1	SMARCC1
HDAC1	RICTOR
HDAC1	ATM
ATM	HDAC1
HDAC1	VHL
HDAC1	ZMYND11
HDAC1	NR3C1
NR3C1	HDAC1
HDAC1	RUNX1
RUNX1	HDAC1
NFYC	HDAC1
HDAC1	TGIF1
HDAC1	SET
HDAC1	KPNA4
SS18	HDAC1
HDAC1	PRKAA1
PRKAA1	HDAC1
HDAC1	SUMO2
SUMO2	HDAC1
HDAC1	RCOR3
HDAC1	ELAVL1
SMAD2	NCOA3
SMAD2	KLF5
KLF5	SMAD2
MYC	SMAD2
SMAD2	KPNB1
SMAD2	ITCH
ITCH	SMAD2
SMAD2	CHUK
SMAD2	DNAJA2
SMAD2	SMARCC1
SMAD2	TRIM33
TRIM33	SMAD2
SMAD2	ZMYND11
SMAD2	RUNX1
SMAD2	NFYC
SMAD2	TGIF1
TGIF1	SMAD2
SMAD2	NEDD4L
SMAD2	TGFBR1
TGFBR1	SMAD2
TCF12	SMAD2
SMAD2	CUL5
ELAVL1	SMAD2
NCOA3	CEBPA
MYC	CEBPA
CEBPA	EWSR1
CEBPA	HNRNPC
CEBPA	PKN2
CEBPA	NR3C1
SUMO2	CEBPA
ELAVL1	CEBPA
SCP2	STX7
SCP2	VDAC2
ELAVL1	SCP2
MYC	PTRF
HNRNPH1	PTRF
ELAVL1	PTRF
RBBP4	VCP
CUL3	VCP
VCP	G3BP2
VCP	RAB7A
VCP	YWHAB
VCP	ACTN4
VCP	FAF2
FAF2	VCP
VCP	MAP2K1
PPP1CC	VCP
VCP	CUL1
VCP	ITGB1
VCP	CDKN1B
VCP	PKN2
VCP	SMARCC1
SGK1	VCP
VCP	CANX
VCP	CUL2
CUL2	VCP
PRKAA1	VCP
VCP	SUMO2
SUMO2	VCP
VCP	PDCD4
VCP	PPP6C
VCP	CUL5
UBE2J1	VCP
VCP	SNX3
VCP	TNPO3
SIRT7	VCP
ELAVL1	VCP
PTEN	NCOA3
NCOA3	PTEN
PTEN	G3BP2
PTEN	UBE2L3
PTEN	PKN2
PTEN	BMI1
BMI1	PTEN
PTEN	PTK2
NDFIP2	PTEN
hsa-miR-328	PTEN
ELAVL1	PTEN
MED1	MED21
MYC	MED1
EPAS1	MED1
ATM	MED1
MED1	NR3C1
NR3C1	MED1
MED1	MED4
hsa-miR-483-3p	MED1
ELAVL1	MED1
NRIP1	KPNB1
NRIP1	XPO1
NRIP1	NR3C1
NR3C1	NRIP1
SUMO2	NRIP1
ELAVL1	NRIP1
CCND1	STAT3
STAT3	CCND1
NCOA3	CCND1
PPP1CC	CCND1
CCND1	CUL1
CUL1	CCND1
CCND1	BTRC
BTRC	CCND1
RBL2	CCND1
CCND1	CDKN1B
CDKN1B	CCND1
CCND1	XPO1
CCND1	CDK6
CDK6	CCND1
PPP1CB	CCND1
ELAVL1	CCND1
STAT3	PTPN11
SIRT1	STAT3
PTK2	STAT3
NR3C1	STAT3
CD44	STAT3
SUMO2	STAT3
ELAVL1	STAT3
NCOA3	DDX17
DDX17	NCOA3
CUL3	NCOA3
GSK3B	NCOA3
NCOA3	CHUK
CHUK	NCOA3
NCOA3	ETS1
NR3C1	NCOA3
ELAVL1	NCOA3
VAV2	MED21
MED21	MED4
ELAVL1	MED21
MYC	DDX17
CUL3	DDX17
DDX17	HNRNPK
HNRNPK	DDX17
CAND1	DDX17
CUL1	DDX17
TCF3	DDX17
VHL	DDX17
SH3KBP1	DDX17
HNRNPH1	DDX17
CUL2	DDX17
SUMO2	DDX17
ELAVL1	DDX17
KLF5	GSK3B
GSK3B	KLF5
PRKCA	KLF5
KLF5	SET
ELAVL1	KLF5
MYC	PRKDC
CUL3	PRKDC
PRKDC	H2AFX
H2AFX	PRKDC
OXSR1	PRKDC
PRKDC	HNRNPC
PRKDC	GSK3B
CSNK1A1	PRKDC
PRKDC	CHUK
CHUK	PRKDC
PRKDC	ATM
ATM	PRKDC
BMI1	PRKDC
MDC1	PRKDC
PRKDC	NR3C1
PRKAA1	PRKDC
SUMO2	PRKDC
hsa-miR-381	PRKDC
PRKDC	PPP6C
PPP6C	PRKDC
CUL5	PRKDC
hsa-miR-574-5p	PRKDC
SIRT7	PRKDC
ELAVL1	PRKDC
MTA2	RBBP4
RBBP4	MTA2
CUL3	MTA2
KDM5B	MTA2
NR3C1	MTA2
SUMO2	MTA2
MTA2	UBE3C
hsa-miR-483-3p	MTA2
SIRT7	MTA2
ELAVL1	MTA2
MYC	SERPINH1
MYC	HNRNPF
MYC	HNRNPK
MYC	KPNB1
TUBB	MYC
MYC	YWHAB
MYC	PCBP1
MYC	UBE2L3
MYC	HNRNPC
MYC	FOXO3
MYC	GSK3B
GSK3B	MYC
MYC	CUL1
MYC	BTRC
BTRC	MYC
MYC	PIM1
PIM1	MYC
MYC	CHUK
CHUK	MYC
MYC	KDM5B
KDM5B	MYC
MYC	DNAJA2
MYC	PTPN11
MYC	SMARCC1
MYC	RNF115
RNF115	MYC
MYC	XPO1
CDK6	MYC
MYC	FANCD2
MYC	VHL
VHL	MYC
MYC	RUNX1
NFYC	MYC
MYC	RBPJ
MYC	SH3KBP1
MYC	CALM1
MYC	KPNA4
SUMO2	MYC
MYC	TCF12
MYC	UBE3C
MYC	USP28
USP28	MYC
MYC	PPP6C
MYC	HELZ
MYC	RCOR3
MYC	CBFB
MYC	CEPT1
MYC	P4HA1
MYC	ZCCHC11
MYC	PLAU
ELAVL1	MYC
LAMP2	RBBP4
RBL2	RBBP4
KDM5B	RBBP4
VHL	RBBP4
RBBP4	SUZ12
SUZ12	RBBP4
SUMO2	RBBP4
hsa-miR-381	RBBP4
ATP6V1A	RBBP4
SIRT7	RBBP4
ELAVL1	RBBP4
CUL3	DDX3X
CAND1	DDX3X
CUL1	DDX3X
CUL4B	DDX3X
VHL	DDX3X
CALM1	DDX3X
CUL2	DDX3X
SUMO2	DDX3X
CUL5	DDX3X
ELAVL1	DDX3X
CUL3	EWSR1
CUL3	HNRNPF
CUL3	HNRNPK
CUL3	G3BP1
CUL3	G3BP2
CUL3	STAU1
CUL3	MAPKAPK2
CUL3	KPNB1
CUL3	TUBB
CUL3	YWHAB
CUL3	CAND1
CAND1	CUL3
CUL3	HNRNPC
FAF2	CUL3
CUL3	CUL1
CUL1	CUL3
CUL3	CUL4B
CUL3	ITCH
CUL3	UBE2D3
CUL3	DNAJA2
CUL3	SMARCC1
CUL3	BMI1
CUL3	TRIM33
CUL3	CALM1
CUL3	HNRNPH1
CUL3	CANX
CUL3	PCBP2
CUL3	KPNA4
CUL3	PPP1CB
CUL3	SS18
SUMO2	CUL3
CUL3	ATP6V1A
CUL3	ZC3HAV1
CUL3	CUL5
CUL5	CUL3
CUL3	SEPHS1
CUL3	P4HA1
CUL3	DAZAP1
CUL3	ELAVL1
ELAVL1	TBL1XR1
TCF3	SERPINH1
SERPINH1	STX7
AHCYL1	SERPINH1
SH3KBP1	SERPINH1
CD9	SERPINH1
SIRT7	SERPINH1
ELAVL1	SERPINH1
CAND1	EWSR1
PCBP1	EWSR1
GSK3B	EWSR1
CUL1	EWSR1
CSNK1A1	EWSR1
CUL4B	EWSR1
ITCH	EWSR1
EPAS1	EWSR1
EWSR1	CALM1
EWSR1	SUZ12
CUL2	EWSR1
CUL5	EWSR1
SIRT7	EWSR1
ELAVL1	EWSR1
HNRNPF	HNRNPK
CAND1	HNRNPF
CUL1	HNRNPF
CSNK1A1	HNRNPF
CUL4B	HNRNPF
VAV2	HNRNPF
HNRNPH1	HNRNPF
CUL2	HNRNPF
PRKAA1	HNRNPF
SUMO2	HNRNPF
CUL5	HNRNPF
SIRT7	HNRNPF
ELAVL1	HNRNPF
HNRNPK	RAB7A
CAND1	HNRNPK
PCBP1	HNRNPK
CUL1	HNRNPK
BTRC	HNRNPK
CSNK1A1	HNRNPK
CUL4B	HNRNPK
MORF4L1	HNRNPK
SIRT1	HNRNPK
XPO1	HNRNPK
VHL	HNRNPK
SH3KBP1	HNRNPK
HNRNPH1	HNRNPK
HNRNPK	PCBP2
PCBP2	HNRNPK
CUL2	HNRNPK
PRKAA1	HNRNPK
HNRNPK	SUMO2
SUMO2	HNRNPK
CUL5	HNRNPK
ELAVL1	HNRNPK
HNRNPK	ELAVL1
CAND1	G3BP1
CUL1	G3BP1
CSNK1A1	G3BP1
PRKAA1	G3BP1
hsa-miR-381	G3BP1
SIRT7	G3BP1
ELAVL1	G3BP1
CAND1	G3BP2
CUL1	G3BP2
SUMO2	G3BP2
ELAVL1	G3BP2
NR3C1	GNB1
hsa-miR-485-3p	GNB1
ELAVL1	GNB1
CAND1	STAU1
PPP1CC	STAU1
CUL1	STAU1
UBE2D3	STAU1
MDC1	STAU1
hsa-miR-381	STAU1
SIRT7	STAU1
ELAVL1	STAU1
H2AFX	YWHAB
H2AFX	HNRNPC
H2AFX	FOXO3
FOXO3	H2AFX
H2AFX	ATM
ATM	H2AFX
H2AFX	FANCD2
FANCD2	H2AFX
H2AFX	VPS35
H2AFX	BMI1
BMI1	H2AFX
H2AFX	MDC1
MDC1	H2AFX
H2AFX	CALM1
H2AFX	PCBP2
SIRT7	H2AFX
H2AFX	ELAVL1
MAPKAPK2	ZFP36L1
ELAVL1	MAPKAPK2
CAND1	KPNB1
KPNB1	CUL4B
MORF4L1	KPNB1
MDC1	KPNB1
KPNA4	KPNB1
CUL2	KPNB1
hsa-miR-381	KPNB1
PTHLH	KPNB1
SIRT7	KPNB1
ELAVL1	KPNB1
RAB1A	RAB7A
RAB7A	RNF115
RNF115	RAB7A
RAB7A	RAB11A
ELAVL1	RAB7A
YWHAB	TUBB
CAND1	TUBB
OXSR1	TUBB
PPP1CC	TUBB
GSK3B	TUBB
LAMP2	TUBB
CUL1	TUBB
CSNK1A1	TUBB
CUL4B	TUBB
TUBB	XPO1
XPO1	TUBB
EPS15	TUBB
CUL2	TUBB
PRKAA1	TUBB
SUMO2	TUBB
CUL5	TUBB
ELAVL1	TUBB
YWHAB	MAP2K1
MAP2K1	YWHAB
FOXO3	YWHAB
CSNK1A1	YWHAB
YWHAB	ITGB1
YWHAB	CDKN1B
ZFP36L1	YWHAB
NEDD4L	YWHAB
SUMO2	YWHAB
ELAVL1	YWHAB
SIRT7	ACTN4
ELAVL1	ACTN4
CAND1	PCBP1
CAND1	HNRNPC
CAND1	CUL1
CUL1	CAND1
CAND1	CUL4B
CUL4B	CAND1
CAND1	SMARCC1
CAND1	HNRNPH1
CAND1	CANX
CAND1	CUL2
CUL2	CAND1
SUMO2	CAND1
hsa-miR-381	CAND1
CAND1	ZC3HAV1
CAND1	CUL5
CUL5	CAND1
CAND1	DAZAP1
CAND1	ZCCHC11
CAND1	ELAVL1
OXSR1	DNAJA2
OXSR1	TGFBR1
OXSR1	CALM1
OXSR1	P4HA1
ELAVL1	OXSR1
TCF3	PCBP1
PCBP1	PCBP2
CUL2	PCBP1
SUMO2	PCBP1
CUL5	PCBP1
ELAVL1	PCBP1
RAB1A	RAB11A
SUMO2	RAB1A
RAB1A	ATP6V1A
ELAVL1	RAB1A
MDC1	TPM1
AHCYL1	TPM1
TGFBR1	TPM1
ELAVL1	TPM1
ITCH	UBE2L3
AHCYL1	UBE2L3
NR3C1	UBE2L3
NEDD4L	UBE2L3
UBE2L3	VDAC2
UBE3C	UBE2L3
MAPK6	UBE2L3
ELAVL1	UBE2L3
CUL1	HNRNPC
BTRC	HNRNPC
CSNK1A1	HNRNPC
HNRNPC	SMARCC1
VHL	HNRNPC
MDC1	HNRNPC
SH3KBP1	HNRNPC
CUL2	HNRNPC
SUMO2	HNRNPC
CUL5	HNRNPC
ELAVL1	HNRNPC
FAF2	CUL1
FAF2	CUL2
UBE2J1	FAF2
ELAVL1	FAF2
PLAU	MAP2K1
ELAVL1	MAP2K1
GSK3B	PPP1CC
CUL1	PPP1CC
PPP1CC	CSNK1A1
PPP1CC	ATM
PPP1CC	PPP1R2
hsa-miR-381	PPP1CC
SIRT7	PPP1CC
ELAVL1	PPP1CC
FOXO3	BTRC
BTRC	FOXO3
FOXO3	CHUK
CHUK	FOXO3
FOXO3	SIRT1
SIRT1	FOXO3
CDK6	FOXO3
FOXO3	ATM
ATM	FOXO3
FOXO3	FANCD2
FANCD2	FOXO3
NLK	FOXO3
hsa-miR-381	FOXO3
MAPK6	FOXO3
hsa-miR-485-3p	FOXO3
hsa-miR-483-3p	FOXO3
hsa-miR-574-5p	FOXO3
ELAVL1	FOXO3
GSK3B	BTRC
PRKCA	GSK3B
GSK3B	PTPN11
GSK3B	PTK2
GSK3B	MTF2
GSK3B	RBPJ
GSK3B	PPP1R2
ELAVL1	GSK3B
RICTOR	RPS6KB1
RPS6KB1	XPO1
hsa-miR-381	RPS6KB1
ELAVL1	RPS6KB1
LAMP2	SUB1
ELAVL1	LAMP2
CUL1	BTRC
BTRC	CUL1
CUL1	UBE2D3
CHUK	CUL1
RBL2	CUL1
UHRF1	CUL1
CDKN1B	CUL1
CUL1	RICTOR
RICTOR	CUL1
CUL1	SGK1
NLK	CUL1
CUL1	CALM1
CUL1	HNRNPH1
CUL1	PCBP2
CUL5	CUL1
CUL1	DAZAP1
CUL1	ZCCHC11
CUL1	ELAVL1
BTRC	CHUK
BTRC	UHRF1
UHRF1	BTRC
BTRC	BMI1
BMI1	BTRC
BTRC	PDCD4
PDCD4	BTRC
ELAVL1	BTRC
BTRC	ELAVL1
CSNK1A1	DNAJA2
SH3KBP1	CSNK1A1
ELAVL1	CSNK1A1
PIM1	SNX6
SNX6	PIM1
PIM1	PPP2R5E
PPP2R5E	PIM1
ELAVL1	PIM1
CUL4B	CALM1
CUL4B	HNRNPH1
KPNA4	CUL4B
CUL2	CUL4B
hsa-miR-381	CUL4B
CUL4B	CUL5
CUL5	CUL4B
CUL4B	DAZAP1
CUL4B	ZCCHC11
SIRT7	CUL4B
CUL4B	ELAVL1
UBE2D3	ITCH
ITCH	SMARCC1
TGFBR1	ITCH
ITCH	PCBP2
PCBP2	ITCH
NDFIP2	ITCH
ITCH	DAZAP1
ELAVL1	ITCH
UBE2D3	RNF115
BMI1	UBE2D3
TRIM33	UBE2D3
UBE2D3	NEDD4L
UBE2D3	EPS15
hsa-miR-381	UBE2D3
ELAVL1	UBE2D3
VPS35	SNX6
SNX6	TGFBR1
CALM1	SNX6
hsa-miR-574-5p	SNX6
ELAVL1	SNX6
ELAVL1	PPP2R5E
PRKCA	ITGB1
ITGB1	PRKCA
PRKCA	CHUK
CHUK	PRKCA
RICTOR	PRKCA
CD9	PRKCA
ELAVL1	PRKCA
PRKCA	ELAVL1
ITGB1	PTK2
ITGB1	CANX
COL1A1	ITGB1
CD44	ITGB1
CD9	ITGB1
ELAVL1	ITGB1
UBE2N	CHUK
ELAVL1	CHUK
CALM1	MORF4L1
ELAVL1	MORF4L1
CDK6	RBL2
hsa-miR-381	RBL2
ELAVL1	RBL2
SUMO2	KDM5B
hsa-miR-381	KDM5B
ELAVL1	KDM5B
EPAS1	DNAJA2
VHL	DNAJA2
PRKAA1	DNAJA2
ELAVL1	DNAJA2
TRIM33	TCF3
RUNX1	TCF3
CALM1	TCF3
TCF3	CANX
TCF3	TCF12
TCF12	TCF3
ELAVL1	TCF3
TCF3	ELAVL1
UHRF1	SUZ12
SUMO2	UHRF1
ELAVL1	UHRF1
MAPK6	STX7
SNX3	STX7
ELAVL1	STX7
PTPN11	PTK2
PTK2	PTPN11
ELAVL1	PTPN11
CDKN1B	XPO1
XPO1	CDKN1B
CDKN1B	CDK6
CDK6	CDKN1B
CDKN1B	KPNA4
ELAVL1	CDKN1B
ELAVL1	PKN2
EPAS1	SMARCC1
NR3C1	SMARCC1
RUNX1	SMARCC1
SUMO2	SMARCC1
SIRT7	SMARCC1
ELAVL1	SMARCC1
RNF115	UBE2N
UBE2W	RNF115
ELAVL1	RNF115
CDK6	SIRT1
SIRT1	SUZ12
SIRT1	SET
ELAVL1	SIRT1
ELAVL1	ZFP36L1
RICTOR	SGK1
SGK1	RICTOR
ELAVL1	RICTOR
EPAS1	XPO1
SET	XPO1
SUMO2	XPO1
hsa-miR-381	XPO1
SIRT7	XPO1
ELAVL1	XPO1
XPO1	ELAVL1
ETS1	EPAS1
EPAS1	VHL
VHL	EPAS1
EPAS1	TRIM33
SUMO2	EPAS1
EPAS1	MED4
ELAVL1	EPAS1
CDK6	PPHLN1
ELAVL1	CDK6
ATM	FANCD2
FANCD2	ATM
ATM	VHL
ATM	BMI1
BMI1	ATM
ATM	MDC1
MDC1	ATM
SIRT7	ATM
ELAVL1	ATM
MDC1	FANCD2
SUMO2	FANCD2
ELAVL1	FANCD2
RUNX1	ETS1
SUMO2	ETS1
ELAVL1	ETS1
SNX3	VPS35
ELAVL1	VPS35
LPP	VHL
VHL	HNRNPH1
VHL	CD44
VHL	CUL2
CUL2	VHL
hsa-miR-381	VHL
VHL	COL4A5
CUL5	VHL
ELAVL1	VHL
VHL	ELAVL1
ELAVL1	BMI1
MDC1	VDAC2
SUMO2	MDC1
USP28	MDC1
MDC1	WDR33
SIRT7	MDC1
ELAVL1	MDC1
CD44	VAV2
ELAVL1	VAV2
ELAVL1	RAB11A
ELAVL1	LPP
AHCYL1	SUMO2
AHCYL1	SEPHS1
AHCYL1	SNX3
ELAVL1	AHCYL1
PTK2	SH3KBP1
PTK2	PPP1CB
PPP1CB	PTK2
ELAVL1	PTK2
CALM1	RAD23B
SUMO2	RAD23B
ELAVL1	RAD23B
TRIM33	RUNX1
SUMO2	TRIM33
TRIM33	TCF12
ELAVL1	TRIM33
ELAVL1	ZMYND11
NEDD4L	NR3C1
SET	NR3C1
SUMO2	NR3C1
ELAVL1	NR3C1
RUNX1	TCF12
RUNX1	CBFB
CBFB	RUNX1
ELAVL1	RUNX1
SGK1	NEDD4L
ELAVL1	SGK1
ELAVL1	NFYC
ELAVL1	TGIF1
NEDD4L	VDAC2
NEDD4L	NDFIP2
NDFIP2	NEDD4L
NEDD4L	ZAK
ELAVL1	NEDD4L
CD44	TGFBR1
TGFBR1	ZAK
ELAVL1	TGFBR1
MTF2	SUZ12
ELAVL1	MTF2
hsa-miR-381	NLK
ELAVL1	NLK
ELAVL1	RBPJ
PPP1CB	PPP1R2
ELAVL1	PPP1R2
ELAVL1	VDAC2
SUMO2	SH3KBP1
ELAVL1	SH3KBP1
ELAVL1	EPS15
CALM1	SET
CALM1	KIF1B
ELAVL1	CALM1
CUL2	HNRNPH1
PRKAA1	HNRNPH1
SUMO2	HNRNPH1
CUL5	HNRNPH1
TNPO3	HNRNPH1
ELAVL1	HNRNPH1
SUMO2	CANX
hsa-miR-381	CANX
SIRT7	CANX
ELAVL1	CANX
SS18	SUZ12
SUMO2	SUZ12
ELAVL1	SUZ12
SUMO2	SET
hsa-miR-381	SET
ELAVL1	SET
SUMO2	SUB1
hsa-miR-381	SUB1
hsa-miR-574-5p	SUB1
ELAVL1	SUB1
ELAVL1	COL1A1
CUL2	PCBP2
SUMO2	PCBP2
ELAVL1	PCBP2
ELAVL1	UBE2N
SUMO2	FOXA1
ELAVL1	FOXA1
ELAVL1	CD44
ELAVL1	KPNA4
SIRT7	PPP1CB
ELAVL1	PPP1CB
CUL5	CUL2
CUL2	DAZAP1
CUL2	ZCCHC11
CUL2	ELAVL1
ELAVL1	SS18
hsa-miR-381	PRKAA1
ELAVL1	PRKAA1
SUMO2	PDCD4
SUMO2	ETV5
SUMO2	ATP6V1A
SUMO2	USP28
USP28	SUMO2
SUMO2	HELZ
SUMO2	RCOR3
SUMO2	DAZAP1
SUMO2	SNX3
ELAVL1	SUMO2
ELAVL1	TCF12
hsa-miR-381	ATP6V1A
hsa-miR-381	PPP6C
hsa-miR-381	ZC3HAV1
hsa-miR-381	CUL5
hsa-miR-381	SEPHS1
hsa-miR-381	HELZ
hsa-miR-381	CBFB
hsa-miR-381	CEPT1
hsa-miR-381	VEZT
hsa-miR-381	UBE2W
hsa-miR-381	ELAVL1
ELAVL1	PDCD4
ELAVL1	ETV5
hsa-miR-574-5p	DENND5A
ELAVL1	DENND5A
ELAVL1	ATP6V1A
ELAVL1	COL4A5
hsa-miR-483-3p	UBE3C
ELAVL1	UBE3C
ELAVL1	USP28
ELAVL1	PPP6C
SIRT7	ZC3HAV1
ELAVL1	ZC3HAV1
CUL5	CBFB
CUL5	DAZAP1
CUL5	ZCCHC11
hsa-miR-574-5p	CUL5
CUL5	ELAVL1
ELAVL1	NDFIP2
ELAVL1	SEPHS1
ELAVL1	ZAK
hsa-miR-483-3p	BRD2
ELAVL1	BRD2
ELAVL1	MAPK6
SIRT7	HELZ
ELAVL1	HELZ
ELAVL1	KIF1B
ELAVL1	UBE2J1
ELAVL1	CD9
ELAVL1	RCOR3
hsa-miR-574-5p	CBFB
ELAVL1	CBFB
ELAVL1	CEPT1
ELAVL1	VEZT
ELAVL1	P4HA1
ELAVL1	DAZAP1
ELAVL1	WDR33
ELAVL1	MED4
hsa-miR-574-5p	SNX3
ELAVL1	SNX3
hsa-miR-574-5p	UBE2W
ELAVL1	UBE2W
ELAVL1	TNPO3
ELAVL1	ZCCHC11
ELAVL1	PPHLN1
PLAUR	PLAU
PLAU	PLAUR
ELAVL1	PLAUR
PLAUR	ELAVL1
PTHLH	ELAVL1
ELAVL1	PLAU
PLAU	ELAVL1
hsa-miR-485-3p	ELAVL1
hsa-miR-483-3p	ELAVL1
hsa-miR-574-5p	ELAVL1
hsa-miR-328	ELAVL1
SIRT7	ELAVL1
