# Supplementary material for: A New Method for Discovering Disease-Specific MiRNA-Target Regulatory Networks
Source: PLoS One. 2015 Apr 7;10(4):e0122473. doi: 10.1371/journal.pone.0122473 (PMC4388573; doi:10.1371/journal.pone.0122473)
Supplement: S2 File — This file contains all the discovered regulatory subnetworks. (ZIP) [file pone.0122473.s002.zip › reg_subnetwork_EP300.txt]

JUN	SMAD3
SMAD3	JUN
JUN	ATF2
ATF2	JUN
JUN	HDAC1
HDAC1	JUN
SMAD2	JUN
JUN	FOS
FOS	JUN
CEBPA	JUN
JUN	AR
AR	JUN
JUN	MAPK1
MAPK1	JUN
JUN	ESR1
SP1	JUN
JUN	NCOA1
NCOA1	JUN
BRCA1	JUN
JUN	STAT3
STAT3	JUN
NCOA6	JUN
JUN	MYC
JUN	CDKN1A
CDKN1A	JUN
JUN	GTF2B
GTF2B	JUN
JUN	HIF1A
HIF1A	JUN
VDR	JUN
JUN	STAT6
STAT6	JUN
RUNX2	JUN
SIRT1	JUN
CREB1	JUN
EPAS1	JUN
JUN	ETS1
ETS1	JUN
ETS2	JUN
NR3C1	JUN
RUNX1	JUN
NFYA	JUN
EP300	JUN
JUN	EP300
SMAD3	ATF2
ATF2	SMAD3
SMAD3	HDAC1
HDAC1	SMAD3
SMAD3	SMAD2
SMAD2	SMAD3
SMAD3	FOS
FOS	SMAD3
SMAD3	JUNB
SMAD3	CEBPA
SMAD3	AR
AR	SMAD3
SMAD3	MAPK1
MAPK1	SMAD3
SMAD3	ESR1
SMAD3	SP1
SP1	SMAD3
SMAD3	BRCA1
BRCA1	SMAD3
SMAD3	NCOA6
SMAD3	NCOA3
KLF5	SMAD3
MYC	SMAD3
SMAD3	HIF1A
HIF1A	SMAD3
SMAD3	VDR
VDR	SMAD3
SMAD3	SMAD1
SMAD1	SMAD3
SMAD3	FOXO3
FOXO3	SMAD3
SMAD3	KAT2B
KAT2B	SMAD3
MDM4	SMAD3
SMAD3	AKT1
SMAD3	BTRC
SMAD3	NOTCH1
SMAD3	CHUK
SMAD3	CTNNB1
SMAD3	RUNX2
RUNX2	SMAD3
NR4A1	SMAD3
SMAD3	EPAS1
SMAD3	SMAD4
SMAD4	SMAD3
SMAD3	NR3C1
NR3C1	SMAD3
SMAD3	RUNX1
SMAD3	PAX6
SMAD3	TGFBR1
TGFBR1	SMAD3
PROX1	SMAD3
TCF12	SMAD3
CFH	SMAD3
EP300	SMAD3
SMAD3	EP300
ATF2	FOS
FOS	ATF2
ATF2	CEBPA
MAPK1	ATF2
ATF2	CCND1
ATF2	NCOA6
NBN	ATF2
ATF2	CTNNB1
ATF2	MAPK14
MAPK14	ATF2
ATF2	SMAD4
SMAD4	ATF2
ETS1	ATF2
NFYA	ATF2
ATF2	CD44
ATF2	SS18
SS18	ATF2
EP300	ATF2
HDAC1	SMAD2
SMAD2	HDAC1
CEBPA	HDAC1
HDAC1	AR
AR	HDAC1
HDAC1	ESR1
ESR1	HDAC1
HDAC1	SP1
SP1	HDAC1
BRCA1	HDAC1
HDAC1	CCND1
CCND1	HDAC1
HDAC1	STAT3
STAT3	HDAC1
HDAC1	PIK3R1
HDAC1	DDX17
DDX17	HDAC1
HDAC1	DDX5
DDX5	HDAC1
HDAC1	KLF5
KLF5	HDAC1
HDAC1	SP3
SP3	HDAC1
HDAC1	MYC
MYC	HDAC1
HDAC1	CDKN1A
CDKN1A	HDAC1
HDAC1	HIF1A
HIF1A	HDAC1
HDAC1	RXRA
HDAC1	SMAD1
SMAD1	HDAC1
HDAC1	TP73
TP73	HDAC1
CDH1	HDAC1
NOTCH1	HDAC1
HDAC1	CTNNB1
CTNNB1	HDAC1
HDAC1	STAT6
HDAC1	RUNX2
RUNX2	HDAC1
HDAC1	CREB1
CREB1	HDAC1
SMAD4	HDAC1
HDAC1	VHL
HDAC1	NR3C1
NR3C1	HDAC1
HDAC1	RUNX1
RUNX1	HDAC1
KLF4	HDAC1
NFYB	HDAC1
HDAC1	HBP1
HDAC1	ARNTL
NFYA	HDAC1
SS18	HDAC1
HDAC1	PRKAA1
PRKAA1	HDAC1
EP300	HDAC1
HDAC1	EP300
SMAD2	ESR1
ESR1	SMAD2
SMAD2	SP1
SP1	SMAD2
SMAD2	NCOA6
SMAD2	NCOA3
SMAD2	KLF5
KLF5	SMAD2
MYC	SMAD2
SMAD2	RXRA
SMAD2	SMAD1
SMAD1	SMAD2
SMAD2	KAT2B
KAT2B	SMAD2
SMAD2	AKT1
SMAD2	CHUK
SMAD2	CTNNB1
SMAD2	RUNX2
SMAD2	SMAD4
SMAD4	SMAD2
SMAD2	RUNX1
SMAD2	TGFBR1
TGFBR1	SMAD2
TCF12	SMAD2
EP300	SMAD2
SMAD2	EP300
FOS	JUNB
JUNB	FOS
FOS	CEBPA
CEBPA	FOS
FOS	MAPK1
FOS	ESR1
FOS	NCOA2
FOS	NCOA1
NCOA1	FOS
NCOA6	FOS
FOS	NCOA3
FOS	DDX17
VDR	FOS
RUNX2	FOS
SIRT1	FOS
ETS2	FOS
RUNX1	FOS
HNF1A	FOS
EP300	FOS
FOS	EP300
JUNB	BRCA1
BRCA1	JUNB
SMAD4	JUNB
EP300	JUNB
JUNB	EP300
CEBPA	AR
CEBPA	ESR1
NCOA6	CEBPA
NCOA3	CEBPA
MYC	CEBPA
CEBPA	CDKN1A
CDKN1A	CEBPA
CEBPA	EWSR1
CEBPA	VDR
VDR	CEBPA
CEBPA	CTNNB1
CTNNB1	CEBPA
SMAD4	CEBPA
CEBPA	NR3C1
CEBPA	EP300
MAPK1	AR
SP1	AR
AR	NCOA2
AR	NCOA1
NCOA1	AR
BRCA1	AR
CCND1	AR
AR	STAT3
STAT3	AR
AR	NCOA6
NCOA6	AR
AR	NCOA3
NCOA3	AR
AR	NCOR1
NCOR1	AR
AR	SMAD1
SMAD1	AR
AR	AKT1
AKT1	AR
AR	CTNNB1
CTNNB1	AR
AR	SIRT1
SIRT1	AR
AR	SMAD4
SMAD4	AR
AR	PAX6
PAX6	AR
AR	TCF4
AR	EP300
MAPK1	ESR1
ESR1	MAPK1
MAPK1	SP1
MAPK1	BRCA1
BRCA1	MAPK1
MAPK1	ESR2
MAPK1	CCND1
STAT3	MAPK1
MAPK1	NCOA3
MAPK1	MYC
MYC	MAPK1
MAPK1	PGR
PGR	MAPK1
MAPK1	VDR
MAPK1	RXRA
MAPK1	SMAD1
MAPK1	CDT1
CDT1	MAPK1
MAPK1	FOXO3
FOXO3	MAPK1
NOTCH1	MAPK1
MAPK14	MAPK1
hsa-miR-630	MAPK1
EP300	MAPK1
MAPK1	EP300
ESR1	SP1
SP1	ESR1
ESR1	NCOA2
NCOA2	ESR1
ESR1	NCOA1
NCOA1	ESR1
ESR1	PRDM2
PRDM2	ESR1
ESR1	BRCA1
BRCA1	ESR1
ESR1	ESR2
ESR2	ESR1
ESR1	CCND1
CCND1	ESR1
ESR1	STAT3
ESR1	NCOA6
NCOA6	ESR1
ESR1	NCOA3
NCOA3	ESR1
ESR1	PIK3R1
PIK3R1	ESR1
ESR1	DDX17
DDX17	ESR1
ESR1	DDX5
DDX5	ESR1
ESR1	KLF5
KLF5	ESR1
ESR1	SP3
ESR1	MYC
ESR1	CDKN1A
CDKN1A	ESR1
ESR1	GTF2B
ESR1	NCOR1
NCOR1	ESR1
ESR1	PGR
PGR	ESR1
ESR1	HIF1A
ESR1	CLTC
ESR1	EWSR1
ESR1	DDB1
ESR1	BCAS2
BCAS2	ESR1
RXRA	ESR1
AKT1	ESR1
CHUK	ESR1
CTNNB1	ESR1
AHR	ESR1
SIRT1	ESR1
PPARGC1A	ESR1
EP300	ESR1
ESR1	EP300
EGR1	SP1
SP1	EGR1
EP300	EGR1
EGR1	EP300
SP1	BRCA1
BRCA1	SP1
SP1	ESR2
ESR2	SP1
SP1	CCND1
SP1	STAT3
STAT3	SP1
SP1	SP3
SP3	SP1
SP1	MYC
MYC	SP1
SP1	NCOR1
SP1	PGR
PGR	SP1
SP1	HIF1A
HIF1A	SP1
SP1	RXRA
RXRA	SP1
BTRC	SP1
SP1	AHR
MAPK14	SP1
SP1	EPAS1
EPAS1	SP1
SP1	SMAD4
SMAD4	SP1
SP1	VHL
VHL	SP1
SP1	KLF4
KLF4	SP1
NFYB	SP1
SP1	SUB1
SP1	NFYA
NFYA	SP1
EP300	SP1
SP1	EP300
NCOA2	NCOA1
NCOA1	NCOA2
NCOA2	BRCA1
BRCA1	NCOA2
ESR2	NCOA2
NCOA2	NCOA3
NCOA3	NCOA2
NCOA2	DDX17
DDX17	NCOA2
NCOA2	DDX5
DDX5	NCOA2
PGR	NCOA2
NCOA2	VDR
VDR	NCOA2
RXRA	NCOA2
AHR	NCOA2
STAT6	NCOA2
NCOA2	NR3C1
NR3C1	NCOA2
EP300	NCOA2
NCOA2	EP300
NCOA1	ESR2
ESR2	NCOA1
NCOA1	CCND1
NCOA1	STAT3
STAT3	NCOA1
NCOA6	NCOA1
NCOA1	NCOA3
NCOA3	NCOA1
NCOA1	DDX17
DDX17	NCOA1
NCOA1	DDX5
DDX5	NCOA1
NCOA1	GTF2B
NCOR1	NCOA1
NCOA1	PGR
PGR	NCOA1
HIF1A	NCOA1
VDR	NCOA1
NCOA1	RXRA
RXRA	NCOA1
NCOA1	KAT2B
KAT2B	NCOA1
AHR	NCOA1
NCOA1	STAT6
STAT6	NCOA1
NR4A1	NCOA1
NCOA1	NR3C1
NR3C1	NCOA1
NCOA1	PPARGC1A
PPARGC1A	NCOA1
RORA	NCOA1
hsa-miR-498	NCOA1
NCOA1	EP300
PGR	PRDM2
EP300	PRDM2
PRDM2	EP300
BRCA1	CCND1
CCND1	BRCA1
BRCA1	NCOA3
NCOA3	BRCA1
PIK3R1	BRCA1
BRCA1	MYC
MYC	BRCA1
BRCA1	PGR
PGR	BRCA1
BRCA1	HIF1A
HIF1A	BRCA1
VDR	BRCA1
FOXO3	BRCA1
BRCA1	TP73
BRCA1	AKT1
AKT1	BRCA1
BRCA1	RAD50
RAD50	BRCA1
BRCA1	NBN
NBN	BRCA1
BRCA1	CTNNB1
CTNNB1	BRCA1
BRCA1	AHR
AHR	BRCA1
SIRT1	BRCA1
BRCA1	CREB1
BRCA1	ETS1
BRCA1	MDC1
MDC1	BRCA1
BRCA1	SUB1
BRCA1	NFYA
BRCA1	DDX24
EP300	BRCA1
BRCA1	EP300
ESR2	NCOA6
NCOA6	ESR2
ESR2	NCOA3
NCOA3	ESR2
ESR2	DDX17
ESR2	DDX5
ESR2	KLF5
KLF5	ESR2
BCAS2	ESR2
RXRA	ESR2
ESR2	PPARGC1A
ESR2	EP300
CCND1	STAT3
STAT3	CCND1
NCOA3	CCND1
CCND1	CDKN1A
CDKN1A	CCND1
CCND1	TP73
KAT2B	CCND1
CCND1	BTRC
BTRC	CCND1
EP300	CCND1
STAT3	CDKN1A
STAT3	PGR
STAT3	HIF1A
HIF1A	STAT3
STAT3	SMAD1
STAT3	STAT6
STAT3	RUNX2
NR4A1	STAT3
SIRT1	STAT3
NR3C1	STAT3
HNF1A	STAT3
CD44	STAT3
hsa-miR-498	STAT3
EP300	STAT3
STAT3	EP300
NCOA6	VDR
NCOA6	RXRA
RXRA	NCOA6
NCOA6	NR3C1
NCOA6	PPARGC1A
NCOA6	EP300
NCOA3	DDX17
DDX17	NCOA3
NCOA3	DDX5
DDX5	NCOA3
NCOA3	NCOR1
NCOR1	NCOA3
NCOA3	PGR
PGR	NCOA3
NCOA3	VDR
VDR	NCOA3
NCOA3	RXRA
RXRA	NCOA3
NCOA3	KAT2B
KAT2B	NCOA3
NCOA3	CHUK
CHUK	NCOA3
MAPK14	NCOA3
STAT6	NCOA3
NR4A1	NCOA3
NCOA3	ETS1
NCOA3	ETS2
NR3C1	NCOA3
EP300	NCOA3
NCOA3	EP300
PIK3R1	AKT1
CTNNB1	PIK3R1
TGFBR1	PIK3R1
hsa-miR-498	PIK3R1
PIK3R1	EP300
DDX17	DDX5
DDX5	DDX17
MYC	DDX17
DDX17	KAT2B
NOTCH1	DDX17
TCF3	DDX17
VHL	DDX17
hsa-miR-498	DDX17
EP300	DDX17
DDX17	EP300
AKT1	DDX5
CTNNB1	DDX5
VHL	DDX5
PRKAA1	DDX5
EP300	DDX5
DDX5	EP300
GTF2B	KLF5
KLF5	SMAD4
EP300	KLF5
KLF5	EP300
EP300	SP3
SP3	EP300
MYC	GTF2B
MYC	HIF1A
HIF1A	MYC
MYC	DDB1
MYC	VDR
MYC	FOXO3
MYC	TP73
TP73	MYC
MYC	KAT2B
KAT2B	MYC
MYC	BTRC
BTRC	MYC
MYC	CHUK
CHUK	MYC
MYC	CREB1
CREB1	MYC
MYC	VHL
VHL	MYC
MYC	RUNX1
NFYB	MYC
MYC	HBP1
HBP1	MYC
MYC	GTF3C3
MYC	DDX24
MYC	TCF12
EP300	MYC
MYC	EP300
NCOR1	CDKN1A
CDKN1A	DDB1
DDB1	CDKN1A
VDR	CDKN1A
CDKN1A	MDM4
MDM4	CDKN1A
CDKN1A	ATXN3
CDKN1A	EP300
GTF2B	NCOR1
NCOR1	GTF2B
EP300	GTF2B
NCOR1	PGR
NCOR1	VDR
VDR	NCOR1
NCOR1	RXRA
RXRA	NCOR1
CHUK	NCOR1
TCF3	NCOR1
SIRT1	NCOR1
SMAD4	NCOR1
NCOR1	ETS1
NCOR1	ETS2
NCOR1	ATXN3
ATXN3	NCOR1
NCOR1	NR3C1
NR3C1	NCOR1
NCOR1	RUNX1
hsa-miR-630	NCOR1
NCOR1	EP300
BCAS2	PGR
PGR	KAT2B
EP300	PGR
KAT2B	HIF1A
HIF1A	RUNX2
RUNX2	HIF1A
HIF1A	NR4A1
NR4A1	HIF1A
EPAS1	HIF1A
HIF1A	VHL
VHL	HIF1A
ARNTL	HIF1A
EP300	HIF1A
HIF1A	EP300
AKT1	CLTC
MYBL2	CLTC
hsa-miR-630	CLTC
CLTC	EP300
EPAS1	EWSR1
EWSR1	SMAD4
ATXN3	EWSR1
HBP1	EWSR1
EP300	EWSR1
DDB1	CDT1
CDT1	DDB1
DDB1	TP73
TP73	DDB1
DDB1	BTRC
DDB1	CTNNB1
DDB1	AHR
RORA	DDB1
EP300	DDB1
BCAS2	EP300
VDR	RXRA
RXRA	VDR
VDR	FOXO3
FOXO3	VDR
VDR	TCF3
TCF3	VDR
VDR	SIRT1
VDR	RUNX1
RUNX1	VDR
CFH	VDR
EP300	VDR
VDR	EP300
RXRA	CTNNB1
RXRA	NR4A1
NR4A1	RXRA
RXRA	PPARGC1A
PPARGC1A	RXRA
RXRA	ARNTL
EP300	RXRA
RXRA	EP300
SMAD1	FOXO3
SMAD1	RUNX2
RUNX2	SMAD1
SMAD1	SMAD4
SMAD4	SMAD1
SMAD1	RUNX1
SMAD1	PAX6
SMAD1	HBP1
EP300	SMAD1
SMAD1	EP300
CDT1	FOXO3
FOXO3	CDT1
TP73	CDT1
KAT2B	CDT1
EP300	CDT1
AKT1	FOXO3
FOXO3	BTRC
BTRC	FOXO3
FOXO3	CHUK
CHUK	FOXO3
FOXO3	CTNNB1
CTNNB1	FOXO3
FOXO3	SIRT1
SIRT1	FOXO3
FOXO3	SMAD4
SMAD4	FOXO3
hsa-miR-498	FOXO3
hsa-miR-630	FOXO3
EP300	FOXO3
FOXO3	EP300
TP73	KAT2B
KAT2B	TP73
MDM4	TP73
TP73	CHUK
CHUK	TP73
TP73	PAX6
NFYB	TP73
EP300	TP73
TP73	EP300
KAT2B	AKT1
AKT1	KAT2B
KAT2B	RPS6KB1
RPS6KB1	KAT2B
KAT2B	CTNNB1
CTNNB1	KAT2B
KAT2B	TCF3
TCF3	KAT2B
KAT2B	MAPK14
MAPK14	KAT2B
KAT2B	RUNX2
NR4A1	KAT2B
KAT2B	SIRT1
SIRT1	KAT2B
KAT2B	ETV1
ETV1	KAT2B
KAT2B	VHL
ATXN3	KAT2B
KAT2B	HNF1A
HNF1A	KAT2B
KAT2B	NFYB
NFYB	KAT2B
KAT2B	ARNTL
KAT2B	CTBP2
EP300	KAT2B
MDM4	SMAD4
MDM4	EP300
CDH1	CTNNB1
CTNNB1	CDH1
EP300	CDH1
CDH1	EP300
RPS6KB1	AKT1
AKT1	NOTCH1
AKT1	CHUK
CHUK	AKT1
AKT1	CTNNB1
AKT1	MAPK14
MAPK14	AKT1
AKT1	NR4A1
AKT1	SIRT1
SIRT1	AKT1
AKT1	CREB1
SMAD4	AKT1
EP300	AKT1
AKT1	EP300
EP300	RPS6KB1
RPS6KB1	EP300
BTRC	CHUK
BTRC	CTNNB1
CTNNB1	BTRC
BTRC	MAPK14
MAPK14	BTRC
BTRC	SMAD4
SMAD4	BTRC
hsa-miR-630	BTRC
EP300	BTRC
NOTCH1	CTNNB1
CTNNB1	NOTCH1
NOTCH1	RUNX1
NOTCH1	PRKAA1
NOTCH1	TCF12
EP300	NOTCH1
NOTCH1	EP300
RAD50	NBN
NBN	RAD50
RAD50	MDC1
MDC1	RAD50
EP300	RAD50
SIRT1	NBN
NBN	MDC1
MDC1	NBN
EP300	NBN
PTMS	NR3C1
NR3C1	PTMS
EP300	PTMS
PTMS	EP300
CHUK	CTNNB1
CTNNB1	CHUK
MAGED1	CHUK
EP300	CHUK
AHR	CTNNB1
CTNNB1	TCF3
CTNNB1	NR4A1
NR4A1	CTNNB1
CTNNB1	SIRT1
EPAS1	CTNNB1
SMAD4	CTNNB1
CTNNB1	TCF4
TCF4	CTNNB1
EP300	CTNNB1
CTNNB1	EP300
ARNTL	AHR
EP300	AHR
AHR	EP300
RUNX1	TCF3
TCF4	TCF3
TCF3	TCF12
TCF12	TCF3
EP300	TCF3
TCF3	EP300
MAPK14	CREB1
MAPK14	ETV1
TGFBR1	MAPK14
MAPK14	SUB1
EP300	MAPK14
MAPK14	EP300
EP300	STAT6
STAT6	EP300
ETS1	RUNX2
EP300	RUNX2
RUNX2	EP300
NR4A1	VHL
VHL	NR4A1
NR4A1	NR3C1
NR4A1	TCF4
EP300	NR4A1
NR4A1	EP300
SIRT1	CREB1
SIRT1	HNF1A
HNF1A	SIRT1
PPARGC1A	SIRT1
SIRT1	ARNTL
SIRT1	EP300
CREB1	ATXN3
ATXN3	CREB1
NR3C1	CREB1
EP300	CREB1
CREB1	EP300
ETS1	EPAS1
EPAS1	VHL
VHL	EPAS1
ARNTL	EPAS1
EPAS1	GTF3C3
EP300	EPAS1
EPAS1	EP300
EP300	ETV1
SMAD4	PAX6
SMAD4	TGFBR1
TGFBR1	SMAD4
hsa-miR-498	SMAD4
EP300	SMAD4
SMAD4	EP300
ETS2	ETS1
RUNX1	ETS1
EP300	ETS1
ETS1	EP300
NR3C1	ETS2
EP300	ETS2
ETS2	EP300
VHL	KLF4
KLF4	VHL
VHL	CD44
EP300	VHL
VHL	EP300
EP300	MDC1
ATXN3	EP300
NR3C1	PPARGC1A
PPARGC1A	NR3C1
NR3C1	EP300
RUNX1	TCF12
RUNX1	CTBP2
RUNX1	EP300
PAX6	PROX1
EP300	PAX6
PAX6	EP300
CD44	TGFBR1
EP300	TGFBR1
TGFBR1	EP300
EP300	HNF1A
HNF1A	EP300
EP300	MYBL2
EP300	KLF4
KLF4	EP300
PPARGC1A	EP300
NFYA	NFYB
EP300	NFYB
NFYB	EP300
TCF4	HBP1
hsa-miR-498	HBP1
EP300	HBP1
HBP1	EP300
TCF4	EP300
EP300	ARNTL
hsa-miR-630	SUB1
EP300	SUB1
NFYA	EP300
CD44	EP300
EP300	SS18
SS18	EP300
RORA	PROX1
hsa-miR-498	RORA
EP300	RORA
RORA	EP300
CTBP2	PROX1
EP300	PROX1
PROX1	EP300
EP300	GTF3C3
EP300	DDX24
EP300	PRKAA1
EP300	MAGED1
hsa-miR-630	TCF12
TCF12	EP300
hsa-miR-498	CTBP2
CTBP2	EP300
CFH	EP300
hsa-miR-498	EP300
hsa-miR-630	EP300
