# Supplementary material for: A New Method for Discovering Disease-Specific MiRNA-Target Regulatory Networks
Source: PLoS One. 2015 Apr 7;10(4):e0122473. doi: 10.1371/journal.pone.0122473 (PMC4388573; doi:10.1371/journal.pone.0122473)
Supplement: S2 File — This file contains all the discovered regulatory subnetworks. (ZIP) [file pone.0122473.s002.zip › reg_subnetwork_EPAS1.txt]

JUN	SMAD3
SMAD3	JUN
SP1	JUN
JUN	EP300
EP300	JUN
JUN	HIF1A
HIF1A	JUN
JUN	ETS1
ETS1	JUN
SUMO2	JUN
EPAS1	JUN
SMAD3	SP1
SP1	SMAD3
SMAD3	EP300
EP300	SMAD3
SMAD3	SIN3A
SMAD3	HIF1A
HIF1A	SMAD3
SMAD3	CTNNB1
SMAD3	DNAJA2
SMAD3	SMARCC1
SMAD3	TRIM33
TRIM33	SMAD3
hsa-miR-182	SMAD3
hsa-miR-491-5p	SMAD3
SMAD3	EPAS1
SP1	EP300
EP300	SP1
SP1	SIN3A
SP1	HIF1A
HIF1A	SP1
SP1	SMARCC1
SP1	VHL
VHL	SP1
EPAS1	SP1
SP1	EPAS1
EP300	HIF1A
HIF1A	EP300
EP300	EWSR1
EP300	CTNNB1
CTNNB1	EP300
EP300	ETS1
ETS1	EP300
EP300	VHL
VHL	EP300
EP300	ARNTL
EP300	GTF3C3
EPAS1	EP300
EP300	EPAS1
MED1	MED14
MED14	MED1
MED1	MED17
ELAVL1	MED1
MED1	MED4
hsa-miR-491-5p	MED1
EPAS1	MED1
MED14	MED17
MED14	MED4
EPAS1	MED14
EPAS1	MED17
SIN3A	SMARCC1
SUMO2	SIN3A
hsa-miR-491-5p	SIN3A
EPAS1	SIN3A
HIF1A	MCM3
MCM3	HIF1A
HIF1A	VHL
VHL	HIF1A
ARNTL	HIF1A
SUMO2	HIF1A
EPAS1	HIF1A
ELAVL1	EWSR1
EPAS1	EWSR1
CTNNB1	APC
APC	CTNNB1
EPAS1	CTNNB1
ELAVL1	DNAJA2
ELAVL1	SMARCC1
ELAVL1	XPO1
XPO1	ELAVL1
ELAVL1	ETS1
ELAVL1	VHL
VHL	ELAVL1
ELAVL1	TRIM33
ELAVL1	SUMO2
ELAVL1	MED4
ELAVL1	EPAS1
VHL	DNAJA2
hsa-miR-491-5p	DNAJA2
EPAS1	DNAJA2
SUMO2	SMARCC1
EPAS1	SMARCC1
APC	XPO1
XPO1	APC
APC	EPAS1
SUMO2	XPO1
EPAS1	XPO1
SUMO2	MCM3
MCM3	EPAS1
SUMO2	ETS1
hsa-miR-769-5p	ETS1
ETS1	EPAS1
EPAS1	VHL
VHL	EPAS1
SUMO2	TRIM33
hsa-miR-491-5p	TRIM33
EPAS1	TRIM33
SUMO2	ARNTL
ARNTL	EPAS1
SUMO2	GTF3C3
EPAS1	GTF3C3
SUMO2	EPAS1
EPAS1	MED4
hsa-miR-182	EPAS1
hsa-miR-769-5p	EPAS1
hsa-miR-491-5p	EPAS1
