# Supplementary material for: A New Method for Discovering Disease-Specific MiRNA-Target Regulatory Networks
Source: PLoS One. 2015 Apr 7;10(4):e0122473. doi: 10.1371/journal.pone.0122473 (PMC4388573; doi:10.1371/journal.pone.0122473)
Supplement: S2 File — This file contains all the discovered regulatory subnetworks. (ZIP) [file pone.0122473.s002.zip › reg_subnetwork_EPS15.txt]

GJA1	HSPA5
GJA1	NEDD4
NEDD4	GJA1
hsa-miR-548c-3p	GJA1
EPS15	GJA1
GJA1	EPS15
EGFR	HSPA5
NEDD4	EGFR
EGFR	CRK
CRK	EGFR
EGFR	USP8
USP8	EGFR
EPS15	EGFR
EGFR	EPS15
HSPA5	IQGAP1
ITGA4	IQGAP1
hsa-miR-548c-3p	IQGAP1
EPS15	IQGAP1
ELAVL1	TUBB
CRK	TUBB
hsa-miR-345	TUBB
EPS15	TUBB
CRK	HSPA5
SPG20	HSPA5
hsa-miR-202	HSPA5
EPS15	HSPA5
UBE2D1	UBE2D2
NEDD4	UBE2D1
UBE2D1	RNF11
RNF11	UBE2D1
UBE2D1	EPS15
UBE2D2	NEDD4
NEDD4	UBE2D2
UBE2D2	RNF11
RNF11	UBE2D2
UBE2D2	EPS15
NEDD4	UBE2D3
UBE2D3	NEDD4
NEDD4	RNF11
RNF11	NEDD4
hsa-miR-548c-3p	NEDD4
NEDD4	EPS15
ELAVL1	UBE2D3
UBE2D3	RNF11
RNF11	UBE2D3
hsa-miR-548c-3p	UBE2D3
UBE2D3	EPS15
ELAVL1	EPS15
RNF11	EPS15
EPS15	CRK
CRK	EPS15
hsa-miR-345	USP8
EPS15	USP8
ITGA4	EPS15
hsa-miR-548c-3p	SPG20
SPG20	EPS15
hsa-miR-548c-3p	EPS15
hsa-miR-202	EPS15
hsa-miR-345	EPS15
