# Supplementary material for: A New Method for Discovering Disease-Specific MiRNA-Target Regulatory Networks
Source: PLoS One. 2015 Apr 7;10(4):e0122473. doi: 10.1371/journal.pone.0122473 (PMC4388573; doi:10.1371/journal.pone.0122473)
Supplement: S2 File — This file contains all the discovered regulatory subnetworks. (ZIP) [file pone.0122473.s002.zip › reg_subnetwork_ERBB2IP.txt]

SMAD3	SMAD2
SMAD2	SMAD3
MYC	SMAD3
SMAD3	SMAD1
SMAD1	SMAD3
SMAD3	FOXO3
FOXO3	SMAD3
SMAD3	CHUK
SMAD3	CTNNB1
SMAD3	SMAD4
SMAD4	SMAD3
ERBB2IP	SMAD3
SMAD3	ERBB2IP
MYC	SMAD2
SMAD2	SMAD1
SMAD1	SMAD2
SMAD2	CHUK
SMAD2	CTNNB1
SMAD2	SMAD4
SMAD4	SMAD2
hsa-miR-548c-3p	SMAD2
hsa-miR-513b	SMAD2
hsa-miR-188-5p	SMAD2
hsa-miR-936	SMAD2
ERBB2IP	SMAD2
SMAD2	ERBB2IP
STAT3	SMAD1
SIRT1	STAT3
hsa-miR-548c-3p	STAT3
hsa-miR-33b	STAT3
ERBB2IP	STAT3
MYC	FOXO3
MYC	CHUK
CHUK	MYC
MYC	CTNND1
MYC	ERBB2IP
APC	ACTN1
hsa-miR-501-3p	ACTN1
hsa-miR-548c-3p	ACTN1
ERBB2IP	ACTN1
SMAD1	FOXO3
SMAD1	SMAD4
SMAD4	SMAD1
SMAD1	ERBB2IP
FOXO3	CHUK
CHUK	FOXO3
FOXO3	CTNNB1
CTNNB1	FOXO3
FOXO3	SIRT1
SIRT1	FOXO3
FOXO3	SMAD4
SMAD4	FOXO3
hsa-miR-330-3p	FOXO3
hsa-miR-501-3p	FOXO3
hsa-miR-92b	FOXO3
hsa-miR-188-5p	FOXO3
hsa-miR-345	FOXO3
ERBB2IP	FOXO3
CHUK	CTNNB1
CTNNB1	CHUK
hsa-miR-188-5p	CHUK
CHUK	ERBB2IP
CTNNB1	SIRT1
CTNNB1	APC
APC	CTNNB1
SMAD4	CTNNB1
CTNNB1	CTNND1
ERBB2IP	CTNNB1
hsa-miR-548c-3p	ARHGEF7
hsa-miR-92b	ARHGEF7
ERBB2IP	ARHGEF7
hsa-miR-548c-3p	SIRT1
hsa-miR-513b	SIRT1
hsa-miR-936	SIRT1
SIRT1	ERBB2IP
hsa-miR-330-3p	APC
hsa-miR-501-3p	APC
CFTR	APC
hsa-miR-548c-3p	APC
hsa-miR-33b	APC
ERBB2IP	APC
APC	ERBB2IP
hsa-miR-330-3p	SMAD4
hsa-miR-548c-3p	SMAD4
hsa-miR-92b	SMAD4
hsa-miR-188-5p	SMAD4
hsa-miR-936	SMAD4
SMAD4	ERBB2IP
hsa-miR-501-3p	CTNND1
hsa-miR-548c-3p	CTNND1
hsa-miR-345	CTNND1
ERBB2IP	CTNND1
hsa-miR-330-3p	ERBB2IP
hsa-miR-501-3p	ERBB2IP
CFTR	ERBB2IP
hsa-miR-548c-3p	ERBB2IP
hsa-miR-513b	ERBB2IP
hsa-miR-33b	ERBB2IP
hsa-miR-92b	ERBB2IP
hsa-miR-188-5p	ERBB2IP
hsa-miR-936	ERBB2IP
hsa-miR-345	ERBB2IP
