# Supplementary material for: A New Method for Discovering Disease-Specific MiRNA-Target Regulatory Networks
Source: PLoS One. 2015 Apr 7;10(4):e0122473. doi: 10.1371/journal.pone.0122473 (PMC4388573; doi:10.1371/journal.pone.0122473)
Supplement: S2 File — This file contains all the discovered regulatory subnetworks. (ZIP) [file pone.0122473.s002.zip › reg_subnetwork_ERBB3.txt]

EGFR	PIK3R1
PIK3R1	EGFR
SH2D1A	EGFR
EGFR	PIK3R3
EGFR	PTPN11
EGFR	SYK
EGFR	CRK
CRK	EGFR
EGFR	VAV2
VAV2	EGFR
VAV3	EGFR
CD82	EGFR
EGFR	ERBB3
PIK3R1	AKT1
PIK3R1	PTPN11
PTPN11	PIK3R1
PIK3R1	SYK
SYK	PIK3R1
PIK3R1	CRK
CRK	PIK3R1
IL6ST	PIK3R1
ERBB3	PIK3R1
PIK3R1	ERBB3
hsa-miR-145	SH2D1A
SH2D1A	ERBB3
AKT1	PA2G4
PA2G4	AKT1
AKT1	ERBB3
ERBB3	PA2G4
CRK	PIK3R3
ERBB3	PIK3R3
CRK	PTPN11
IL6ST	PTPN11
ERBB3	PTPN11
SYK	VAV2
ERBB3	SYK
ERBB3	CRK
hsa-miR-152	VAV2
ERBB3	VAV2
ERBB3	VAV3
IL6ST	ERBB3
CD82	ERBB3
hsa-miR-152	ERBB3
hsa-miR-145	ERBB3
