# Supplementary material for: A New Method for Discovering Disease-Specific MiRNA-Target Regulatory Networks
Source: PLoS One. 2015 Apr 7;10(4):e0122473. doi: 10.1371/journal.pone.0122473 (PMC4388573; doi:10.1371/journal.pone.0122473)
Supplement: S2 File — This file contains all the discovered regulatory subnetworks. (ZIP) [file pone.0122473.s002.zip › reg_subnetwork_ERC1.txt]

MYC	CHUK
CHUK	MYC
MYC	SH3KBP1
MYC	ERC1
hsa-miR-548c-3p	CUL3
CUL3	ERC1
CHUK	MAP3K7
MAP3K7	CHUK
ERC1	CHUK
CHUK	ERC1
hsa-miR-548c-3p	MAP3K7
MAP3K7	ERC1
SH3KBP1	ERC1
hsa-miR-548c-3p	ERC1
