# Supplementary material for: A New Method for Discovering Disease-Specific MiRNA-Target Regulatory Networks
Source: PLoS One. 2015 Apr 7;10(4):e0122473. doi: 10.1371/journal.pone.0122473 (PMC4388573; doi:10.1371/journal.pone.0122473)
Supplement: S2 File — This file contains all the discovered regulatory subnetworks. (ZIP) [file pone.0122473.s002.zip › reg_subnetwork_ERG.txt]

JUN	AR
AR	JUN
PRKDC	JUN
JUN	NEDD4
ETS2	JUN
ERG	JUN
JUN	ERG
PRKDC	AR
AR	XRCC5
ERG	AR
DDX5	PRKDC
hsa-miR-345	DDX5
ERG	DDX5
PRKDC	XRCC5
XRCC5	PRKDC
ERG	PRKDC
hsa-miR-513a-5p	XRCC5
hsa-miR-370	XRCC5
hsa-miR-526b	XRCC5
ERG	XRCC5
NEDD4	DDX3X
hsa-miR-370	DDX3X
hsa-miR-526b	DDX3X
ERG	DDX3X
hsa-miR-345	TUBB
ERG	TUBB
hsa-miR-526b	PCBP1
ERG	PCBP1
ERG	NEDD4
NEDD4	ERG
ETS2	ERG
hsa-miR-513a-5p	ERG
hsa-miR-370	ERG
hsa-miR-526b	ERG
hsa-miR-345	ERG
