# Supplementary material for: A New Method for Discovering Disease-Specific MiRNA-Target Regulatory Networks
Source: PLoS One. 2015 Apr 7;10(4):e0122473. doi: 10.1371/journal.pone.0122473 (PMC4388573; doi:10.1371/journal.pone.0122473)
Supplement: S2 File — This file contains all the discovered regulatory subnetworks. (ZIP) [file pone.0122473.s002.zip › reg_subnetwork_ESR1.txt]

JUN	SMAD3
SMAD3	JUN
JUN	HDAC1
HDAC1	JUN
SMAD2	JUN
JUN	FOS
FOS	JUN
CEBPA	JUN
JUN	MAPK1
MAPK1	JUN
SP1	JUN
JUN	EP300
EP300	JUN
JUN	NCOA1
NCOA1	JUN
BRCA1	JUN
NRIP1	JUN
JUN	STAT3
STAT3	JUN
NCOA6	JUN
JUN	HDAC9
PRKDC	JUN
JUN	MYC
JUN	CDKN1A
CDKN1A	JUN
JUN	GTF2B
GTF2B	JUN
PIAS1	JUN
JUN	HIF1A
HIF1A	JUN
JUN	DHX9
PIAS2	JUN
SIRT1	JUN
JUN	ESR1
SMAD3	HDAC1
HDAC1	SMAD3
SMAD3	SMAD2
SMAD2	SMAD3
FHL2	SMAD3
SMAD3	FOS
FOS	SMAD3
SMAD3	CEBPA
SMAD3	MAPK1
MAPK1	SMAD3
SMAD3	SP1
SP1	SMAD3
SMAD3	EP300
EP300	SMAD3
SMAD3	BRCA1
BRCA1	SMAD3
SMAD3	NCOA6
SMAD3	NCOA3
SMAD3	FOXO1
CDK8	SMAD3
SMAD3	HDAC5
KLF5	SMAD3
SMAD3	MEN1
MYC	SMAD3
SMAD3	IRS1
SMAD3	DDX3X
SMAD3	SMURF1
SMAD3	SIN3A
SMAD3	HIF1A
HIF1A	SMAD3
HNRNPK	SMAD3
SMAD3	TF
SMAD3	NUP153
SMAD3	SPTBN1
SPTBN1	SMAD3
SMAD3	KPNB1
KPNB1	SMAD3
SMAD3	AKT1
SMAD3	CHUK
SMAD3	CTNNB1
PIAS2	SMAD3
hsa-miR-182	SMAD3
SMAD3	ESR1
HDAC1	SMAD2
SMAD2	HDAC1
CEBPA	HDAC1
HDAC1	SP1
SP1	HDAC1
HDAC1	EP300
EP300	HDAC1
HDAC1	KDM5A
BRCA1	HDAC1
HDAC1	CCND1
CCND1	HDAC1
HDAC1	STAT3
STAT3	HDAC1
HDAC1	PIK3R1
HDAC1	DDX17
DDX17	HDAC1
HDAC1	DDX5
DDX5	HDAC1
HDAC5	HDAC1
HDAC1	HDAC9
HDAC9	HDAC1
HDAC1	KLF5
KLF5	HDAC1
MEN1	HDAC1
HDAC1	SP3
SP3	HDAC1
HDAC1	MTA2
MTA2	HDAC1
HDAC1	MYC
MYC	HDAC1
HDAC1	RBBP7
HDAC1	RBBP4
RBBP4	HDAC1
HDAC1	CDKN1A
CDKN1A	HDAC1
HDAC1	SMURF1
HDAC1	PIAS1
HDAC1	E2F1
E2F1	HDAC1
HDAC1	TBL1XR1
HDAC1	SIN3A
SIN3A	HDAC1
HDAC1	HIF1A
HIF1A	HDAC1
HDAC1	SF3B1
HDAC1	EZH2
EZH2	HDAC1
HDAC1	TSC1
HDAC1	RXRA
HDAC1	PPP1CC
PPP1CC	HDAC1
HDAC1	CTNNB1
CTNNB1	HDAC1
SMARCE1	HDAC1
ESR1	HDAC1
HDAC1	ESR1
FHL2	SMAD2
CAV1	SMAD2
SMAD2	SP1
SP1	SMAD2
SMAD2	EP300
EP300	SMAD2
SMAD2	NCOA6
SMAD2	NCOA3
CDK8	SMAD2
SMAD2	KLF5
KLF5	SMAD2
MYC	SMAD2
SMAD2	SMURF1
SPTBN1	SMAD2
SMAD2	EEF1A1
SMAD2	KPNB1
SMAD2	RXRA
SMAD2	AKT1
SMAD2	CHUK
SMAD2	CTNNB1
ESR1	SMAD2
SMAD2	ESR1
FHL2	MAPK1
MAPK1	FHL2
BRCA1	FHL2
FHL2	STAT3
MYC	FHL2
E2F1	FHL2
FHL2	TRAF6
TRAF6	FHL2
FHL2	CTNNB1
CTNNB1	FHL2
ESR1	FHL2
FOS	CEBPA
CEBPA	FOS
FOS	MAPK1
FOS	EP300
EP300	FOS
FOS	NCOA2
FOS	NCOA1
NCOA1	FOS
NCOA6	FOS
FOS	NCOA3
FOS	DDX17
UBE2L3	FOS
SIRT1	FOS
FOS	ESR1
CEBPA	EP300
NCOA6	CEBPA
NCOA3	CEBPA
CEBPA	UBE3A
UBE3A	CEBPA
CEBPA	XRCC5
MYC	CEBPA
CEBPA	CDKN1A
CDKN1A	CEBPA
CEBPA	PIAS1
CEBPA	EWSR1
CEBPA	ACTN1
CEBPA	SPTBN1
CEBPA	HNRNPC
CEBPA	CTNNB1
CTNNB1	CEBPA
CEBPA	ESR1
CAV1	MAPK1
CAV1	EGFR
EGFR	CAV1
CAV1	PPP1CA
PPP1CA	CAV1
CAV1	VCP
PTEN	CAV1
PDIA3	CAV1
ESR1	CAV1
CAV1	ESR1
VCP	MAPK1
MAPK1	SP1
MAPK1	EP300
EP300	MAPK1
MAPK1	BRCA1
BRCA1	MAPK1
MAPK1	ESR2
MAPK1	CCND1
STAT3	MAPK1
MAPK1	NCOA3
MAPK1	MYC
MYC	MAPK1
MAPK1	PGR
PGR	MAPK1
NUP153	MAPK1
MAPK1	MAPKAPK2
MAPKAPK2	MAPK1
IQGAP1	MAPK1
MAPK1	ATP1A1
MAPK1	RXRA
MAPK1	PPP1CC
ESR1	MAPK1
MAPK1	ESR1
EGFR	STAT3
STAT3	EGFR
EGFR	PIK3R1
PIK3R1	EGFR
EGFR	IRS1
H2AFX	EGFR
EGFR	YWHAZ
EGFR	HSP90B1
EGFR	HSPA5
EGFR	TPM1
EGFR	CTNNB1
VAV3	EGFR
EGFR	CALM1
ESR1	EGFR
EGFR	ESR1
PPP1CA	PTEN
PPP1CA	BRCA1
BRCA1	PPP1CA
HDAC5	PPP1CA
MYC	PPP1CA
PPP1CA	NCOR1
PPP1CA	PIAS1
CUL3	PPP1CA
PPP1CA	CLTC
PPP1CA	STAU1
STAU1	PPP1CA
PPP1CA	AKT1
PPP1CA	CHUK
CHUK	PPP1CA
PPP1CA	XPO1
ESR1	PPP1CA
VCP	BRCA1
BRCA1	VCP
HDAC5	VCP
RBBP4	VCP
VCP	CDKN1A
SMURF1	VCP
CUL3	VCP
TRAF6	VCP
VCP	HIF1A
VCP	ACTN1
VCP	G3BP2
VCP	YWHAZ
VCP	RAB7A
VCP	YWHAB
VCP	YWHAE
VCP	ACTN4
VCP	HSPA5
VCP	HUWE1
VCP	MARK2
VCP	VCL
VCP	LMNA
VCP	ALDH18A1
VCP	CCT4
VCP	FAF2
FAF2	VCP
PPP1CC	VCP
VCP	YWHAQ
VCP	AKT1
AKT1	VCP
ESR1	VCP
SP1	EP300
EP300	SP1
SP1	BRCA1
BRCA1	SP1
SP1	ESR2
ESR2	SP1
SP1	CCND1
SP1	STAT3
STAT3	SP1
PRKDC	SP1
SP1	SP3
SP3	SP1
SP1	MYC
MYC	SP1
SP1	RBBP4
SP1	NCOR1
SP1	DDX3X
SP1	PGR
PGR	SP1
SP1	E2F1
E2F1	SP1
SP1	SIN3A
SP1	HIF1A
HIF1A	SP1
SP1	MYH9
SP1	CAPZB
SP1	MYO6
SP1	TPM1
SP1	RXRA
RXRA	SP1
SP1	AHR
SP1	CALM1
ESR1	SP1
SP1	ESR1
PTEN	NCOA3
NCOA3	PTEN
PTEN	G3BP2
PTEN	UBE2L3
PTEN	AKT1
PTEN	ESR1
EP300	NCOA2
NCOA2	EP300
NCOA1	EP300
EP300	PRDM2
PRDM2	EP300
EP300	BRCA1
BRCA1	EP300
ESR2	EP300
EP300	CCND1
EP300	STAT3
STAT3	EP300
NCOA6	EP300
EP300	NCOA3
NCOA3	EP300
PIK3R1	EP300
EP300	DDX17
DDX17	EP300
EP300	DDX5
DDX5	EP300
EP300	KLF5
KLF5	EP300
EP300	SP3
SP3	EP300
EP300	MYC
MYC	EP300
CDKN1A	EP300
EP300	GTF2B
NCOR1	EP300
EP300	PGR
EP300	HIF1A
HIF1A	EP300
CLTC	EP300
EP300	EWSR1
EP300	DDB1
BCAS2	EP300
EP300	RXRA
RXRA	EP300
EP300	AKT1
AKT1	EP300
EP300	CHUK
EP300	CTNNB1
CTNNB1	EP300
EP300	AHR
AHR	EP300
SIRT1	EP300
PPARGC1A	EP300
ESR1	EP300
EP300	ESR1
NCOA2	NCOA1
NCOA1	NCOA2
NCOA2	BRCA1
BRCA1	NCOA2
ESR2	NCOA2
NCOA2	NCOA3
NCOA3	NCOA2
NCOA2	DDX17
DDX17	NCOA2
NCOA2	DDX5
DDX5	NCOA2
PGR	NCOA2
RXRA	NCOA2
AHR	NCOA2
ESR1	NCOA2
NCOA2	ESR1
MED1	BRCA1
BRCA1	MED1
MED1	ESR2
ESR2	MED1
NCOA6	MED1
MED1	MED14
MED14	MED1
MED1	MED17
MED1	MED21
MED1	MED13
MED13	MED1
MED1	CCNC
MED1	CDK8
CDK8	MED1
MYC	MED1
EZH2	MED1
MED1	RXRA
RXRA	MED1
YWHAQ	MED1
MED1	SETD7
MED1	PPARGC1A
PPARGC1A	MED1
ESR1	MED1
MED1	ESR1
FKBP5	PGR
PGR	FKBP5
FKBP5	AKT1
ESR1	FKBP5
NCOA1	ESR2
ESR2	NCOA1
NCOA1	CCND1
NCOA1	STAT3
STAT3	NCOA1
NCOA6	NCOA1
NCOA1	NCOA3
NCOA3	NCOA1
NCOA1	DDX17
DDX17	NCOA1
NCOA1	DDX5
DDX5	NCOA1
NCOA1	GTF2B
NCOR1	NCOA1
NCOA1	RBBP6
RBBP6	NCOA1
NCOA1	PGR
PGR	NCOA1
HIF1A	NCOA1
UBE2L3	NCOA1
NCOA1	RXRA
RXRA	NCOA1
YWHAQ	NCOA1
AHR	NCOA1
NCOA1	SMARCE1
SMARCE1	NCOA1
NCOA1	PPARGC1A
PPARGC1A	NCOA1
ESR1	NCOA1
NCOA1	ESR1
PGR	PRDM2
PRDM2	E2F1
ESR1	PRDM2
PRDM2	ESR1
KDM5A	EZH2
EZH2	KDM5A
ESR1	KDM5A
BRCA1	CCND1
CCND1	BRCA1
BRCA1	NCOA3
NCOA3	BRCA1
PIK3R1	BRCA1
BRCA1	MED17
MED17	BRCA1
BRCA1	MED21
BRCA1	MED13
BRCA1	CDK8
BRCA1	UBE3A
PRKDC	BRCA1
XRCC5	BRCA1
MTA2	BRCA1
BRCA1	MYC
MYC	BRCA1
BRCA1	RBBP7
RBBP7	BRCA1
RBBP4	BRCA1
BRCA1	PIAS1
PIAS1	BRCA1
BRCA1	PGR
PGR	BRCA1
BRCA1	E2F1
BRCA1	HIF1A
HIF1A	BRCA1
BRCA1	DHX9
DHX9	BRCA1
BRCA1	CAPZB
BRCA1	HNRNPA2B1
BRCA1	NUP153
BRCA1	H2AFX
H2AFX	BRCA1
BRCA1	YWHAZ
BRCA1	TUBB
BRCA1	TPM1
BRCA1	UBE2L3
BRCA1	AKT1
AKT1	BRCA1
BRCA1	CTNNB1
CTNNB1	BRCA1
BRCA1	AHR
AHR	BRCA1
SIRT1	BRCA1
ESR1	BRCA1
BRCA1	ESR1
ESR2	NRIP1
ESR2	NCOA6
NCOA6	ESR2
ESR2	NCOA3
NCOA3	ESR2
ESR2	MED14
ESR2	MED17
ESR2	MED21
ESR2	CCNC
ESR2	CDK8
ESR2	DDX17
ESR2	DDX5
ESR2	UBE3A
ESR2	KLF5
KLF5	ESR2
ESR2	SERPINH1
DDX54	ESR2
ESR2	STAU1
CAND1	ESR2
BCAS2	ESR2
RXRA	ESR2
YWHAQ	ESR2
PIAS2	ESR2
SMARCE1	ESR2
ESR2	PPARGC1A
REXO4	ESR2
ESR1	ESR2
ESR2	ESR1
CDK8	NRIP1
NRIP1	HDAC5
HDAC5	NRIP1
NRIP1	HDAC9
NRIP1	E2F1
E2F1	NRIP1
NRIP1	KPNB1
NRIP1	RXRA
RXRA	NRIP1
NRIP1	YWHAQ
YWHAQ	NRIP1
AHR	NRIP1
NRIP1	XPO1
ESR1	NRIP1
NRIP1	ESR1
CCND1	STAT3
STAT3	CCND1
NCOA3	CCND1
CCND1	CDKN1A
CDKN1A	CCND1
PPP1CC	CCND1
CCND1	XPO1
ESR1	CCND1
CCND1	ESR1
STAT3	CDKN1A
STAT3	PGR
STAT3	TRAF6
TRAF6	STAT3
STAT3	HIF1A
HIF1A	STAT3
PDIA3	STAT3
STAT3	SETD7
SETD7	STAT3
SIRT1	STAT3
ESR1	STAT3
NCOA6	PRKDC
PRKDC	NCOA6
NCOA6	XRCC5
E2F1	NCOA6
NCOA6	TUBB
NCOA6	RXRA
RXRA	NCOA6
NCOA6	PPARGC1A
ESR1	NCOA6
NCOA6	ESR1
NCOA3	DDX17
DDX17	NCOA3
NCOA3	DDX5
DDX5	NCOA3
NCOA3	UBE3A
UBE3A	NCOA3
NCOA3	NCOR1
NCOR1	NCOA3
NCOA3	PGR
PGR	NCOA3
NCOA3	E2F1
E2F1	NCOA3
NCOA3	SPOP
SPOP	NCOA3
CUL3	NCOA3
NCOA3	MYH9
NCOA3	RXRA
RXRA	NCOA3
YWHAQ	NCOA3
NCOA3	CHUK
CHUK	NCOA3
ESR1	NCOA3
NCOA3	ESR1
FOXO1	YWHAZ
AKT1	FOXO1
FOXO1	SIRT1
hsa-miR-182	FOXO1
ESR1	FOXO1
FOXO1	ESR1
PIK3R1	IRS1
IRS1	PIK3R1
CUL3	PIK3R1
PIK3R1	AKT1
CTNNB1	PIK3R1
hsa-miR-182	PIK3R1
ESR1	PIK3R1
PIK3R1	ESR1
MED14	MED17
MED14	MED21
MED21	MED14
MED13	MED14
CDK8	MED14
MYC	MED14
MED14	ACTN1
PPARGC1A	MED14
ESR1	MED14
MED17	MED21
CDK8	MED17
PPARGC1A	MED17
ESR1	MED17
MED13	MED21
MED21	CDK8
CDK8	MED21
MED21	GTF2B
PPARGC1A	MED21
ESR1	MED21
CDK8	MED13
ESR1	MED13
CDK8	CCNC
ESR1	CCNC
MYC	CDK8
ESR1	CDK8
DDX17	DDX5
DDX5	DDX17
HDAC5	DDX17
XRCC5	DDX17
MYC	DDX17
CUL3	DDX17
DDX17	DHX9
DDX17	HNRNPK
HNRNPK	DDX17
CAND1	DDX17
ESR1	DDX17
DDX17	ESR1
DDX5	PRKDC
SMURF1	DDX5
PIAS1	DDX5
CUL3	DDX5
DDX5	DHX15
DDX5	DHX9
DHX9	DDX5
DDX5	HNRNPF
DDX5	HNRNPK
HNRNPK	DDX5
YWHAZ	DDX5
CAND1	DDX5
AKT1	DDX5
CTNNB1	DDX5
CALM1	DDX5
ESR1	DDX5
DDX5	ESR1
PGR	UBE3A
UBE3A	MYH9
UBE3A	YWHAZ
UBE3A	YWHAE
UBE3A	UBE2L3
UBE2L3	UBE3A
FAF2	UBE3A
UBE3A	CALM1
ESR1	UBE3A
UBE3A	ESR1
HDAC5	PRKDC
HDAC5	XRCC5
HDAC5	MTA2
HDAC5	RBBP7
HDAC5	RBBP4
HDAC5	NCOR1
NCOR1	HDAC5
HDAC5	DDX3X
HDAC5	TBL1XR1
HDAC5	SIN3A
HDAC5	HIF1A
HIF1A	HDAC5
HDAC5	CLTC
HDAC5	DHX15
HDAC5	DHX9
HDAC5	HNRNPA3
HDAC5	HNRNPF
HDAC5	ILF2
HDAC5	MYH9
HDAC5	EIF4A1
HDAC5	GNB1
HDAC5	HNRNPA2B1
HDAC5	SF3B1
HDAC5	YWHAZ
HDAC5	HSP90B1
HDAC5	FASN
HDAC5	KPNB1
HDAC5	TUBB
HDAC5	YWHAB
HDAC5	YWHAE
HDAC5	ACTN4
HDAC5	CAND1
HDAC5	GANAB
HDAC5	HSPA5
HDAC5	LDHA
HDAC5	PGK1
HDAC5	PSMA5
HDAC5	ATP1A1
HDAC5	DDB1
H3F3A	HDAC5
HDAC5	ALDH18A1
HDAC5	CCT4
HDAC5	YWHAQ
YWHAQ	HDAC5
HDAC5	XPO1
ESR1	HDAC5
HDAC9	NCOR1
HDAC9	SIN3A
SIN3A	HDAC9
HDAC9	HIF1A
YWHAZ	HDAC9
HDAC9	YWHAE
YWHAE	HDAC9
H3F3A	HDAC9
HDAC9	CCT4
ESR1	HDAC9
GTF2B	KLF5
hsa-miR-182	KLF5
ESR1	KLF5
KLF5	ESR1
PRKDC	XRCC5
XRCC5	PRKDC
MYC	PRKDC
PRKDC	PGR
PGR	PRKDC
CUL3	PRKDC
PRKDC	DHX9
DHX9	PRKDC
PRKDC	ILF2
ILF2	PRKDC
PRKDC	H2AFX
H2AFX	PRKDC
OXSR1	PRKDC
H3F3A	PRKDC
PRKDC	HNRNPC
LMNA	PRKDC
YWHAQ	PRKDC
PRKDC	AKT1
AKT1	PRKDC
PRKDC	CHUK
CHUK	PRKDC
ESR1	PRKDC
MYC	XRCC5
SMURF1	XRCC5
XRCC5	PGR
PGR	XRCC5
CUL3	XRCC5
XRCC5	DHX9
DHX9	XRCC5
ILF2	XRCC5
XRCC5	H2AFX
H2AFX	XRCC5
XRCC5	GANAB
H3F3A	XRCC5
HNRNPC	XRCC5
ESR1	XRCC5
MEN1	MYC
MYC	MEN1
MEN1	SIN3A
MEN1	MYH9
MEN1	IQGAP1
IQGAP1	MEN1
MEN1	CTNNB1
CTNNB1	MEN1
ESR1	MEN1
SP3	RBBP4
SP3	PIAS1
PIAS1	SP3
E2F1	SP3
SP3	PPP1CC
ESR1	SP3
MTA2	RBBP7
MTA2	RBBP4
RBBP4	MTA2
CUL3	MTA2
MTA2	SIN3A
SIN3A	MTA2
ESR1	MTA2
MTA2	ESR1
MYC	GTF2B
MYC	HIF1A
HIF1A	MYC
MYC	SERPINH1
MYC	DHX15
MYC	HNRNPF
MYC	HNRNPK
MYC	TF
MYC	EIF4A1
MYC	NUP153
MYC	SF3B1
MYC	KPNB1
TUBB	MYC
MYC	YWHAB
MYC	YWHAE
MYC	GANAB
MYC	HUWE1
HUWE1	MYC
MYC	IPO7
MYC	PCBP1
MYC	PSMA5
MYC	UBE2L3
MYC	DDB1
MYC	HNRNPC
MYC	LMNA
MYC	ALDH18A1
MYC	CCT4
MYC	YWHAQ
MYC	CHUK
CHUK	MYC
MYC	PIAS2
PIAS2	MYC
MYC	XPO1
MYC	CALM1
ESR1	MYC
RBBP7	RBBP4
RBBP4	RBBP7
RBBP7	SIN3A
SIN3A	RBBP7
OXSR1	RBBP7
ESR1	RBBP7
CDKN1A	RBBP4
NCOR1	RBBP4
E2F1	RBBP4
RBBP4	SIN3A
SIN3A	RBBP4
RBBP4	PDIA3
DDB1	RBBP4
H3F3A	RBBP4
LMNA	RBBP4
EZH2	RBBP4
ESR1	RBBP4
NCOR1	CDKN1A
E2F1	CDKN1A
CDKN1A	HNRNPK
CDKN1A	EEF1A1
RAB1A	CDKN1A
CDKN1A	DDB1
DDB1	CDKN1A
CDKN1A	YWHAQ
YWHAQ	CDKN1A
ESR1	CDKN1A
CDKN1A	ESR1
YWHAB	IRS1
IRS1	YWHAE
YWHAE	IRS1
IRS1	AKT1
CHUK	IRS1
hsa-miR-182	IRS1
ESR1	IRS1
IRS1	ESR1
GTF2B	NCOR1
NCOR1	GTF2B
SMURF1	GTF2B
DHX9	GTF2B
NCOA4	GTF2B
ESR1	GTF2B
NCOR1	PIAS1
PIAS1	NCOR1
NCOR1	PGR
NCOR1	TBL1XR1
TBL1XR1	NCOR1
NCOR1	SIN3A
SIN3A	NCOR1
NCOR1	YWHAZ
NCOR1	RXRA
RXRA	NCOR1
PPP1CC	NCOR1
CHUK	NCOR1
SIRT1	NCOR1
NCOR1	SMARCE1
ESR1	NCOR1
NCOR1	ESR1
CUL3	DDX3X
TRAF6	DDX3X
YWHAZ	DDX3X
CAND1	DDX3X
LMNA	DDX3X
YWHAQ	DDX3X
CALM1	DDX3X
ESR1	DDX3X
RBBP6	PIAS1
ESR1	RBBP6
TRAF6	SMURF1
SMURF1	CLTC
SMURF1	DHX9
SMURF1	HNRNPA3
SMURF1	HNRNPF
SMURF1	HNRNPK
SMURF1	HNRNPA2B1
SMURF1	SPTBN1
SMURF1	SF3B1
SMURF1	EEF1A1
SMURF1	FASN
SMURF1	KPNB1
SMURF1	TUBB
SMURF1	HSPA5
SMURF1	CCT4
YWHAQ	SMURF1
SMURF1	XPO1
hsa-miR-182	SMURF1
ESR1	SMURF1
SMURF1	ESR1
PIAS1	SPOP
PIAS1	YWHAZ
PPP1CC	PIAS1
AKT1	PIAS1
PIAS1	CHUK
CHUK	PIAS1
PIAS1	PPARGC1A
ESR1	PIAS1
DDX54	PGR
BCAS2	PGR
PIAS2	PGR
PGR	SMARCE1
hsa-miR-182	PGR
ESR1	PGR
PGR	ESR1
E2F1	DDB1
E2F1	YWHAQ
YWHAQ	E2F1
E2F1	GTF2H1
GTF2H1	E2F1
SETD7	E2F1
SIRT1	E2F1
ESR1	E2F1
E2F1	ESR1
SPOP	CUL3
CUL3	SPOP
SPOP	TRAF6
ESR1	SPOP
SPOP	ESR1
CUL3	CLTC
CUL3	DHX15
CUL3	DHX9
CUL3	EWSR1
CUL3	HNRNPA3
CUL3	HNRNPF
CUL3	HNRNPK
CUL3	ILF2
CUL3	EIF4A1
CUL3	G3BP1
CUL3	G3BP2
CUL3	HNRNPA2B1
CUL3	NUP153
CUL3	SPTBN1
CUL3	STAU1
CUL3	MAPKAPK2
CUL3	SF3B1
CUL3	YWHAZ
CUL3	EEF1A1
CUL3	HSP90B1
CUL3	FASN
CUL3	KPNB1
CUL3	TUBB
CUL3	YWHAB
CUL3	YWHAE
CUL3	CAND1
CAND1	CUL3
CUL3	HSPA5
CUL3	HUWE1
CUL3	LDHA
CUL3	PSMA5
CUL3	SEC23A
CUL3	ATP1A1
CUL3	DDB1
CUL3	HNRNPC
CUL3	ALDH18A1
CUL3	CCT4
FAF2	CUL3
CUL3	YWHAQ
CUL3	CTNNB1
CUL3	SMARCE1
CUL3	CALM1
ESR1	CUL3
TRAF6	GANAB
TRAF6	UBE2L3
TRAF6	AKT1
CHUK	TRAF6
ESR1	TRAF6
TBL1XR1	CTNNB1
CTNNB1	TBL1XR1
ESR1	TBL1XR1
SIN3A	SMARCE1
ESR1	SIN3A
SIN3A	ESR1
FAF2	HIF1A
ESR1	HIF1A
HSPA5	SERPINH1
SEC23A	SERPINH1
ESR1	SERPINH1
MYO6	CLTC
CAND1	CLTC
VCL	CLTC
PPP1CC	CLTC
YWHAQ	CLTC
AKT1	CLTC
SVIL	CLTC
ESR1	CLTC
ESR1	DDX54
DDX54	ESR1
DHX15	HNRNPF
DHX15	HNRNPK
YWHAZ	DHX15
YWHAB	DHX15
CAND1	DHX15
ESR1	DHX15
DHX9	EWSR1
DHX9	HNRNPF
DHX9	HNRNPK
HNRNPK	DHX9
DHX9	ILF2
DHX9	H2AFX
H2AFX	DHX9
YWHAZ	DHX9
CAND1	DHX9
HNRNPC	DHX9
YWHAQ	DHX9
CTNNB1	DHX9
ESR1	DHX9
EWSR1	FASN
CAND1	EWSR1
PCBP1	EWSR1
EWSR1	EZH2
EWSR1	CALM1
ESR1	EWSR1
HNRNPK	HNRNPA3
HNRNPA2B1	HNRNPA3
YWHAE	HNRNPA3
CAND1	HNRNPA3
HSPA5	HNRNPA3
RAB1A	HNRNPA3
ESR1	HNRNPA3
HNRNPF	HNRNPK
CAND1	HNRNPF
HSPA5	HNRNPF
YWHAQ	HNRNPF
ESR1	HNRNPF
HNRNPK	SF3B1
YWHAZ	HNRNPK
EEF1A1	HNRNPK
HNRNPK	RAB7A
CAND1	HNRNPK
PCBP1	HNRNPK
H3F3A	HNRNPK
YWHAQ	HNRNPK
CTNNB1	HNRNPK
SIRT1	HNRNPK
XPO1	HNRNPK
ESR1	HNRNPK
EIF4A1	ILF2
H2AFX	ILF2
ILF2	SF3B1
EEF1A1	ILF2
YWHAE	ILF2
CAND1	ILF2
HSPA5	ILF2
ILF2	ALDH18A1
ESR1	ILF2
YWHAZ	MYH9
HSPA5	MYH9
OXSR1	MYH9
YWHAQ	MYH9
hsa-miR-182	MYH9
ESR1	MYH9
ESR1	TF
ACTN1	ACTN4
ACTN4	ACTN1
ACTN1	FAF2
ACTN1	GTF2H1
SVIL	ACTN1
ESR1	ACTN1
ESR1	CAPZB
H2AFX	EIF4A1
YWHAZ	EIF4A1
EEF1A1	EIF4A1
CAND1	EIF4A1
HSPA5	EIF4A1
AKT1	EIF4A1
ESR1	EIF4A1
YWHAZ	G3BP1
CAND1	G3BP1
ESR1	G3BP1
YWHAZ	G3BP2
CAND1	G3BP2
ESR1	G3BP2
GNB1	PAK1
PAK1	GNB1
AKT1	GNB1
SVIL	GNB1
ESR1	GNB1
H2AFX	HNRNPA2B1
YWHAE	HNRNPA2B1
CAND1	HNRNPA2B1
HNRNPA2B1	PSMA5
LMNA	HNRNPA2B1
YWHAQ	HNRNPA2B1
CTNNB1	HNRNPA2B1
ESR1	HNRNPA2B1
PAK1	MYO6
ESR1	MYO6
NUP153	KPNB1
KPNB1	NUP153
LMNA	NUP153
NUP153	CTNNB1
NUP153	XPO1
ESR1	NUP153
HSPA5	SPTBN1
SPTBN1	TPM1
SVIL	SPTBN1
ESR1	SPTBN1
CAND1	STAU1
PPP1CC	STAU1
ESR1	STAU1
H2AFX	YWHAZ
H2AFX	EEF1A1
H2AFX	HSP90B1
H2AFX	YWHAB
H2AFX	YWHAE
H2AFX	GANAB
H2AFX	HSPA5
H2AFX	PGK1
H2AFX	HNRNPC
H2AFX	LMNA
YWHAQ	H2AFX
H2AFX	CALM1
ESR1	H2AFX
MAPKAPK2	AKT1
AKT1	MAPKAPK2
hsa-miR-182	MAPKAPK2
ESR1	MAPKAPK2
YWHAZ	SF3B1
YWHAE	SF3B1
CAND1	SF3B1
SF3B1	TPM1
H3F3A	SF3B1
SIRT1	SF3B1
CALM1	SF3B1
ESR1	SF3B1
YWHAZ	EEF1A1
YWHAZ	TUBB
YWHAZ	YWHAE
YWHAE	YWHAZ
YWHAZ	MARK2
OXSR1	YWHAZ
YWHAZ	PCBP1
YWHAZ	PSMA5
YWHAZ	VCL
TSC1	YWHAZ
PAK1	YWHAZ
YWHAZ	YWHAQ
YWHAQ	YWHAZ
AKT1	YWHAZ
YWHAZ	CTNNB1
CTNNB1	YWHAZ
ESR1	YWHAZ
EEF1A1	RAB7A
EEF1A1	TUBB
CAND1	EEF1A1
YWHAQ	EEF1A1
ESR1	EEF1A1
CAND1	HSP90B1
HSP90B1	GANAB
HSP90B1	HSPA5
TPM1	HSP90B1
ESR1	HSP90B1
LMNA	FASN
YWHAQ	FASN
SIRT1	FASN
ESR1	FASN
YWHAE	KPNB1
CAND1	KPNB1
HSPA5	KPNB1
KPNB1	IPO7
ESR1	KPNB1
HSPA5	IQGAP1
YWHAQ	IQGAP1
IQGAP1	AKT1
IQGAP1	CTNNB1
PPARGC1A	IQGAP1
IQGAP1	CALM1
CALM1	IQGAP1
ESR1	IQGAP1
HSPA5	RAB7A
RAB1A	RAB7A
ESR1	RAB7A
YWHAB	TUBB
YWHAE	TUBB
CAND1	TUBB
OXSR1	TUBB
PAK1	TUBB
PPP1CC	TUBB
YWHAQ	TUBB
AKT1	TUBB
TUBB	XPO1
XPO1	TUBB
ESR1	TUBB
YWHAE	YWHAB
YWHAB	HSPA5
MARK2	YWHAB
YWHAB	TSC1
YWHAQ	YWHAB
ESR1	YWHAB
YWHAE	MARK2
MARK2	YWHAE
OXSR1	YWHAE
YWHAE	PCBP1
YWHAE	VCL
YWHAE	HNRNPC
YWHAE	TSC1
PAK1	YWHAE
YWHAE	YWHAQ
YWHAQ	YWHAE
AKT1	YWHAE
YWHAE	XPO1
YWHAE	CALM1
ESR1	YWHAE
SVIL	ACTN4
ESR1	ACTN4
ACTN4	ESR1
CAND1	HSPA5
CAND1	IPO7
CAND1	LDHA
CAND1	PCBP1
CAND1	PSMA5
CAND1	SEC23A
DDB1	CAND1
CAND1	HNRNPC
CAND1	SMARCE1
ESR1	CAND1
LDHA	CNDP2
PDIA3	CNDP2
ESR1	CNDP2
ESR1	GANAB
OXSR1	HSPA5
HSPA5	PDIA3
VCL	HSPA5
PAK1	HSPA5
PPP1CC	HSPA5
AKT1	HSPA5
SIRT1	HSPA5
ESR1	HSPA5
HUWE1	UBE2L3
FAF2	HUWE1
HUWE1	PIAS2
PIAS2	HUWE1
CALM1	HUWE1
ESR1	HUWE1
ESR1	IPO7
PDIA3	LDHA
YWHAQ	LDHA
AKT1	LDHA
ESR1	LDHA
MARK2	YWHAQ
YWHAQ	MARK2
MARK2	AKT1
AKT1	MARK2
ESR1	MARK2
OXSR1	PSMA5
OXSR1	CALM1
ESR1	OXSR1
PCBP1	LMNA
LMNA	PCBP1
ESR1	PCBP1
RAB1A	PDIA3
ESR1	PDIA3
YWHAQ	PGK1
ESR1	PGK1
PSMA5	UBE2L3
SIRT1	PSMA5
ESR1	PSMA5
ESR1	RAB1A
SEC23A	TPM1
ESR1	SEC23A
YWHAQ	TPM1
ESR1	TPM1
ESR1	UBE2L3
YWHAQ	VCL
CTNNB1	VCL
XPO1	VCL
SVIL	VCL
hsa-miR-182	VCL
ESR1	VCL
EZH2	ATP1A1
AKT1	ATP1A1
ESR1	ATP1A1
FAF2	DDB1
DDB1	CTNNB1
DDB1	AHR
ESR1	DDB1
SETD7	H3F3A
ESR1	H3F3A
YWHAQ	HNRNPC
ESR1	HNRNPC
PPP1CC	LMNA
YWHAQ	LMNA
LMNA	CTNNB1
SVIL	LMNA
hsa-miR-182	LMNA
ESR1	LMNA
ESR1	ALDH18A1
CCT4	XPO1
ESR1	CCT4
ESR1	FAF2
EZH2	AKT1
AKT1	EZH2
EZH2	CTNNB1
CTNNB1	EZH2
EZH2	SIRT1
SIRT1	EZH2
ESR1	EZH2
EZH2	ESR1
TSC1	AKT1
AKT1	TSC1
ESR1	TSC1
AKT1	PAK1
ESR1	PAK1
PAK1	ESR1
ESR1	BCAS2
BCAS2	ESR1
RXRA	CTNNB1
RXRA	PPARGC1A
PPARGC1A	RXRA
RXRA	ESR1
PPP1CC	AKT1
PPP1CC	ESR1
YWHAQ	CALM1
YWHAQ	ESR1
AKT1	CHUK
CHUK	AKT1
AKT1	CTNNB1
AKT1	PIAS2
AKT1	NCOA4
AKT1	SIRT1
SIRT1	AKT1
CALM1	AKT1
AKT1	ESR1
CHUK	CTNNB1
CTNNB1	CHUK
CHUK	ESR1
AHR	CTNNB1
CTNNB1	SIRT1
CTNNB1	ESR1
hsa-miR-182	AHR
AHR	ESR1
GTF2H1	ESR1
SETD7	SIRT1
SIRT1	SETD7
SETD7	ESR1
PIAS2	ESR1
NCOA4	ESR1
PPARGC1A	SIRT1
SIRT1	ESR1
XPO1	ESR1
hsa-miR-182	VAV3
VAV3	ESR1
SMARCE1	ESR1
PPARGC1A	ESR1
SVIL	CALM1
CALM1	ESR1
SVIL	ESR1
REXO4	ESR1
hsa-miR-182	ESR1
