# Supplementary material for: A New Method for Discovering Disease-Specific MiRNA-Target Regulatory Networks
Source: PLoS One. 2015 Apr 7;10(4):e0122473. doi: 10.1371/journal.pone.0122473 (PMC4388573; doi:10.1371/journal.pone.0122473)
Supplement: S2 File — This file contains all the discovered regulatory subnetworks. (ZIP) [file pone.0122473.s002.zip › reg_subnetwork_ESR2.txt]

MAPK1	ESR1
ESR1	MAPK1
MAPK1	SP1
MAPK1	EP300
EP300	MAPK1
MAPK1	NCOA3
MAPK1	RXRA
MAPK1	ESR2
ESR1	SP1
SP1	ESR1
ESR1	EP300
EP300	ESR1
ESR1	NCOA2
NCOA2	ESR1
ESR1	MED1
MED1	ESR1
ESR1	NCOA1
NCOA1	ESR1
ESR1	NRIP1
NRIP1	ESR1
ESR1	NCOA6
NCOA6	ESR1
ESR1	NCOA3
NCOA3	ESR1
ESR1	MED14
ESR1	MED17
ESR1	MED21
ESR1	CCNC
ESR1	CDK8
ESR1	DDX17
DDX17	ESR1
ESR1	DDX5
DDX5	ESR1
ESR1	UBE3A
UBE3A	ESR1
ESR1	KLF5
KLF5	ESR1
ESR1	SERPINH1
ESR1	DDX54
DDX54	ESR1
ESR1	STAU1
ESR1	CAND1
ESR1	BCAS2
BCAS2	ESR1
RXRA	ESR1
YWHAQ	ESR1
PIAS2	ESR1
SMARCE1	ESR1
PPARGC1A	ESR1
REXO4	ESR1
ESR2	ESR1
ESR1	ESR2
SP1	EP300
EP300	SP1
SP1	RXRA
RXRA	SP1
ESR2	SP1
SP1	ESR2
EP300	NCOA2
NCOA2	EP300
NCOA1	EP300
NCOA6	EP300
EP300	NCOA3
NCOA3	EP300
EP300	DDX17
DDX17	EP300
EP300	DDX5
DDX5	EP300
EP300	KLF5
KLF5	EP300
BCAS2	EP300
EP300	RXRA
RXRA	EP300
PPARGC1A	EP300
ESR2	EP300
NCOA2	NCOA1
NCOA1	NCOA2
NCOA2	NCOA3
NCOA3	NCOA2
NCOA2	DDX17
DDX17	NCOA2
NCOA2	DDX5
DDX5	NCOA2
RXRA	NCOA2
ESR2	NCOA2
NCOA6	MED1
MED1	MED14
MED14	MED1
MED1	MED17
MED1	MED21
MED1	CCNC
MED1	CDK8
CDK8	MED1
MED1	RXRA
RXRA	MED1
YWHAQ	MED1
MED1	PPARGC1A
PPARGC1A	MED1
MED1	MED4
ESR2	MED1
MED1	ESR2
NCOA6	NCOA1
NCOA1	NCOA3
NCOA3	NCOA1
NCOA1	DDX17
DDX17	NCOA1
NCOA1	DDX5
DDX5	NCOA1
NCOA1	RXRA
RXRA	NCOA1
YWHAQ	NCOA1
NCOA1	SMARCE1
SMARCE1	NCOA1
NCOA1	PPARGC1A
PPARGC1A	NCOA1
ESR2	NCOA1
NCOA1	ESR2
CDK8	NRIP1
NRIP1	RXRA
RXRA	NRIP1
NRIP1	YWHAQ
YWHAQ	NRIP1
ESR2	NRIP1
NCOA6	RXRA
RXRA	NCOA6
NCOA6	PPARGC1A
ESR2	NCOA6
NCOA6	ESR2
NCOA3	DDX17
DDX17	NCOA3
NCOA3	DDX5
DDX5	NCOA3
NCOA3	UBE3A
UBE3A	NCOA3
NCOA3	RXRA
RXRA	NCOA3
YWHAQ	NCOA3
ESR2	NCOA3
NCOA3	ESR2
MED14	MED17
MED14	MED21
MED21	MED14
CDK8	MED14
PPARGC1A	MED14
MED14	MED4
ESR2	MED14
MED17	MED21
CDK8	MED17
PPARGC1A	MED17
ESR2	MED17
MED21	CDK8
CDK8	MED21
PPARGC1A	MED21
MED21	MED4
ESR2	MED21
CDK8	CCNC
ESR2	CCNC
ESR2	CDK8
DDX17	DDX5
DDX5	DDX17
CAND1	DDX17
ESR2	DDX17
CAND1	DDX5
ESR2	DDX5
ESR2	UBE3A
ESR2	KLF5
KLF5	ESR2
ESR2	SERPINH1
DDX54	ESR2
CAND1	STAU1
ESR2	STAU1
CAND1	SMARCE1
CAND1	ZC3HAV1
CAND1	ESR2
BCAS2	ESR2
RXRA	PPARGC1A
PPARGC1A	RXRA
RXRA	ESR2
YWHAQ	ESR2
PIAS2	ESR2
SMARCE1	ESR2
ESR2	PPARGC1A
REXO4	ESR2
ESR2	ZC3HAV1
ESR2	MED4
