# Supplementary material for: A New Method for Discovering Disease-Specific MiRNA-Target Regulatory Networks
Source: PLoS One. 2015 Apr 7;10(4):e0122473. doi: 10.1371/journal.pone.0122473 (PMC4388573; doi:10.1371/journal.pone.0122473)
Supplement: S2 File — This file contains all the discovered regulatory subnetworks. (ZIP) [file pone.0122473.s002.zip › reg_subnetwork_ETS1.txt]

JUN	ATF2
ATF2	JUN
JUN	EP300
EP300	JUN
BRCA1	JUN
RUNX2	JUN
EPAS1	JUN
ETS2	JUN
RUNX1	JUN
SUMO2	JUN
hsa-miR-92a	JUN
hsa-miR-25	JUN
ETS1	JUN
JUN	ETS1
EP300	ATF2
ETS1	ATF2
EP300	BRCA1
BRCA1	EP300
EP300	NCOA3
NCOA3	EP300
NCOR1	EP300
EP300	RUNX2
RUNX2	EP300
EP300	EPAS1
EPAS1	EP300
EP300	ETS2
ETS2	EP300
RUNX1	EP300
ETS1	EP300
EP300	ETS1
BRCA1	NCOA3
NCOA3	BRCA1
BRCA1	SUMO2
SUMO2	BRCA1
hsa-miR-153	BRCA1
BRCA1	ETS1
NCOA3	NCOR1
NCOR1	NCOA3
ELAVL1	NCOA3
NCOA3	ETS2
hsa-miR-33b	NCOA3
hsa-miR-557	NCOA3
NCOA3	ETS1
NCOR1	ETS2
NCOR1	RUNX1T1
RUNX1T1	NCOR1
NCOR1	RUNX1
SUMO2	NCOR1
hsa-miR-557	NCOR1
NCOR1	ETS1
SUMO2	RBBP6
RBBP6	ETS1
ELAVL1	EPAS1
ELAVL1	RUNX1
ELAVL1	SUMO2
ELAVL1	ETS1
hsa-miR-153	RUNX2
ETS1	RUNX2
SUMO2	EPAS1
hsa-miR-769-5p	EPAS1
ETS1	EPAS1
SUMO2	ETS2
hsa-miR-200c	ETS2
hsa-miR-33b	ETS2
hsa-miR-1237	ETS2
ETS2	ETS1
RUNX1	RUNX1T1
hsa-miR-200c	RUNX1T1
hsa-miR-33b	RUNX1T1
hsa-miR-25	RUNX1T1
RUNX1T1	ETS1
hsa-miR-200c	RUNX1
hsa-miR-769-5p	RUNX1
RUNX1	ETS1
SUMO2	ARID4B
ETS1	ARID4B
SUMO2	SP100
SP100	SUMO2
SUMO2	MEIS1
SUMO2	ETS1
hsa-miR-92a	SP100
ETS1	SP100
SP100	ETS1
hsa-miR-1228	MEIS1
hsa-miR-665	MEIS1
ETS1	MEIS1
MEIS1	ETS1
hsa-miR-92a	ETS1
hsa-miR-1228	ETS1
hsa-miR-200c	ETS1
hsa-miR-153	ETS1
hsa-miR-33b	ETS1
hsa-miR-25	ETS1
hsa-miR-557	ETS1
hsa-miR-1237	ETS1
hsa-miR-769-5p	ETS1
hsa-miR-665	ETS1
