# Supplementary material for: A New Method for Discovering Disease-Specific MiRNA-Target Regulatory Networks
Source: PLoS One. 2015 Apr 7;10(4):e0122473. doi: 10.1371/journal.pone.0122473 (PMC4388573; doi:10.1371/journal.pone.0122473)
Supplement: S2 File — This file contains all the discovered regulatory subnetworks. (ZIP) [file pone.0122473.s002.zip › reg_subnetwork_ETS2.txt]

JUN	FOS
FOS	JUN
JUN	EP300
EP300	JUN
JUN	ETS1
ETS1	JUN
NR3C1	JUN
JUN	ERG
ERG	JUN
SUMO2	JUN
ETS2	JUN
FOS	EP300
EP300	FOS
FOS	NCOA3
SUMO2	FOS
hsa-miR-548c-3p	FOS
ETS2	FOS
EP300	NCOA3
NCOA3	EP300
NCOR1	EP300
EP300	ETS1
ETS1	EP300
NR3C1	EP300
ETS2	EP300
EP300	ETS2
NCOA3	NCOR1
NCOR1	NCOA3
NCOA3	ETS1
NR3C1	NCOA3
hsa-miR-548c-3p	NCOA3
hsa-miR-33b	NCOA3
hsa-miR-371-5p	NCOA3
NCOA3	ETS2
NCOR1	ETS1
NCOR1	ZMYND11
NCOR1	NR3C1
NR3C1	NCOR1
SUMO2	NCOR1
NCOR1	ETS2
SUMO2	XPO1
ETS2	XPO1
SUMO2	ETS1
hsa-miR-200c	ETS1
hsa-miR-33b	ETS1
hsa-miR-1237	ETS1
ETS2	ETS1
hsa-miR-548c-3p	ZMYND11
hsa-miR-1237	ZMYND11
ETS2	ZMYND11
SUMO2	NR3C1
hsa-miR-548c-3p	NR3C1
hsa-miR-1237	NR3C1
NR3C1	ETS2
ETS2	ERG
SUMO2	ETS2
hsa-miR-548c-3p	ETS2
hsa-miR-200c	ETS2
hsa-miR-33b	ETS2
hsa-miR-1237	ETS2
hsa-miR-371-5p	ETS2
