# Supplementary material for: A New Method for Discovering Disease-Specific MiRNA-Target Regulatory Networks
Source: PLoS One. 2015 Apr 7;10(4):e0122473. doi: 10.1371/journal.pone.0122473 (PMC4388573; doi:10.1371/journal.pone.0122473)
Supplement: S2 File — This file contains all the discovered regulatory subnetworks. (ZIP) [file pone.0122473.s002.zip › reg_subnetwork_ETV1.txt]

EP300	KAT2B
EP300	MAPK14
MAPK14	EP300
EP300	ETV1
MAPKAPK2	MAPK14
MAPK14	MAPKAPK2
MAPKAPK2	ETV1
KAT2B	MAPK14
MAPK14	KAT2B
ETV1	KAT2B
KAT2B	ETV1
hsa-miR-494	MAPK14
hsa-miR-622	MAPK14
MAPK14	ETV1
hsa-miR-494	ETV1
hsa-miR-622	ETV1
