# Supplementary material for: A New Method for Discovering Disease-Specific MiRNA-Target Regulatory Networks
Source: PLoS One. 2015 Apr 7;10(4):e0122473. doi: 10.1371/journal.pone.0122473 (PMC4388573; doi:10.1371/journal.pone.0122473)
Supplement: S2 File — This file contains all the discovered regulatory subnetworks. (ZIP) [file pone.0122473.s002.zip › reg_subnetwork_ETV5.txt]

BRCA1	AR
AR	ETV5
BRCA1	SUMO2
SUMO2	BRCA1
hsa-miR-20a	BRCA1
hsa-miR-20b	BRCA1
hsa-miR-17	BRCA1
BRCA1	ETV5
ELAVL1	SUMO2
ELAVL1	ETV5
SUMO2	ETV5
hsa-miR-20a	ETV5
hsa-miR-20b	ETV5
hsa-miR-17	ETV5
