# Supplementary material for: A New Method for Discovering Disease-Specific MiRNA-Target Regulatory Networks
Source: PLoS One. 2015 Apr 7;10(4):e0122473. doi: 10.1371/journal.pone.0122473 (PMC4388573; doi:10.1371/journal.pone.0122473)
Supplement: S2 File — This file contains all the discovered regulatory subnetworks. (ZIP) [file pone.0122473.s002.zip › reg_subnetwork_EWSR1.txt]

CEBPA	ESR1
CEBPA	EP300
ELAVL1	CEBPA
SMAD4	CEBPA
CEBPA	EWSR1
ESR1	EP300
EP300	ESR1
ESR1	CUL3
ESR1	DHX9
ESR1	FASN
ESR1	CAND1
ESR1	PCBP1
ESR1	EZH2
EZH2	ESR1
CALM1	ESR1
ESR1	EWSR1
EP300	EPAS1
EPAS1	EP300
EP300	SMAD4
SMAD4	EP300
ATXN3	EP300
EP300	HBP1
HBP1	EP300
EP300	EWSR1
CUL3	DHX9
CUL3	FASN
CUL3	CAND1
CAND1	CUL3
CUL3	USP7
CUL3	CUL1
CUL1	CUL3
CUL3	CUL4B
CUL3	ITCH
CUL3	ELAVL1
CUL3	ILK
CUL3	CALM1
CUL3	NDUFA5
CUL3	DCUN1D1
DCUN1D1	CUL3
CUL3	CUL5
CUL5	CUL3
CUL3	EWSR1
CAND1	DHX9
CUL1	DHX9
CUL4B	DHX9
CUL2	DHX9
RIOK2	DHX9
DHX9	WHSC1
WHSC1	DHX9
DCUN1D1	DHX9
CUL5	DHX9
DHX9	EWSR1
ILK	FASN
NDRG1	FASN
DCUN1D1	FASN
SIRT7	FASN
EWSR1	FASN
CAND1	PCBP1
CAND1	CUL1
CUL1	CAND1
CAND1	CUL4B
CUL4B	CAND1
CAND1	ELAVL1
CAND1	CUL2
CUL2	CAND1
CAND1	DCUN1D1
DCUN1D1	CAND1
CAND1	CUL5
CUL5	CAND1
CAND1	EWSR1
ELAVL1	PCBP1
CD81	PCBP1
CUL2	PCBP1
ITGA4	PCBP1
CUL5	PCBP1
PCBP1	EWSR1
USP7	EZH2
EZH2	SUZ12
SUZ12	EZH2
EZH2	NINL
EWSR1	EZH2
ELAVL1	GSK3B
GSK3B	ATXN3
ATXN3	GSK3B
hsa-miR-1238	GSK3B
GSK3B	EWSR1
CUL4B	USP7
USP7	SUZ12
SIRT7	USP7
USP7	EWSR1
CUL1	ELAVL1
CUL1	ILK
CUL1	CALM1
CUL1	DCUN1D1
DCUN1D1	CUL1
CUL5	CUL1
CUL1	EWSR1
ELAVL1	CSNK1A1
ITGA4	CSNK1A1
CSNK1A1	RIOK2
CSNK1A1	EWSR1
CUL4B	ELAVL1
CUL4B	CALM1
CUL2	CUL4B
CUL4B	DCUN1D1
DCUN1D1	CUL4B
CUL4B	CUL5
CUL5	CUL4B
SIRT7	CUL4B
CUL4B	EWSR1
ELAVL1	ITCH
ITCH	EWSR1
ELAVL1	EPAS1
ELAVL1	CALM1
ELAVL1	SUZ12
CUL2	ELAVL1
CUL5	ELAVL1
SIRT7	ELAVL1
ELAVL1	EWSR1
CUL5	ILK
ILK	EWSR1
CD81	ITGA4
CD81	EWSR1
EPAS1	EWSR1
EWSR1	SMAD4
NDRG1	EWSR1
hsa-miR-1238	ATXN3
ATXN3	EWSR1
HBP1	EWSR1
CALM1	DCUN1D1
EWSR1	CALM1
RIOK2	HSPA2
SIRT7	HSPA2
HSPA2	EWSR1
EWSR1	SUZ12
DCUN1D1	CUL2
CUL5	CUL2
CUL2	EWSR1
ITGA4	EWSR1
RIOK2	EWSR1
SIRT7	WHSC1
WHSC1	EWSR1
EWSR1	NDUFA5
DCUN1D1	CUL5
CUL5	DCUN1D1
DCUN1D1	EWSR1
hsa-miR-1238	CUL5
CUL5	EWSR1
EWSR1	NINL
hsa-miR-1238	EWSR1
SIRT7	EWSR1
