# Supplementary material for: A New Method for Discovering Disease-Specific MiRNA-Target Regulatory Networks
Source: PLoS One. 2015 Apr 7;10(4):e0122473. doi: 10.1371/journal.pone.0122473 (PMC4388573; doi:10.1371/journal.pone.0122473)
Supplement: S2 File — This file contains all the discovered regulatory subnetworks. (ZIP) [file pone.0122473.s002.zip › reg_subnetwork_EZH2.txt]

HDAC1	ESR1
ESR1	HDAC1
HDAC1	KDM5A
HDAC1	RBBP4
RBBP4	HDAC1
HDAC1	CTNNB1
CTNNB1	HDAC1
HDAC1	DNMT1
DNMT1	HDAC1
HDAC1	RBL2
RBL2	HDAC1
HDAC1	UHRF1
UHRF1	HDAC1
HDAC1	TLE1
TLE1	HDAC1
HDAC1	ZMYND11
SS18	HDAC1
HDAC1	DNMT3B
DNMT3B	HDAC1
EZH2	HDAC1
HDAC1	EZH2
ESR1	MED1
MED1	ESR1
ESR1	KDM5A
ESR1	RBBP4
ESR1	EWSR1
ESR1	ATP1A1
AKT1	ESR1
CTNNB1	ESR1
SIRT1	ESR1
EZH2	ESR1
ESR1	EZH2
EZH2	MED1
SUZ12	KDM5A
EZH2	KDM5A
KDM5A	EZH2
RBBP4	DNMT1
DNMT1	RBBP4
RBL2	RBBP4
RBBP4	SUZ12
SUZ12	RBBP4
TK1	RBBP4
EZH2	RBBP4
USP7	EWSR1
EWSR1	SUZ12
EWSR1	NINL
EWSR1	EZH2
AKT1	ATP1A1
EZH2	ATP1A1
USP7	DNMT1
DNMT1	USP7
USP7	UHRF1
UHRF1	USP7
USP7	SUZ12
USP7	EZH2
AKT1	CTNNB1
AKT1	DNMT1
DNMT1	AKT1
AKT1	SIRT1
SIRT1	AKT1
EZH2	AKT1
AKT1	EZH2
CTNNB1	SIRT1
TLE1	CTNNB1
EZH2	CTNNB1
CTNNB1	EZH2
DNMT1	UHRF1
UHRF1	DNMT1
DNMT1	SIRT1
SIRT1	DNMT1
SUZ12	DNMT1
DNMT1	DNMT3B
DNMT3B	DNMT1
EZH2	DNMT1
DNMT1	EZH2
CDK6	RBL2
EZH2	RBL2
RBL2	EZH2
UHRF1	SUZ12
UHRF1	DNMT3B
DNMT3B	UHRF1
hsa-let-7d	UHRF1
hsa-let-7i	UHRF1
hsa-let-7a	UHRF1
hsa-let-7e	UHRF1
hsa-let-7f	UHRF1
hsa-let-7g	UHRF1
hsa-miR-98	UHRF1
hsa-miR-101	UHRF1
EZH2	UHRF1
UHRF1	EZH2
CDK6	SIRT1
SIRT1	TLE1
SIRT1	SUZ12
DNMT3B	SIRT1
EZH2	SIRT1
SIRT1	EZH2
CDK6	EZH2
TLE1	SS18
SS18	TLE1
TK1	TLE1
EZH2	TLE1
TLE1	EZH2
ZMYND11	EZH2
MTF2	SUZ12
EZH2	MTF2
MTF2	EZH2
SS18	SUZ12
DNMT3B	SUZ12
EZH2	SUZ12
SUZ12	EZH2
SS18	EZH2
hsa-let-7d	KDM2B
hsa-let-7a	KDM2B
hsa-let-7e	KDM2B
hsa-let-7f	KDM2B
hsa-let-7g	KDM2B
hsa-miR-98	KDM2B
KDM2B	EZH2
hsa-let-7d	TK1
hsa-let-7i	TK1
hsa-let-7a	TK1
hsa-let-7e	TK1
hsa-let-7f	TK1
hsa-let-7g	TK1
hsa-miR-98	TK1
TK1	EZH2
hsa-miR-363	DNMT3B
hsa-miR-26b	DNMT3B
hsa-miR-26a	DNMT3B
hsa-let-7d	DNMT3B
hsa-let-7i	DNMT3B
hsa-let-7a	DNMT3B
hsa-let-7e	DNMT3B
hsa-let-7f	DNMT3B
hsa-let-7g	DNMT3B
hsa-miR-98	DNMT3B
EZH2	DNMT3B
DNMT3B	EZH2
hsa-miR-363	EZH2
EZH2	NINL
hsa-miR-26b	EZH2
hsa-miR-26a	EZH2
hsa-let-7d	EZH2
hsa-let-7i	EZH2
hsa-let-7a	EZH2
hsa-let-7e	EZH2
hsa-let-7f	EZH2
hsa-let-7g	EZH2
hsa-miR-98	EZH2
hsa-miR-101	EZH2
