# Supplementary material for: A New Method for Discovering Disease-Specific MiRNA-Target Regulatory Networks
Source: PLoS One. 2015 Apr 7;10(4):e0122473. doi: 10.1371/journal.pone.0122473 (PMC4388573; doi:10.1371/journal.pone.0122473)
Supplement: S2 File — This file contains all the discovered regulatory subnetworks. (ZIP) [file pone.0122473.s002.zip › reg_subnetwork_FAF2.txt]

ESR1	VCP
ESR1	UBE3A
UBE3A	ESR1
ESR1	CUL3
ESR1	HIF1A
ESR1	ACTN1
ESR1	HUWE1
ESR1	DDB1
ESR1	FAF2
CUL3	VCP
VCP	HIF1A
VCP	ACTN1
VCP	HUWE1
VCP	UBR5
VCP	CUL1
ELAVL1	VCP
VCP	CUL2
CUL2	VCP
UBE2J1	VCP
FAF2	VCP
VCP	FAF2
FAF2	UBE3A
CUL3	HUWE1
CUL3	DDB1
CUL3	UBR5
CUL3	CUL1
CUL1	CUL3
CUL3	ELAVL1
hsa-miR-760	CUL3
FAF2	CUL3
HIF1A	CUL2
FAF2	HIF1A
ACTN1	FAF2
FAF2	HUWE1
DDB1	UBR5
CUL1	DDB1
hsa-miR-760	DDB1
FAF2	DDB1
FAF2	UBR5
CUL1	ELAVL1
FAF2	CUL1
CUL2	ELAVL1
ELAVL1	UBE2J1
ELAVL1	FAF2
FAF2	CUL2
hsa-miR-760	UBR2
FAF2	UBR2
hsa-miR-760	UBE2J1
UBE2J1	FAF2
hsa-miR-760	FAF2
