# Supplementary material for: A New Method for Discovering Disease-Specific MiRNA-Target Regulatory Networks
Source: PLoS One. 2015 Apr 7;10(4):e0122473. doi: 10.1371/journal.pone.0122473 (PMC4388573; doi:10.1371/journal.pone.0122473)
Supplement: S2 File — This file contains all the discovered regulatory subnetworks. (ZIP) [file pone.0122473.s002.zip › reg_subnetwork_FANCA.txt]

BRCA1	AKT1
AKT1	BRCA1
BRCA1	RPA1
hsa-miR-26b	BRCA1
hsa-miR-26a	BRCA1
BRCA1	FANCA
HSP90B1	CSNK2A2
FANCA	HSP90B1
AKT1	CHUK
CHUK	AKT1
AKT1	ILK
ILK	AKT1
FANCA	AKT1
AKT1	FANCA
FANCA	CHUK
ILK	TCP1
ILK	FANCA
FANCA	RPA1
RPA1	FANCA
CSNK2A2	FANCA
FANCA	TCP1
hsa-miR-26b	FANCA
hsa-miR-26a	FANCA
