# Supplementary material for: A New Method for Discovering Disease-Specific MiRNA-Target Regulatory Networks
Source: PLoS One. 2015 Apr 7;10(4):e0122473. doi: 10.1371/journal.pone.0122473 (PMC4388573; doi:10.1371/journal.pone.0122473)
Supplement: S2 File — This file contains all the discovered regulatory subnetworks. (ZIP) [file pone.0122473.s002.zip › reg_subnetwork_FANCD2.txt]

BRCA1	MYC
MYC	BRCA1
BRCA1	H2AFX
H2AFX	BRCA1
FOXO3	BRCA1
BRCA1	NBN
NBN	BRCA1
BRCA1	ATM
ATM	BRCA1
BRCA1	BRCA2
BRCA2	BRCA1
BRCA1	MDC1
MDC1	BRCA1
BRCA1	SUMO2
SUMO2	BRCA1
WDR48	BRCA1
hsa-miR-218	BRCA1
hsa-miR-20b	BRCA1
hsa-miR-17	BRCA1
hsa-miR-24	BRCA1
FANCD2	BRCA1
BRCA1	FANCD2
MEN1	MYC
MYC	MEN1
hsa-miR-24	MEN1
MEN1	FANCD2
MYC	FOXO3
ELAVL1	MYC
MYC	FANCI
SUMO2	MYC
hsa-miR-24	MYC
MYC	FANCD2
H2AFX	FOXO3
FOXO3	H2AFX
H2AFX	NBN
NBN	H2AFX
H2AFX	ELAVL1
H2AFX	ATM
ATM	H2AFX
H2AFX	BRCA2
H2AFX	MDC1
MDC1	H2AFX
hsa-miR-218	H2AFX
FANCD2	H2AFX
H2AFX	FANCD2
ELAVL1	FOXO3
FOXO3	ATM
ATM	FOXO3
FANCD2	FOXO3
FOXO3	FANCD2
NBN	ATM
ATM	NBN
NBN	MDC1
MDC1	NBN
SUMO2	NBN
FANCD2	NBN
ELAVL1	ATM
ELAVL1	MDC1
ELAVL1	SUMO2
ELAVL1	FANCD2
ATM	BRCA2
ATM	FANCI
ATM	MDC1
MDC1	ATM
FANCD2	ATM
ATM	FANCD2
FANCD2	BRCA2
BRCA2	FANCD2
SUMO2	FANCI
FANCI	WDR48
WDR48	FANCI
hsa-miR-218	FANCI
FANCD2	FANCI
FANCI	FANCD2
SUMO2	MDC1
MDC1	FANCD2
SUMO2	FANCD2
hsa-miR-20b	TNFRSF1B
hsa-miR-17	TNFRSF1B
TNFRSF1B	FANCD2
WDR48	FANCD2
hsa-miR-218	FANCD2
hsa-miR-20b	FANCD2
hsa-miR-17	FANCD2
hsa-miR-24	FANCD2
