# Supplementary material for: A New Method for Discovering Disease-Specific MiRNA-Target Regulatory Networks
Source: PLoS One. 2015 Apr 7;10(4):e0122473. doi: 10.1371/journal.pone.0122473 (PMC4388573; doi:10.1371/journal.pone.0122473)
Supplement: S2 File — This file contains all the discovered regulatory subnetworks. (ZIP) [file pone.0122473.s002.zip › reg_subnetwork_FANCI.txt]

CUL3	VCP
VCP	SUMO2
SUMO2	VCP
SIRT7	VCP
VCP	FANCI
MYC	FANCD2
SUMO2	MYC
MYC	PELO
MYC	FANCI
CUL3	ILK
CUL3	MAGED1
SUMO2	CUL3
CUL3	PELO
CUL3	FANCI
ILK	MAGED1
ILK	FANCI
ATM	FANCD2
FANCD2	ATM
SIRT7	ATM
ATM	FANCI
SUMO2	FANCD2
WDR48	FANCD2
hsa-miR-218	FANCD2
FANCI	FANCD2
FANCD2	FANCI
MAGED1	SIRT7
MAGED1	FANCI
SUMO2	FANCI
PELO	FANCI
FANCI	WDR48
WDR48	FANCI
hsa-miR-218	FANCI
SIRT7	FANCI
