# Supplementary material for: A New Method for Discovering Disease-Specific MiRNA-Target Regulatory Networks
Source: PLoS One. 2015 Apr 7;10(4):e0122473. doi: 10.1371/journal.pone.0122473 (PMC4388573; doi:10.1371/journal.pone.0122473)
Supplement: S2 File — This file contains all the discovered regulatory subnetworks. (ZIP) [file pone.0122473.s002.zip › reg_subnetwork_FASN.txt]

ESR1	HDAC5
ESR1	SMURF1
SMURF1	ESR1
ESR1	CUL3
ESR1	EWSR1
ESR1	LMNA
YWHAQ	ESR1
SIRT1	ESR1
ESR1	FASN
HDAC5	YWHAQ
YWHAQ	HDAC5
hsa-miR-495	HDAC5
HDAC5	FASN
YWHAQ	SMURF1
SMURF1	FASN
CUL3	EWSR1
CUL3	YWHAQ
CUL3	ILK
SUMO2	CUL3
CUL3	DCUN1D1
DCUN1D1	CUL3
CUL3	FASN
ILK	EWSR1
NDRG1	EWSR1
DCUN1D1	EWSR1
SIRT7	EWSR1
EWSR1	FASN
YWHAQ	LMNA
SUMO2	LMNA
SIRT7	LMNA
LMNA	FASN
ILK	YWHAQ
SUMO2	YWHAQ
YWHAQ	FASN
ILK	FASN
SIRT1	TPM4
KIAA1598	TPM4
TPM4	FASN
SIRT1	KIAA1598
SIRT1	FASN
NDRG1	FASN
KIAA1598	FASN
SUMO2	FASN
DCUN1D1	FASN
hsa-miR-495	FASN
SIRT7	FASN
