# Supplementary material for: A New Method for Discovering Disease-Specific MiRNA-Target Regulatory Networks
Source: PLoS One. 2015 Apr 7;10(4):e0122473. doi: 10.1371/journal.pone.0122473 (PMC4388573; doi:10.1371/journal.pone.0122473)
Supplement: S2 File — This file contains all the discovered regulatory subnetworks. (ZIP) [file pone.0122473.s002.zip › reg_subnetwork_FBXO32.txt]

hsa-miR-548c-3p	UBE2D3
FBXO32	UBE2D3
hsa-miR-182	SERPINB5
hsa-miR-425	SERPINB5
FBXO32	SERPINB5
SERPINB5	FBXO32
hsa-miR-548c-3p	FBXO32
hsa-miR-182	FBXO32
hsa-miR-425	FBXO32
