# Supplementary material for: A New Method for Discovering Disease-Specific MiRNA-Target Regulatory Networks
Source: PLoS One. 2015 Apr 7;10(4):e0122473. doi: 10.1371/journal.pone.0122473 (PMC4388573; doi:10.1371/journal.pone.0122473)
Supplement: S2 File — This file contains all the discovered regulatory subnetworks. (ZIP) [file pone.0122473.s002.zip › reg_subnetwork_FBXW7.txt]

PTEN	NCOA3
NCOA3	PTEN
hsa-miR-141	PTEN
FBXW7	PTEN
PTEN	FBXW7
MED1	MED14
MED14	MED1
MED1	MED17
MED1	MED21
MED1	MED13
MED13	MED1
MED1	CCNC
MYC	MED1
MED1	PPARGC1A
PPARGC1A	MED1
MED1	MED4
FBXW7	MED1
GSK3B	NCOA3
hsa-miR-141	NCOA3
NCOA3	FBXW7
MED14	MED17
MED14	MED21
MED21	MED14
MED13	MED14
MYC	MED14
PPARGC1A	MED14
MED14	MED4
FBXW7	MED14
MED17	MED21
PPARGC1A	MED17
FBXW7	MED17
MED13	MED21
PPARGC1A	MED21
MED21	MED4
FBXW7	MED21
MED13	MED4
MED4	MED13
FBXW7	MED13
CCNC	TP63
FBXW7	CCNC
KLF5	GSK3B
GSK3B	KLF5
FBXW7	KLF5
KLF5	FBXW7
MYC	HIF1A
HIF1A	MYC
MYC	GSK3B
GSK3B	MYC
MYC	CUL1
MYC	USP28
USP28	MYC
FBXW7	MYC
MYC	FBXW7
HIF1A	FBXW7
GSK3B	NOTCH1
NOTCH1	GSK3B
GSK3B	PPARGC1A
GSK3B	CCNE1
GSK3B	PSEN1
FBXW7	GSK3B
hsa-miR-141	TP63
TP63	FBXW7
CUL1	RICTOR
RICTOR	CUL1
CUL1	CCNE1
FBXW7	CUL1
CUL1	FBXW7
PSEN1	NOTCH1
FBXW7	NOTCH1
NOTCH1	FBXW7
RICTOR	FBXW7
hsa-miR-141	PPARGC1A
FBXW7	PPARGC1A
PPARGC1A	FBXW7
FBXW7	CCNE1
CCNE1	FBXW7
PSEN1	FBXW7
USP28	FBXW7
FBXW7	MED4
hsa-miR-141	FBXW7
