# Supplementary material for: A New Method for Discovering Disease-Specific MiRNA-Target Regulatory Networks
Source: PLoS One. 2015 Apr 7;10(4):e0122473. doi: 10.1371/journal.pone.0122473 (PMC4388573; doi:10.1371/journal.pone.0122473)
Supplement: S2 File — This file contains all the discovered regulatory subnetworks. (ZIP) [file pone.0122473.s002.zip › reg_subnetwork_FGFR1.txt]

PPP2R1B	STAT3
PPP2R1B	FGFR1
hsa-miR-93	STAT3
hsa-miR-33b	STAT3
FGFR1	STAT3
STAT3	FGFR1
hsa-miR-141	NEDD4
FGFR1	NEDD4
NEDD4	FGFR1
hsa-miR-93	FGFR1
hsa-miR-141	FGFR1
hsa-miR-33b	FGFR1
