# Supplementary material for: A New Method for Discovering Disease-Specific MiRNA-Target Regulatory Networks
Source: PLoS One. 2015 Apr 7;10(4):e0122473. doi: 10.1371/journal.pone.0122473 (PMC4388573; doi:10.1371/journal.pone.0122473)
Supplement: S2 File — This file contains all the discovered regulatory subnetworks. (ZIP) [file pone.0122473.s002.zip › reg_subnetwork_FHL2.txt]

SMAD3	SMAD2
SMAD2	SMAD3
SMAD3	AR
AR	SMAD3
SMAD3	MAPK1
MAPK1	SMAD3
SMAD3	ESR1
SMAD3	BRCA1
BRCA1	SMAD3
MYC	SMAD3
SMAD3	CTNNB1
SMAD3	RUNX2
RUNX2	SMAD3
SMAD3	SMAD4
SMAD4	SMAD3
SMAD3	RUNX1
hsa-miR-629	SMAD3
FHL2	SMAD3
SMAD2	ESR1
ESR1	SMAD2
MYC	SMAD2
SMAD2	CTNNB1
SMAD2	RUNX2
SMAD2	SMAD4
SMAD4	SMAD2
SMAD2	RUNX1
hsa-miR-548c-3p	SMAD2
FHL2	SMAD2
MAPK1	AR
BRCA1	AR
AR	STAT3
STAT3	AR
AR	E2F1
E2F1	AR
AR	CTNNB1
CTNNB1	AR
AR	SMAD4
SMAD4	AR
FHL2	AR
AR	FHL2
MAPK1	ESR1
ESR1	MAPK1
MAPK1	BRCA1
BRCA1	MAPK1
STAT3	MAPK1
MAPK1	MYC
MYC	MAPK1
FHL2	MAPK1
MAPK1	FHL2
ESR1	BRCA1
BRCA1	ESR1
ESR1	STAT3
ESR1	MYC
ESR1	E2F1
E2F1	ESR1
ESR1	TRAF6
CTNNB1	ESR1
ESR1	FHL2
BRCA1	MYC
MYC	BRCA1
BRCA1	E2F1
BRCA1	CTNNB1
CTNNB1	BRCA1
BRCA1	CREB1
BRCA1	FHL2
STAT3	TRAF6
TRAF6	STAT3
STAT3	RUNX2
hsa-miR-548c-3p	STAT3
FHL2	STAT3
MYC	CREB1
CREB1	MYC
MYC	RUNX1
MYC	FHL2
E2F1	FHL2
TRAF6	RUNX1
hsa-miR-548c-3p	TRAF6
hsa-miR-629	TRAF6
FHL2	TRAF6
TRAF6	FHL2
hsa-miR-548c-3p	ITGB1
FHL2	ITGB1
SMAD4	CTNNB1
FHL2	CTNNB1
CTNNB1	FHL2
FHL2	RUNX2
FHL2	CREB1
CREB1	FHL2
hsa-miR-548c-3p	SMAD4
FHL2	SMAD4
FHL2	RUNX1
hsa-miR-548c-3p	FHL2
hsa-miR-629	ATXN1
ATXN1	FHL2
hsa-miR-629	FHL2
