# Supplementary material for: A New Method for Discovering Disease-Specific MiRNA-Target Regulatory Networks
Source: PLoS One. 2015 Apr 7;10(4):e0122473. doi: 10.1371/journal.pone.0122473 (PMC4388573; doi:10.1371/journal.pone.0122473)
Supplement: S2 File — This file contains all the discovered regulatory subnetworks. (ZIP) [file pone.0122473.s002.zip › reg_subnetwork_FKBP5.txt]

AR	AKT1
AKT1	AR
AR	FKBP5
ESR1	PGR
PGR	ESR1
AKT1	ESR1
ESR1	FKBP5
FKBP5	PGR
PGR	FKBP5
FKBP5	AKT1
hsa-miR-1237	NR3C1
NR3C1	FKBP5
hsa-miR-1237	FKBP5
