# Supplementary material for: A New Method for Discovering Disease-Specific MiRNA-Target Regulatory Networks
Source: PLoS One. 2015 Apr 7;10(4):e0122473. doi: 10.1371/journal.pone.0122473 (PMC4388573; doi:10.1371/journal.pone.0122473)
Supplement: S2 File — This file contains all the discovered regulatory subnetworks. (ZIP) [file pone.0122473.s002.zip › reg_subnetwork_FLI1.txt]

SMAD3	BRCA1
BRCA1	SMAD3
PIAS2	SMAD3
hsa-miR-200c	SMAD3
FLI1	SMAD3
BRCA1	PIAS1
PIAS1	BRCA1
BRCA1	FLI1
PIAS1	FLI1
FLI1	PIAS2
PIAS2	FLI1
hsa-miR-200c	FLI1
