# Supplementary material for: A New Method for Discovering Disease-Specific MiRNA-Target Regulatory Networks
Source: PLoS One. 2015 Apr 7;10(4):e0122473. doi: 10.1371/journal.pone.0122473 (PMC4388573; doi:10.1371/journal.pone.0122473)
Supplement: S2 File — This file contains all the discovered regulatory subnetworks. (ZIP) [file pone.0122473.s002.zip › reg_subnetwork_FLOT2.txt]

CAV1	PTRF
CD44	CAV1
hsa-miR-7	CAV1
CAV1	FLOT2
FLOT2	PTRF
MME	VDAC2
MME	FLOT2
FLOT2	VDAC2
CD44	FLOT2
CFTR	SVIL
SVIL	FLOT2
CFTR	FLOT2
hsa-miR-7	FLOT2
