# Supplementary material for: A New Method for Discovering Disease-Specific MiRNA-Target Regulatory Networks
Source: PLoS One. 2015 Apr 7;10(4):e0122473. doi: 10.1371/journal.pone.0122473 (PMC4388573; doi:10.1371/journal.pone.0122473)
Supplement: S2 File — This file contains all the discovered regulatory subnetworks. (ZIP) [file pone.0122473.s002.zip › reg_subnetwork_FOS.txt]

JUN	SMAD3
SMAD3	JUN
JUN	ATF2
ATF2	JUN
CEBPA	JUN
JUN	MAPK1
MAPK1	JUN
JUN	ESR1
JUN	EP300
EP300	JUN
JUN	NCOA1
NCOA1	JUN
NCOA6	JUN
VDR	JUN
JUN	RB1
RB1	JUN
RUNX2	JUN
SIRT1	JUN
ETS2	JUN
RUNX1	JUN
JUN	CSNK2A2
JUN	GTF2F1
SUMO2	JUN
FOS	JUN
JUN	FOS
SMAD3	ATF2
ATF2	SMAD3
SMAD3	JUNB
SMAD3	CEBPA
SMAD3	MAPK1
MAPK1	SMAD3
SMAD3	ESR1
SMAD3	EP300
EP300	SMAD3
SMAD3	NCOA6
SMAD3	NCOA3
SMAD3	VDR
VDR	SMAD3
SMAD3	RUNX2
RUNX2	SMAD3
SMAD3	RUNX1
FOS	SMAD3
SMAD3	FOS
ATF2	CEBPA
MAPK1	ATF2
EP300	ATF2
ATF2	NCOA6
ATF2	RB1
RB1	ATF2
ATF2	CSNK2A2
FOS	ATF2
ATF2	FOS
SUMO2	MAFF
MAFF	FOS
JUNB	EP300
EP300	JUNB
JUNB	SUMO2
SUMO2	JUNB
FOS	JUNB
JUNB	FOS
CEBPA	ESR1
CEBPA	EP300
NCOA6	CEBPA
NCOA3	CEBPA
CEBPA	VDR
VDR	CEBPA
CEBPA	RB1
SUMO2	CEBPA
FOS	CEBPA
CEBPA	FOS
MAPK1	ESR1
ESR1	MAPK1
MAPK1	EP300
EP300	MAPK1
MAPK1	NCOA3
MAPK1	VDR
FOS	MAPK1
ESR1	EP300
EP300	ESR1
ESR1	NCOA2
NCOA2	ESR1
ESR1	NCOA1
NCOA1	ESR1
ESR1	NCOA6
NCOA6	ESR1
ESR1	NCOA3
NCOA3	ESR1
ESR1	DDX17
DDX17	ESR1
ESR1	UBE2L3
SIRT1	ESR1
FOS	ESR1
EP300	NCOA2
NCOA2	EP300
NCOA1	EP300
NCOA6	EP300
EP300	NCOA3
NCOA3	EP300
EP300	DDX17
DDX17	EP300
EP300	VDR
VDR	EP300
EP300	RUNX2
RUNX2	EP300
SIRT1	EP300
EP300	ETS2
ETS2	EP300
RUNX1	EP300
EP300	HNF1A
HNF1A	EP300
FOS	EP300
EP300	FOS
NCOA2	NCOA1
NCOA1	NCOA2
NCOA2	NCOA3
NCOA3	NCOA2
NCOA2	DDX17
DDX17	NCOA2
NCOA2	VDR
VDR	NCOA2
SUMO2	NCOA2
FOS	NCOA2
NCOA6	NCOA1
NCOA1	NCOA3
NCOA3	NCOA1
NCOA1	DDX17
DDX17	NCOA1
UBE2L3	NCOA1
VDR	NCOA1
FOS	NCOA1
NCOA1	FOS
NCOA6	VDR
NCOA6	RB1
RB1	NCOA6
NCOA6	FOS
NCOA3	DDX17
DDX17	NCOA3
NCOA3	VDR
VDR	NCOA3
NCOA3	ETS2
hsa-miR-548c-3p	NCOA3
FOS	NCOA3
SUMO2	DDX17
FOS	DDX17
UBE2L3	FOS
RB1	VDR
VDR	SIRT1
VDR	RUNX1
RUNX1	VDR
VDR	FOS
RUNX2	RB1
SIRT1	RB1
SUMO2	RB1
hsa-miR-548c-3p	RB1
FOS	RB1
RUNX2	FOS
SIRT1	HNF1A
HNF1A	SIRT1
SIRT1	POLR2E
hsa-miR-548c-3p	SIRT1
SIRT1	FOS
SUMO2	ETS2
hsa-miR-548c-3p	ETS2
ETS2	FOS
RUNX1	FOS
FOS	CSNK2A2
HNF1A	FOS
POLR2E	FOS
FOS	GTF2F1
SUMO2	FOS
hsa-miR-548c-3p	FOS
