# Supplementary material for: A New Method for Discovering Disease-Specific MiRNA-Target Regulatory Networks
Source: PLoS One. 2015 Apr 7;10(4):e0122473. doi: 10.1371/journal.pone.0122473 (PMC4388573; doi:10.1371/journal.pone.0122473)
Supplement: S2 File — This file contains all the discovered regulatory subnetworks. (ZIP) [file pone.0122473.s002.zip › reg_subnetwork_FOXO1.txt]

SMAD3	AR
AR	SMAD3
SMAD3	ESR1
SMAD3	HNF4A
HNF4A	SMAD3
SMAD3	AKT1
SMAD3	SMAD4
SMAD4	SMAD3
hsa-miR-182	SMAD3
SMAD3	FOXO1
AR	HNF4A
AR	AKT1
AKT1	AR
AR	SIRT1
SIRT1	AR
AR	SMAD4
SMAD4	AR
AR	FOXO1
ESR1	YWHAZ
AKT1	ESR1
SIRT1	ESR1
hsa-miR-182	ESR1
FOXO1	ESR1
ESR1	FOXO1
AKT1	YWHAZ
FOXO1	YWHAZ
HNF4A	SIRT1
SMAD4	HNF4A
FOXO1	HNF4A
HNF4A	FOXO1
AKT1	SIRT1
SIRT1	AKT1
SMAD4	AKT1
AKT1	FOXO1
FOXO1	SIRT1
NLK	SMAD4
FOXO1	SMAD4
SMAD4	FOXO1
NLK	FOXO1
hsa-miR-182	FOXO1
