# Supplementary material for: A New Method for Discovering Disease-Specific MiRNA-Target Regulatory Networks
Source: PLoS One. 2015 Apr 7;10(4):e0122473. doi: 10.1371/journal.pone.0122473 (PMC4388573; doi:10.1371/journal.pone.0122473)
Supplement: S2 File — This file contains all the discovered regulatory subnetworks. (ZIP) [file pone.0122473.s002.zip › reg_subnetwork_FOXO3.txt]

SMAD3	MAPK1
MAPK1	SMAD3
SMAD3	EP300
EP300	SMAD3
SMAD3	BRCA1
BRCA1	SMAD3
MYC	SMAD3
SMAD3	VDR
VDR	SMAD3
SMAD3	SMAD1
SMAD1	SMAD3
SMAD3	USP7
SMAD3	AKT1
SMAD3	BTRC
SMAD3	CHUK
SMAD3	CTNNB1
SMAD3	ERBB2IP
ERBB2IP	SMAD3
SMAD3	SMAD4
SMAD4	SMAD3
FOXO3	SMAD3
SMAD3	FOXO3
MAPK1	EP300
EP300	MAPK1
MAPK1	BRCA1
BRCA1	MAPK1
MAPK1	MYC
MYC	MAPK1
MAPK1	VDR
MAPK1	SMAD1
MAPK1	CDT1
CDT1	MAPK1
hsa-miR-494	MAPK1
hsa-miR-501-3p	MAPK1
hsa-miR-371-5p	MAPK1
hsa-miR-630	MAPK1
hsa-miR-584	MAPK1
hsa-miR-125a-3p	MAPK1
hsa-miR-765	MAPK1
hsa-miR-1224-5p	MAPK1
hsa-miR-345	MAPK1
hsa-miR-483-5p	MAPK1
FOXO3	MAPK1
MAPK1	FOXO3
EP300	BRCA1
BRCA1	EP300
EP300	MYC
MYC	EP300
EP300	VDR
VDR	EP300
EP300	SMAD1
SMAD1	EP300
EP300	CDT1
EP300	AKT1
AKT1	EP300
EP300	BTRC
EP300	CHUK
EP300	CTNNB1
CTNNB1	EP300
SIRT1	EP300
EP300	SMAD4
SMAD4	EP300
hsa-miR-498	EP300
hsa-miR-630	EP300
FOXO3	EP300
EP300	FOXO3
BRCA1	MYC
MYC	BRCA1
BRCA1	H2AFX
H2AFX	BRCA1
BRCA1	YWHAZ
VDR	BRCA1
BRCA1	AKT1
AKT1	BRCA1
BRCA1	CTNNB1
CTNNB1	BRCA1
SIRT1	BRCA1
BRCA1	ATM
ATM	BRCA1
BRCA1	FANCD2
FANCD2	BRCA1
FOXO3	BRCA1
MYC	YWHAB
MYC	YWHAE
MYC	VDR
MYC	BTRC
BTRC	MYC
MYC	CHUK
CHUK	MYC
ELAVL1	MYC
MYC	ERBB2IP
CDK6	MYC
MYC	FANCD2
MYC	FOXO3
H2AFX	YWHAZ
H2AFX	YWHAB
H2AFX	YWHAE
H2AFX	PGK1
H2AFX	ELAVL1
H2AFX	RAD17
H2AFX	ATM
ATM	H2AFX
H2AFX	FANCD2
FANCD2	H2AFX
FOXO3	H2AFX
H2AFX	FOXO3
YWHAZ	YWHAE
YWHAE	YWHAZ
AKT1	YWHAZ
YWHAZ	CTNNB1
CTNNB1	YWHAZ
hsa-miR-188-5p	YWHAZ
hsa-miR-574-5p	YWHAZ
YWHAZ	FOXO3
YWHAE	YWHAB
ELAVL1	YWHAB
hsa-miR-575	YWHAB
hsa-miR-765	YWHAB
hsa-miR-345	YWHAB
FOXO3	YWHAB
AKT1	YWHAE
hsa-miR-494	YWHAE
FOXO3	YWHAE
YWHAE	FOXO3
GBAS	PGK1
hsa-miR-501-3p	PGK1
FOXO3	PGK1
VDR	SIRT1
FOXO3	VDR
VDR	FOXO3
SMAD1	ERBB2IP
SMAD1	SMAD4
SMAD4	SMAD1
hsa-miR-494	SMAD1
SMAD1	FOXO3
FOXO3	CDT1
CDT1	FOXO3
hsa-miR-300	USP7
hsa-miR-381	USP7
hsa-miR-630	USP7
hsa-miR-654-3p	USP7
hsa-miR-765	USP7
FOXO3	USP7
AKT1	CHUK
CHUK	AKT1
AKT1	CTNNB1
AKT1	SIRT1
SIRT1	AKT1
SMAD4	AKT1
hsa-miR-1227	AKT1
AKT1	FOXO3
BTRC	CHUK
BTRC	CTNNB1
CTNNB1	BTRC
BTRC	ELAVL1
ELAVL1	BTRC
BTRC	SMAD4
SMAD4	BTRC
hsa-miR-501-3p	BTRC
hsa-miR-760	BTRC
hsa-miR-92b	BTRC
hsa-miR-371-5p	BTRC
hsa-miR-630	BTRC
hsa-miR-584	BTRC
hsa-miR-125a-3p	BTRC
hsa-miR-765	BTRC
FOXO3	BTRC
BTRC	FOXO3
CHUK	CTNNB1
CTNNB1	CHUK
ELAVL1	CHUK
CHUK	ERBB2IP
hsa-miR-188-5p	CHUK
FOXO3	CHUK
CHUK	FOXO3
CTNNB1	SIRT1
ERBB2IP	CTNNB1
SMAD4	CTNNB1
NLK	CTNNB1
hsa-miR-300	CTNNB1
hsa-miR-483-3p	CTNNB1
FOXO3	CTNNB1
CTNNB1	FOXO3
ELAVL1	SIRT1
ELAVL1	CDK6
ELAVL1	ATM
ELAVL1	FANCD2
ELAVL1	NLK
hsa-miR-381	ELAVL1
ELAVL1	MAPK6
hsa-miR-485-3p	ELAVL1
hsa-miR-483-3p	ELAVL1
hsa-miR-574-5p	ELAVL1
ELAVL1	FOXO3
SIRT1	ERBB2IP
CDK6	SIRT1
hsa-miR-494	SIRT1
hsa-miR-486-5p	SIRT1
FOXO3	SIRT1
SIRT1	FOXO3
SMAD4	ERBB2IP
hsa-miR-330-3p	ERBB2IP
hsa-miR-501-3p	ERBB2IP
hsa-miR-92b	ERBB2IP
hsa-miR-188-5p	ERBB2IP
hsa-miR-345	ERBB2IP
ERBB2IP	FOXO3
hsa-miR-92b	CDK6
CDK6	FOXO3
NLK	SMAD4
hsa-miR-494	SMAD4
hsa-miR-330-3p	SMAD4
hsa-miR-575	SMAD4
hsa-miR-498	SMAD4
hsa-miR-760	SMAD4
hsa-miR-92b	SMAD4
hsa-miR-371-5p	SMAD4
hsa-miR-188-5p	SMAD4
hsa-miR-671-5p	SMAD4
hsa-miR-486-5p	SMAD4
hsa-miR-125a-3p	SMAD4
hsa-miR-296-5p	SMAD4
FOXO3	SMAD4
SMAD4	FOXO3
ATM	RAD17
hsa-miR-494	RAD17
FOXO3	RAD17
ATM	FANCD2
FANCD2	ATM
hsa-miR-671-5p	ATM
FOXO3	ATM
ATM	FOXO3
FOXO3	FANCD2
FANCD2	FOXO3
hsa-miR-501-3p	NLK
hsa-miR-381	NLK
hsa-miR-92b	NLK
hsa-miR-630	NLK
hsa-miR-125a-3p	NLK
NLK	FOXO3
hsa-miR-494	GBAS
hsa-miR-494	MAPK6
hsa-miR-494	FOXO3
hsa-miR-330-3p	FOXO3
hsa-miR-501-3p	GBAS
hsa-miR-575	GBAS
GBAS	FOXO3
hsa-miR-501-3p	FOXO3
hsa-miR-300	FOXO3
hsa-miR-381	FOXO3
MAPK6	FOXO3
hsa-miR-485-3p	FOXO3
hsa-miR-575	FOXO3
hsa-miR-498	FOXO3
hsa-miR-760	FOXO3
hsa-miR-92b	FOXO3
hsa-miR-483-3p	FOXO3
hsa-miR-1227	FOXO3
hsa-miR-371-5p	FOXO3
hsa-miR-188-5p	FOXO3
hsa-miR-630	FOXO3
hsa-miR-671-5p	FOXO3
hsa-miR-584	FOXO3
hsa-miR-486-5p	FOXO3
hsa-miR-574-5p	FOXO3
hsa-miR-654-3p	FOXO3
hsa-miR-125a-3p	FOXO3
hsa-miR-765	FOXO3
hsa-miR-1224-5p	FOXO3
hsa-miR-296-5p	FOXO3
hsa-miR-345	FOXO3
hsa-miR-483-5p	FOXO3
