# Supplementary material for: A New Method for Discovering Disease-Specific MiRNA-Target Regulatory Networks
Source: PLoS One. 2015 Apr 7;10(4):e0122473. doi: 10.1371/journal.pone.0122473 (PMC4388573; doi:10.1371/journal.pone.0122473)
Supplement: S2 File — This file contains all the discovered regulatory subnetworks. (ZIP) [file pone.0122473.s002.zip › reg_subnetwork_FYN.txt]

CAV1	SNCA
ITCH	CAV1
PTPN11	CAV1
CD44	CAV1
hsa-miR-96	CAV1
hsa-miR-200c	CAV1
FYN	CAV1
TRAF6	SNCA
SNCA	CLTC
NEDD4	SNCA
SNCA	PTK2
SNCA	CTNND1
FYN	SNCA
STAT3	TRAF6
TRAF6	STAT3
STAT3	PTPN11
PTK2	STAT3
NR3C1	STAT3
CD44	STAT3
STAT3	FYN
CTNNB1	PIK3R1
PIK3R1	CBL
CBL	PIK3R1
PIK3R1	PTPN11
PTPN11	PIK3R1
PIK3R1	SYK
SYK	PIK3R1
PTK2	PIK3R1
PIK3R1	SH3KBP1
SH3KBP1	PIK3R1
FYN	PIK3R1
TRAF6	ITCH
SYK	TRAF6
TRAF6	FYN
SH3KBP1	CLTC
FYN	CLTC
NEDD4	RAF1
NR3C1	RAF1
FYN	RAF1
CDH1	CTNNB1
CTNNB1	CDH1
CDH1	NEDD9
NEDD9	CDH1
CDH1	CTNND1
CTNND1	CDH1
FYN	CDH1
CDH1	FYN
ITCH	CBL
ITCH	NEDD9
NEDD9	ITCH
NDFIP2	ITCH
FYN	ITCH
ITCH	FYN
NEDD4	SYK
NEDD4	NDFIP2
NDFIP2	NEDD4
NEDD4	FYN
CTNNB1	CBL
CBL	CTNNB1
PTPN11	CTNNB1
CTNNB1	CTNND1
FYN	CTNNB1
CBL	PTPN11
PTPN11	CBL
CBL	SYK
SYK	CBL
CBL	VAV2
VAV2	CBL
CBL	PTK2
PTK2	CBL
CBL	SH3KBP1
SH3KBP1	CBL
CBL	PRKCQ
PRKCQ	CBL
FYN	CBL
CBL	FYN
PTPN11	PTK2
PTK2	PTPN11
FYN	PTPN11
SYK	VAV2
PTK2	SYK
hsa-miR-96	SYK
FYN	SYK
CD44	VAV2
FYN	VAV2
PTK2	NEDD9
NEDD9	PTK2
PTK2	SH3KBP1
PTK2	FYN
FYN	NR3C1
NEDD9	FYN
FYN	CTNND1
CTNND1	FYN
hsa-miR-96	SH3KBP1
hsa-miR-200c	SH3KBP1
FYN	SH3KBP1
CD44	FYN
hsa-miR-200c	PRKCQ
FYN	PRKCQ
PRKCQ	FYN
NDFIP2	FYN
hsa-miR-96	FYN
hsa-miR-200c	FYN
