# Supplementary material for: A New Method for Discovering Disease-Specific MiRNA-Target Regulatory Networks
Source: PLoS One. 2015 Apr 7;10(4):e0122473. doi: 10.1371/journal.pone.0122473 (PMC4388573; doi:10.1371/journal.pone.0122473)
Supplement: S2 File — This file contains all the discovered regulatory subnetworks. (ZIP) [file pone.0122473.s002.zip › reg_subnetwork_G3BP1.txt]

ESR1	CUL3
ESR1	YWHAZ
ESR1	CAND1
ESR1	G3BP1
CUL3	YWHAZ
CUL3	CAND1
CAND1	CUL3
CUL3	CUL1
CUL1	CUL3
CUL3	ELAVL1
CUL3	G3BP1
CUL1	YWHAZ
CSNK1A1	YWHAZ
PRKAA1	YWHAZ
ITGA4	YWHAZ
YWHAZ	G3BP1
CAND1	CUL1
CUL1	CAND1
CAND1	ELAVL1
hsa-miR-381	CAND1
CAND1	G3BP1
PRKAA1	PA2G4
ITGA4	PA2G4
G3BP1	PA2G4
CUL1	ELAVL1
CUL1	G3BP1
ELAVL1	CSNK1A1
ITGA4	CSNK1A1
CSNK1A1	RIOK2
CSNK1A1	G3BP1
ELAVL1	PRKAA1
hsa-miR-381	ELAVL1
SIRT7	ELAVL1
ELAVL1	G3BP1
hsa-miR-381	PRKAA1
PRKAA1	G3BP1
ITGA4	G3BP1
hsa-miR-381	G3BP1
RIOK2	G3BP1
SIRT7	G3BP1
