# Supplementary material for: A New Method for Discovering Disease-Specific MiRNA-Target Regulatory Networks
Source: PLoS One. 2015 Apr 7;10(4):e0122473. doi: 10.1371/journal.pone.0122473 (PMC4388573; doi:10.1371/journal.pone.0122473)
Supplement: S2 File — This file contains all the discovered regulatory subnetworks. (ZIP) [file pone.0122473.s002.zip › reg_subnetwork_G3BP2.txt]

ESR1	VCP
PTEN	ESR1
ESR1	CUL3
ESR1	YWHAZ
ESR1	CAND1
ESR1	G3BP2
CUL3	VCP
VCP	YWHAZ
VCP	CUL1
ELAVL1	VCP
VCP	SUMO2
SUMO2	VCP
VCP	G3BP2
ELAVL1	PTEN
hsa-miR-494	PTEN
hsa-miR-548c-5p	PTEN
hsa-miR-498	PTEN
hsa-miR-92b	PTEN
hsa-miR-371-5p	PTEN
hsa-miR-486-5p	PTEN
hsa-miR-939	PTEN
PTEN	G3BP2
CUL3	YWHAZ
CUL3	CAND1
CAND1	CUL3
CUL3	CUL1
CUL1	CUL3
CUL3	ELAVL1
hsa-miR-494	CUL3
CUL3	DDX24
SUMO2	CUL3
hsa-miR-92b	CUL3
hsa-miR-371-5p	CUL3
CUL3	G3BP2
CUL1	YWHAZ
SUMO2	YWHAZ
YWHAZ	G3BP2
CAND1	CUL1
CUL1	CAND1
CAND1	ELAVL1
hsa-miR-494	CAND1
CAND1	DDX24
SUMO2	CAND1
CAND1	G3BP2
CUL1	ELAVL1
hsa-miR-494	CUL1
CUL1	G3BP2
ELAVL1	SUMO2
ELAVL1	G3BP2
hsa-miR-494	DDX24
hsa-miR-494	G3BP2
SUMO2	DDX24
G3BP2	DDX24
SUMO2	G3BP2
hsa-miR-92b	RIOK2
RIOK2	G3BP2
hsa-miR-548c-5p	G3BP2
hsa-miR-498	G3BP2
hsa-miR-92b	G3BP2
hsa-miR-371-5p	G3BP2
hsa-miR-486-5p	G3BP2
hsa-miR-939	G3BP2
