# Supplementary material for: A New Method for Discovering Disease-Specific MiRNA-Target Regulatory Networks
Source: PLoS One. 2015 Apr 7;10(4):e0122473. doi: 10.1371/journal.pone.0122473 (PMC4388573; doi:10.1371/journal.pone.0122473)
Supplement: S2 File — This file contains all the discovered regulatory subnetworks. (ZIP) [file pone.0122473.s002.zip › reg_subnetwork_GANAB.txt]

ATF2	H2AFX
ATF2	HSP90B1
ATF2	MAPK8
MAPK8	ATF2
ATF2	CANX
ATF2	GANAB
ESR1	HDAC5
ESR1	XRCC5
ESR1	MYC
ESR1	TRAF6
ESR1	H2AFX
ESR1	HSP90B1
ESR1	GANAB
HDAC5	XRCC5
HDAC5	HSP90B1
HDAC5	CANX
HDAC5	GANAB
MYC	XRCC5
XRCC5	H2AFX
H2AFX	XRCC5
SUMO2	XRCC5
SIRT7	XRCC5
XRCC5	GANAB
MYC	MAPK8
MAPK8	MYC
SUMO2	MYC
MYC	GANAB
TRAF6	CANX
hsa-miR-584	TRAF6
TRAF6	GANAB
H2AFX	HSP90B1
MAPK8	H2AFX
SIRT7	H2AFX
H2AFX	GANAB
SUMO2	HSP90B1
HSP90B1	GANAB
GANAB	MAPK8
SUMO2	CANX
hsa-miR-381	CANX
SIRT7	CANX
CANX	GANAB
SUMO2	GANAB
hsa-miR-381	GANAB
hsa-miR-584	GANAB
SIRT7	GANAB
