# Supplementary material for: A New Method for Discovering Disease-Specific MiRNA-Target Regulatory Networks
Source: PLoS One. 2015 Apr 7;10(4):e0122473. doi: 10.1371/journal.pone.0122473 (PMC4388573; doi:10.1371/journal.pone.0122473)
Supplement: S3 File — This is a csv file containing the complete ranking list related to Table 1. (CSV) [file pone.0122473.s003.csv]

Gene	nr. nodes	RSs	Ds	PMs
EP300	99	1775,47	0,10	0,12
HDAC1	103	1556,63	1,66	0,13
CTNNB1	78	1551,83	3,58	0,10
ESR1	154	1513,10	3,13	0,19
AKT1	89	1500,17	22,61	0,10
AR	69	1491,21	768,47	0,08
SMAD3	100	1464,57	0,68	0,12
SP1	64	1327,98	0,90	0,09
hsa-miR-548c-3p	151	1285,12	-1,00	0,11
BRCA1	142	1260,87	6,49	0,13
MAPK8	38	1232,48	0,91	0,05
JUN	56	1217,10	0,04	0,08
KAT2B	52	1187,84	-1,00	0,06
STAT3	53	1144,44	2,33	0,07
CHUK	39	1143,01	-1,00	0,06
MYC	135	1125,92	6,78	0,15
hsa-miR-494	147	1116,00	-1,00	0,13
SIRT1	62	1084,97	2,10	0,08
RB1	67	1053,97	0,69	0,08
GSK3B	62	1049,51	0,74	0,08
ELAVL1	170	1041,33	-1,00	0,16
CEBPA	31	1016,72	-1,00	0,06
SMAD2	73	1013,14	-1,00	0,10
CBL	41	1009,56	-1,00	0,05
MAPK1	60	1000,33	0,05	0,07
ATF2	48	993,02	-1,00	0,06
PIK3R1	42	974,10	-1,00	0,06
HIF1A	38	971,59	11,01	0,07
NCOA3	67	958,82	5,09	0,09
EGFR	52	949,70	0,44	0,04
YWHAZ	67	935,98	-1,00	0,10
FHL2	20	915,01	-1,00	0,04
NOTCH1	35	914,40	-1,00	0,05
VCP	84	913,05	-1,00	0,10
NCOA6	26	911,16	-1,00	0,04
RXRA	23	904,57	-1,00	0,04
NR4A1	26	902,79	-1,00	0,04
CCND1	30	894,81	1,61	0,05
RAF1	39	886,01	-1,00	0,05
IRS1	22	879,10	-1,00	0,02
SMAD4	57	874,94	-1,00	0,07
CAV1	57	869,89	7,00	0,04
FOS	28	863,02	-1,00	0,04
PPP1CA	43	851,73	-1,00	0,06
VDR	49	850,86	18,95	0,05
PRKDC	64	850,05	-1,00	0,09
NCOR1	47	849,38	3,86	0,06
BTRC	41	845,47	-1,00	0,06
NEDD4	44	842,96	-1,00	0,05
SMAD1	32	820,18	-1,00	0,04
MAPK14	38	817,75	-1,00	0,05
PTPN11	24	809,25	-1,00	0,03
RUNX2	21	788,14	3,39	0,03
HNF4A	26	783,39	-1,00	0,03
SUMO2	167	781,86	-1,00	0,18
hsa-miR-1237	88	779,77	-1,00	0,07
HSPA5	85	774,53	5,40	0,10
NCOA1	42	774,05	-1,00	0,05
PPP1CC	35	773,84	-1,00	0,05
CUL1	93	771,80	-1,00	0,13
hsa-miR-491-5p	42	768,86	-1,00	0,04
CDKN1A	54	767,08	4,72	0,06
MDM4	25	764,51	-1,00	0,03
FOXO3	56	755,42	4,05	0,07
YWHAQ	74	742,38	-1,00	0,10
RUNX1	30	738,92	-1,00	0,04
PIAS1	29	733,23	-1,00	0,05
EPAS1	28	732,98	-1,00	0,04
PIAS2	17	716,59	-1,00	0,03
CREB1	30	707,02	-1,00	0,05
DDX5	45	706,70	-1,00	0,09
hsa-miR-1238	33	704,23	-1,00	0,03
hsa-miR-371-5p	65	696,89	-1,00	0,06
FYN	26	694,73	-1,00	0,02
E2F1	51	691,11	4,86	0,05
IQGAP1	27	688,42	-1,00	0,04
YWHAE	59	686,24	-1,00	0,08
TGFBR1	35	685,47	-1,00	0,04
SMARCC1	31	674,89	-1,00	0,06
NR3C1	50	670,82	-1,00	0,06
hsa-miR-92b	55	669,52	-1,00	0,05
ERBB2IP	25	664,41	-1,00	0,03
hsa-miR-665	30	660,96	-1,00	0,02
hsa-miR-622	44	659,58	-1,00	0,04
PTK2	24	657,25	0,75	0,02
CHEK1	24	655,36	-1,00	0,03
CDC27	20	653,64	-1,00	0,03
TUBB	50	644,40	-1,00	0,08
FOXO1	11	641,36	2,58	0,02
CDC37	22	640,16	-1,00	0,02
CALM1	67	638,26	-1,00	0,08
CUL3	144	635,33	-1,00	0,18
HNRNPK	56	632,05	-1,00	0,10
SIN3A	42	631,80	-1,00	0,05
MEN1	15	629,84	-1,00	0,03
DDB1	38	626,69	-1,00	0,06
SNCA	25	622,55	-1,00	0,03
SMURF1	51	617,95	-1,00	0,07
HDAC5	75	609,77	-1,00	0,10
TLE1	16	607,93	-1,00	0,02
CDH1	43	607,64	10,46	0,04
hsa-miR-513b	70	607,51	-1,00	0,07
UBE2D1	39	607,50	-1,00	0,05
DNMT1	32	606,84	-1,00	0,04
hsa-miR-141	25	606,63	-1,00	0,01
TRAF6	57	602,36	-1,00	0,06
KLF5	18	600,21	-1,00	0,03
NUP153	16	599,21	-1,00	0,04
ITCH	44	597,65	-1,00	0,05
TCF3	26	596,99	-1,00	0,03
CDKN2A	29	596,36	0,02	0,04
PPARGC1A	23	594,67	-1,00	0,03
CCNE1	32	592,52	-1,00	0,04
hsa-miR-671-5p	54	590,90	-1,00	0,06
PRKCA	18	590,59	0,34	0,02
ATM	35	589,08	0,37	0,04
VHL	46	588,80	-1,00	0,07
PPP2R4	17	587,49	-1,00	0,02
AHR	17	584,39	-1,00	0,03
TP73	28	581,09	-1,00	0,03
SMURF2	21	576,84	-1,00	0,02
SYK	19	573,11	-1,00	0,02
CD44	17	572,29	0,99	0,02
YWHAB	46	572,26	-1,00	0,07
MAPK9	12	567,89	-1,00	0,02
TSC1	14	563,84	-1,00	0,02
hsa-miR-584	34	562,59	-1,00	0,04
EEF1A1	53	562,09	2,11	0,08
CDK6	27	559,43	-1,00	0,03
NCOA2	31	557,15	5,39	0,04
DDX17	38	554,63	-1,00	0,08
HDAC9	19	553,97	-1,00	0,03
CCNA2	29	553,77	-1,00	0,03
H2AFX	47	551,02	-1,00	0,06
hsa-miR-93	39	550,76	-1,00	0,02
PAX6	10	550,59	-1,00	0,01
SPTBN1	22	548,14	-1,00	0,04
EZH2	36	544,18	24,88	0,03
TBL1XR1	13	543,14	-1,00	0,03
FBXW7	23	542,08	-1,00	0,03
PGR	30	537,00	0,59	0,04
CTNND1	19	532,27	-1,00	0,03
DHX9	42	530,94	-1,00	0,08
XRCC5	43	527,49	-1,00	0,07
ESR2	33	527,36	11,40	0,04
MAP2K4	24	526,32	-1,00	0,02
CRK	28	525,48	-1,00	0,03
PTEN	47	523,22	59,67	0,05
ATP1A1	15	522,45	-1,00	0,02
XPO1	32	516,16	-1,00	0,05
RBBP4	49	512,68	-1,00	0,07
BCL2	19	506,84	3,17	0,03
RBL1	24	506,06	-1,00	0,04
HTT	23	505,84	-1,00	0,03
CDKN1B	32	502,62	9,34	0,04
TCF4	16	502,53	-1,00	0,02
hsa-miR-182	29	499,46	-1,00	0,02
MAP3K1	22	495,93	-1,00	0,03
LMNA	39	495,87	-1,00	0,05
MED1	32	494,57	-1,00	0,04
USP9X	40	491,05	-1,00	0,05
hsa-miR-648	15	482,72	-1,00	0,02
SMARCA5	31	479,41	-1,00	0,05
ARNTL	11	478,51	-1,00	0,02
PEBP1	10	478,13	6,46	0,01
TGFBR2	23	476,87	-1,00	0,02
PDGFRB	14	476,53	-1,00	0,01
KPNB1	35	475,73	-1,00	0,06
hsa-miR-936	22	473,60	-1,00	0,03
MAP3K7	22	471,85	-1,00	0,02
CLTC	39	469,93	-1,00	0,06
NFYA	12	467,80	-1,00	0,02
hsa-miR-106b	29	467,64	-1,00	0,01
RANBP9	17	465,83	-1,00	0,03
NBN	22	460,15	-1,00	0,03
SF3B1	32	459,70	-1,00	0,06
JAK1	11	459,25	-1,00	0,01
UBE2L3	28	458,42	-1,00	0,04
SMARCE1	20	455,45	-1,00	0,04
BRCA2	35	455,41	9,31	0,03
HNRNPA2B1	35	454,15	-1,00	0,06
CDC25A	19	454,03	-1,00	0,03
ILK	44	453,87	2,34	0,06
TCF12	18	449,91	-1,00	0,03
CDK8	22	449,91	-1,00	0,03
TGIF1	12	446,97	-1,00	0,02
MAPKAPK2	11	446,89	-1,00	0,02
hsa-miR-33b	24	446,09	-1,00	0,02
RANBP2	34	446,06	-1,00	0,05
hsa-miR-498	25	445,14	-1,00	0,03
hsa-miR-630	32	439,78	-1,00	0,04
VAV2	14	438,79	-1,00	0,01
SH3KBP1	28	438,63	-1,00	0,03
RPS6KB1	14	437,32	-1,00	0,02
SOCS3	15	434,95	-1,00	0,01
ACTN1	24	434,90	-1,00	0,03
SP3	15	433,17	-1,00	0,03
EWSR1	37	431,54	-1,00	0,06
GTF2B	17	431,03	-1,00	0,02
PSEN1	23	430,06	-1,00	0,03
hsa-miR-153	11	429,40	-1,00	0,01
UBE3A	32	427,83	-1,00	0,04
HNF1A	12	427,79	-1,00	0,02
TF	8	427,70	-1,00	0,01
PAK1	19	423,27	-1,00	0,02
VCL	27	416,60	-1,00	0,04
POLR2E	19	415,66	-1,00	0,03
LRP6	9	413,60	-1,00	0,01
RBL2	26	412,29	-1,00	0,04
NRIP1	22	411,98	-1,00	0,03
JUNB	11	411,17	-1,00	0,02
PA2G4	11	411,00	5,39	0,01
ERBB3	16	410,64	4,43	0,01
hsa-miR-125a-3p	13	408,88	-1,00	0,01
PRKAA1	33	408,84	-1,00	0,05
hsa-miR-188-5p	35	408,04	-1,00	0,05
TP63	29	407,88	3,72	0,03
WHSC1	36	406,59	-1,00	0,05
PPP1CB	20	406,50	-1,00	0,03
hsa-miR-575	29	404,30	-1,00	0,03
NEDD9	12	402,94	-1,00	0,01
ETS1	28	402,00	5,60	0,03
MAPK10	11	401,12	-1,00	0,01
STAT6	14	398,07	-1,00	0,02
USP4	16	396,89	-1,00	0,02
PTPN14	13	392,76	-1,00	0,02
DDX3X	36	392,26	-1,00	0,07
TCP1	27	391,60	-1,00	0,04
ITGB1	25	387,37	1,14	0,03
UBE2D2	29	384,87	-1,00	0,03
PDIA3	26	384,66	-1,00	0,03
TPM1	20	383,91	-1,00	0,03
NFYC	13	380,49	-1,00	0,02
SET	14	379,97	-1,00	0,02
PDGFRA	14	377,75	-1,00	0,01
LRRK2	25	377,67	-1,00	0,03
SETD7	14	377,32	-1,00	0,02
hsa-miR-200c	18	375,83	-1,00	0,01
THRB	18	373,19	-1,00	0,02
MAP2K1	13	372,67	-1,00	0,02
ATXN3	24	372,51	-1,00	0,03
MAPKAP1	10	370,25	-1,00	0,02
MYH9	30	369,59	-1,00	0,04
hsa-miR-629	13	366,77	-1,00	0,01
hsa-miR-20a	24	366,08	-1,00	0,01
USP7	37	365,07	-1,00	0,04
SH2D1A	6	364,66	-1,00	0,00
MED14	18	363,20	-1,00	0,02
DDX1	34	363,09	-1,00	0,06
NFE2L2	12	362,07	-1,00	0,02
DNAJA2	18	360,72	-1,00	0,04
ACACA	18	360,48	-1,00	0,02
VAV3	6	359,73	8,31	0,01
HNRNPD	32	358,93	-1,00	0,06
CCT4	29	358,09	-1,00	0,05
hsa-miR-486-5p	11	357,99	-1,00	0,01
hsa-miR-939	23	357,41	-1,00	0,02
NFYB	12	356,03	-1,00	0,02
APC	27	353,97	1,11	0,03
DAB2IP	9	351,27	19,80	0,01
ETS2	17	350,89	-1,00	0,03
EGR1	8	350,07	7,81	0,01
HUWE1	22	349,88	-1,00	0,03
PSMA5	25	348,27	-1,00	0,05
IGF2BP1	18	347,95	-1,00	0,03
HNRNPC	32	347,60	-1,00	0,07
MDC1	40	346,75	-1,00	0,05
CDT1	16	345,87	-1,00	0,02
NEDD4L	27	345,37	-1,00	0,03
TPM4	13	345,14	-1,00	0,02
UBR5	21	344,62	-1,00	0,03
HSP90B1	26	344,43	-1,00	0,04
GANAB	15	344,25	-1,00	0,03
KDM5B	14	343,57	-1,00	0,03
DNAJA3	15	342,03	-1,00	0,02
ITGA4	58	341,92	-1,00	0,07
TRIM33	31	341,82	-1,00	0,05
hsa-miR-512-3p	15	340,81	-1,00	0,01
ZMYND11	18	340,57	-1,00	0,03
ZEB1	12	340,24	-1,00	0,02
RBBP7	17	339,36	-1,00	0,03
PROX1	8	339,28	-1,00	0,00
HBP1	13	339,15	-1,00	0,02
FKBP5	7	338,93	-1,00	0,01
MED21	26	338,58	-1,00	0,03
CCNC	11	338,39	-1,00	0,01
RICTOR	18	337,36	-1,00	0,03
SF3A1	26	336,03	-1,00	0,05
PKN2	10	335,45	-1,00	0,02
BCCIP	10	335,43	-1,00	0,01
AURKB	21	333,75	-1,00	0,02
NF1	16	333,32	-1,00	0,02
NCOA4	8	330,23	18,50	0,01
hsa-miR-345	26	330,02	-1,00	0,02
MAP3K8	6	328,90	-1,00	0,00
hsa-miR-25	9	328,48	-1,00	0,01
USP8	12	326,93	-1,00	0,01
MARK2	17	326,05	-1,00	0,02
EIF4A1	23	324,06	-1,00	0,05
GTF2F1	17	322,73	-1,00	0,02
hsa-miR-501-3p	25	322,66	-1,00	0,02
RPA1	18	319,60	-1,00	0,02
MET	6	319,22	0,66	0,01
CSNK1A1	39	316,77	-1,00	0,05
MED17	18	316,00	-1,00	0,02
HNRNPF	33	314,73	-1,00	0,07
DAB2	12	314,49	-1,00	0,01
RAB8B	8	312,81	-1,00	0,01
MCM3	20	311,48	-1,00	0,03
TRIB3	6	310,55	-1,00	0,01
FANCA	11	310,25	-1,00	0,01
SIRT7	74	309,81	-1,00	0,08
CUL2	61	309,27	-1,00	0,09
KLF4	10	308,14	-1,00	0,02
RHOA	13	306,47	0,92	0,02
hsa-miR-940	7	306,27	-1,00	0,00
ARHGEF6	9	305,89	-1,00	0,01
NLK	17	305,68	-1,00	0,02
PRDM2	9	305,43	-1,00	0,02
SERPINH1	21	304,98	-1,00	0,03
hsa-miR-7	6	304,63	-1,00	0,00
CSNK2A2	21	300,90	-1,00	0,02
BIRC2	16	300,68	-1,00	0,02
GRK5	22	300,25	-1,00	0,03
MAGI1	5	299,41	-1,00	0,00
PRKCQ	8	298,73	-1,00	0,01
GTF2H1	18	298,63	-1,00	0,02
OXSR1	23	298,15	-1,00	0,03
FASN	17	298,12	10,71	0,03
DHX15	26	297,70	-1,00	0,06
SNX6	15	297,70	-1,00	0,01
CLU	21	297,56	7,80	0,02
hsa-miR-483-3p	11	297,18	-1,00	0,01
NDRG1	26	297,09	9,58	0,03
hsa-miR-744	7	296,51	-1,00	0,01
DNMT3B	29	296,23	-1,00	0,03
RUNX1T1	17	295,47	-1,00	0,02
RCHY1	14	291,87	-1,00	0,01
CAND1	73	291,26	-1,00	0,11
RNF11	23	290,82	-1,00	0,02
CCND2	11	290,00	-1,00	0,01
MORF4L1	17	289,87	-1,00	0,03
TGFB1I1	11	289,64	7,76	0,01
ZFP36L1	8	289,61	-1,00	0,01
hsa-miR-17	19	289,46	-1,00	0,01
STK3	13	289,28	-1,00	0,02
SAP130	13	288,97	-1,00	0,03
RAD50	16	285,65	-1,00	0,03
MTA2	25	285,11	-1,00	0,05
BMI1	20	284,88	1,33	0,03
ILF2	33	284,79	-1,00	0,06
NDFIP2	11	284,58	-1,00	0,01
GNB1	10	284,55	-1,00	0,02
DCUN1D1	45	284,49	-1,00	0,07
RBPJ	9	284,38	-1,00	0,01
RBBP8	13	282,95	-1,00	0,02
CFH	5	281,57	-1,00	0,01
BCAS2	6	280,89	-1,00	0,01
VEZT	5	280,38	-1,00	0,01
ARHGAP29	5	280,19	-1,00	0,01
HNRNPA3	29	279,24	-1,00	0,06
hsa-miR-330-3p	14	278,99	-1,00	0,01
EPS15	19	276,73	-1,00	0,02
UBE2D3	29	276,31	-1,00	0,04
hsa-miR-106a	10	276,10	-1,00	0,00
KDM5A	13	276,04	-1,00	0,02
hsa-miR-1227	5	275,78	-1,00	0,01
PPP2R1B	18	274,01	-1,00	0,02
SUB1	16	272,03	-1,00	0,02
hsa-miR-96	7	270,88	-1,00	0,00
CUL5	66	270,50	-1,00	0,10
hsa-miR-513c	10	269,94	-1,00	0,01
CD81	33	269,68	-1,00	0,04
FANCD2	19	268,60	-1,00	0,03
LDHA	18	268,06	-1,00	0,03
BMPR1A	10	267,51	-1,00	0,01
CANX	20	266,61	-1,00	0,03
GJA1	22	265,89	-1,00	0,02
hsa-miR-30d	9	265,81	-1,00	0,01
HMGB1	15	262,72	-1,00	0,02
ARID4B	11	262,67	-1,00	0,02
MTF2	9	260,13	-1,00	0,02
CAPZB	8	259,74	-1,00	0,02
SVIL	17	259,06	-1,00	0,02
ETV1	7	259,03	22,08	0,01
COPS2	25	254,12	-1,00	0,04
hsa-miR-765	9	252,16	-1,00	0,01
SNX2	11	251,92	-1,00	0,01
SS18	12	251,72	-1,00	0,02
hsa-miR-526b	20	251,69	-1,00	0,02
ID2	14	251,63	-1,00	0,02
BNIP2	4	251,34	-1,00	0,00
hsa-miR-300	7	251,17	-1,00	0,01
UCHL5	24	250,49	-1,00	0,03
SH2B1	5	249,21	-1,00	0,00
ERG	15	247,99	182,95	0,02
NUDT21	24	247,39	-1,00	0,03
TNFRSF1B	8	247,36	-1,00	0,00
H3F3A	23	247,18	-1,00	0,03
ARHGEF7	12	244,75	-1,00	0,01
ATP5C1	8	244,65	-1,00	0,01
hsa-miR-381	48	244,48	-1,00	0,05
HNRNPH1	40	243,84	-1,00	0,07
MCM10	9	243,76	-1,00	0,01
SEC61A1	11	243,46	-1,00	0,01
CYLD	16	243,21	-1,00	0,01
CFTR	27	243,12	-1,00	0,03
ACTN4	14	243,02	-1,00	0,02
TBC1D4	7	242,32	-1,00	0,01
RAD51	22	242,27	-1,00	0,01
PIK3R3	8	241,01	-1,00	0,00
RIOK2	34	239,78	-1,00	0,05
FAF2	16	239,72	-1,00	0,03
MAGED1	11	239,38	-1,00	0,02
RAD23B	16	238,27	-1,00	0,03
PCBP1	23	234,65	-1,00	0,04
SUZ12	19	232,61	-1,00	0,03
hsa-miR-92a	6	231,80	-1,00	0,00
SPOP	16	231,80	-1,00	0,03
MED13	14	230,79	-1,00	0,02
PI4K2B	4	230,76	-1,00	0,00
IL6ST	16	229,70	-1,00	0,02
SLC25A3	15	227,94	-1,00	0,03
MYCBP2	13	227,82	-1,00	0,02
PBK	15	225,07	-1,00	0,02
NMI	7	224,57	-1,00	0,01
DDX24	15	224,11	-1,00	0,03
PPP3CA	10	222,03	-1,00	0,01
hsa-miR-877	5	220,09	-1,00	0,01
KIF5B	19	218,55	-1,00	0,02
FLI1	6	215,98	-1,00	0,01
PTMS	5	214,91	-1,00	0,00
UBE2N	12	214,81	-1,00	0,02
TMPO	12	213,83	-1,00	0,02
RBBP6	10	213,00	-1,00	0,02
hsa-miR-1228	13	211,46	-1,00	0,01
KDR	9	211,34	-1,00	0,01
GTF3C3	9	211,19	-1,00	0,02
LATS1	7	210,02	-1,00	0,01
BMPR2	9	209,91	-1,00	0,01
MYL12A	11	207,54	-1,00	0,02
TRIM13	5	207,48	-1,00	0,00
PCBP2	18	205,02	-1,00	0,04
IGFBP3	11	203,75	27,18	0,00
DDX54	10	202,59	-1,00	0,01
DCC	4	202,11	-1,00	0,00
PRNP	6	201,30	-1,00	0,00
hsa-miR-24	13	199,90	-1,00	0,01
hsa-miR-28-5p	8	199,28	-1,00	0,01
STAU1	18	199,06	-1,00	0,03
PTGS2	9	198,90	4,51	0,01
MYOCD	8	198,87	-1,00	0,01
CAMK2G	8	198,55	-1,00	0,01
MYO6	10	197,91	-1,00	0,01
FANCI	13	195,33	-1,00	0,02
OS9	10	194,94	-1,00	0,01
MCL1	9	193,64	-1,00	0,01
MED4	13	192,90	-1,00	0,01
CUL4B	47	192,58	-1,00	0,07
hsa-miR-760	26	190,91	-1,00	0,03
RAP1GDS1	8	190,79	-1,00	0,01
RECQL5	12	190,59	-1,00	0,01
hsa-miR-370	15	190,46	-1,00	0,02
hsa-miR-199b-5p	7	190,39	-1,00	0,01
hsa-miR-769-5p	6	188,67	-1,00	0,00
RAB1A	13	188,47	-1,00	0,02
hsa-miR-631	6	186,62	-1,00	0,01
RORA	9	186,31	-1,00	0,01
ALDH18A1	12	186,11	-1,00	0,02
hsa-miR-32	3	185,53	-1,00	0,00
SF3B3	33	184,08	-1,00	0,05
ELAC2	6	183,96	36,70	0,01
PGK1	12	183,89	-1,00	0,02
RAB7A	14	183,20	-1,00	0,02
SPAG9	11	182,70	-1,00	0,01
G3BP2	19	181,66	-1,00	0,04
MYBL2	13	181,59	-1,00	0,01
hsa-miR-204	8	181,03	-1,00	0,00
FLOT2	9	180,54	-1,00	0,00
hsa-miR-20b	15	180,14	-1,00	0,01
UHRF1	22	179,61	-1,00	0,02
NKX3-1	15	179,22	92,04	0,01
QARS	17	178,59	-1,00	0,02
BRE	11	178,32	-1,00	0,02
ERC1	7	177,32	-1,00	0,01
CD82	14	176,08	12,97	0,00
hsa-miR-513a-5p	24	174,58	-1,00	0,03
ATXN1	12	174,38	-1,00	0,01
KIAA1598	9	173,97	-1,00	0,01
SMAD9	22	173,61	-1,00	0,02
G3BP1	14	172,85	-1,00	0,03
CTBP2	11	172,05	11,46	0,01
KPNA1	22	170,87	-1,00	0,04
IGF1	5	170,65	12,24	0,00
IBTK	6	163,12	-1,00	0,01
PSAP	16	162,53	6,92	0,02
RAD17	6	162,25	-1,00	0,01
hsa-miR-130a	8	161,26	-1,00	0,01
CFLAR	11	159,53	2,80	0,02
KDM2B	13	159,06	-1,00	0,01
NFATC3	11	159,02	-1,00	0,01
hsa-miR-548c-5p	4	158,20	-1,00	0,00
PPP2R5C	8	156,94	-1,00	0,01
hsa-miR-1224-5p	3	156,26	-1,00	0,00
hsa-miR-483-5p	3	156,26	-1,00	0,00
KPNA4	19	155,45	-1,00	0,03
hsa-miR-423-5p	14	152,33	-1,00	0,02
PTRF	13	152,02	-1,00	0,01
PLAU	7	151,01	4,86	0,01
hsa-miR-134	4	150,66	-1,00	0,00
POLR2C	24	150,59	-1,00	0,03
PRKAG1	7	150,51	-1,00	0,01
PPP6C	11	149,75	-1,00	0,02
PLAA	6	148,54	-1,00	0,01
PPP1R9B	9	145,54	-1,00	0,01
REXO4	5	145,46	-1,00	0,01
hsa-miR-152	11	144,48	-1,00	0,01
CD9	11	143,64	-1,00	0,01
hsa-miR-1225-3p	3	142,88	-1,00	0,00
SEC23A	16	142,13	-1,00	0,03
OPTN	16	142,08	-1,00	0,01
hsa-miR-557	4	140,87	-1,00	0,00
AHCYL1	20	140,80	-1,00	0,02
hsa-miR-224	8	140,24	-1,00	0,01
HR	6	139,50	-1,00	0,01
COL1A1	5	139,18	-1,00	0,00
LAMP2	11	138,83	-1,00	0,02
IPO7	15	138,02	-1,00	0,03
TRPC1	6	137,25	-1,00	0,00
PPP1R2	14	136,75	-1,00	0,02
GNA12	5	136,70	-1,00	0,00
hsa-miR-202	19	136,26	-1,00	0,02
IDE	6	135,83	-1,00	0,00
DNAJC10	15	135,23	-1,00	0,03
PSMA1	19	134,25	-1,00	0,03
RNF115	10	134,24	-1,00	0,02
TNIP1	7	134,01	-1,00	0,00
SGK1	10	133,87	-1,00	0,01
MAPK6	13	132,63	-1,00	0,01
RCOR3	7	132,58	-1,00	0,02
hsa-miR-19b	6	132,54	-1,00	0,00
DARS	16	132,07	-1,00	0,03
NKX2-1	6	131,79	-1,00	0,00
GBAS	13	131,30	-1,00	0,02
MSH3	6	130,87	-1,00	0,01
ETV5	8	130,24	-1,00	0,01
hsa-miR-374b	9	130,01	-1,00	0,00
WDR48	15	127,99	-1,00	0,02
PPP2CB	12	127,88	-1,00	0,01
hsa-miR-874	3	127,62	-1,00	0,00
hsa-miR-125b	6	127,25	-1,00	0,00
EDNRB	5	126,71	-1,00	0,00
AICDA	11	126,61	-1,00	0,01
PDIA6	12	126,02	-1,00	0,02
NOS1	5	125,93	-1,00	0,00
KLF6	7	125,88	22,06	0,00
ATP6V1A	14	125,86	-1,00	0,02
NKD2	4	125,59	-1,00	0,00
TLE4	5	123,83	-1,00	0,01
CAV2	10	123,39	-1,00	0,01
KCNMA1	10	123,39	-1,00	0,01
hsa-miR-495	8	122,78	-1,00	0,01
hsa-miR-654-3p	5	122,37	-1,00	0,00
ITGA6	10	122,17	4,69	0,01
hsa-miR-766	3	121,34	-1,00	0,00
SCP2	7	121,05	-1,00	0,01
ADAM9	3	120,60	-1,00	0,00
hsa-miR-26b	12	120,60	-1,00	0,01
RNF146	7	119,75	-1,00	0,01
FGFR1	7	119,07	-1,00	0,00
PTGIS	3	118,72	-1,00	0,00
KCNN3	4	118,52	-1,00	0,00
hsa-miR-198	3	118,44	-1,00	0,00
hsa-miR-148a	7	118,34	-1,00	0,00
KANK2	5	118,21	-1,00	0,00
CKS1B	6	117,72	-1,00	0,01
RAB11A	15	117,35	-1,00	0,02
HDAC8	9	117,30	-1,00	0,01
NDFIP1	3	116,29	-1,00	0,00
hsa-miR-150	5	115,29	-1,00	0,01
DLC1	8	115,18	6,19	0,00
PRKACB	15	115,02	-1,00	0,02
WWOX	11	114,36	4,97	0,01
GLIPR2	4	114,23	-1,00	0,00
hsa-miR-143	5	113,94	-1,00	0,00
RIF1	10	113,74	-1,00	0,02
DTL	6	113,67	-1,00	0,01
DAZAP1	12	113,65	-1,00	0,03
hsa-miR-186	3	113,46	-1,00	0,00
hsa-miR-199a-5p	4	112,77	-1,00	0,00
USP28	15	111,97	-1,00	0,02
TFDP2	11	110,95	-1,00	0,01
hsa-miR-26a	10	110,94	-1,00	0,01
hsa-let-7a	8	110,60	-1,00	0,00
hsa-let-7d	8	110,60	-1,00	0,00
hsa-let-7e	8	110,60	-1,00	0,00
hsa-let-7f	8	110,60	-1,00	0,00
hsa-let-7g	8	110,60	-1,00	0,00
hsa-miR-98	8	110,60	-1,00	0,00
hsa-miR-145	8	110,08	-1,00	0,00
SOCS2	10	110,04	-1,00	0,01
hsa-miR-374a	6	109,96	-1,00	0,00
hsa-miR-328	3	109,12	-1,00	0,00
FRK	3	108,15	-1,00	0,00
NINL	7	108,02	-1,00	0,01
EIF4A2	9	107,31	-1,00	0,01
GTF2H3	4	107,18	-1,00	0,00
RPAP3	12	106,62	-1,00	0,02
hsa-miR-296-5p	3	106,27	-1,00	0,00
LDLR	7	105,97	-1,00	0,01
TCERG1	18	105,92	-1,00	0,03
COL4A5	7	104,34	-1,00	0,01
TK1	19	103,58	-1,00	0,01
TPT1	5	103,09	-1,00	0,00
MAFF	8	103,04	-1,00	0,00
hsa-miR-1224-3p	3	102,55	-1,00	0,00
hsa-miR-125a-5p	4	101,68	-1,00	0,00
TPX2	9	100,34	-1,00	0,01
RAB14	8	99,11	-1,00	0,01
UBE3C	8	98,98	-1,00	0,01
TTBK2	4	98,46	-1,00	0,00
hsa-miR-425	6	97,55	-1,00	0,00
ZCCHC11	10	97,26	-1,00	0,02
SNX3	10	96,95	-1,00	0,02
RPAP2	14	96,43	-1,00	0,01
CTCFL	6	95,88	-1,00	0,00
hsa-miR-342-5p	3	95,48	-1,00	0,00
CD46	7	95,11	-1,00	0,01
STRN	11	94,67	-1,00	0,01
UBE2W	9	94,56	-1,00	0,01
CNDP2	10	94,02	-1,00	0,01
hsa-miR-574-5p	12	93,63	-1,00	0,01
CLSPN	11	93,42	-1,00	0,01
hsa-miR-218	9	93,29	-1,00	0,01
WIZ	5	92,63	-1,00	0,00
RCN1	10	92,40	-1,00	0,01
GNA13	3	92,17	-1,00	0,00
TARDBP	20	92,16	-1,00	0,04
DMC1	6	91,93	-1,00	0,00
hsa-miR-185	4	91,80	-1,00	0,00
hsa-miR-146a	3	91,57	-1,00	0,00
STRA13	3	91,57	-1,00	0,00
hsa-miR-205	5	91,31	-1,00	0,00
MYLK	4	91,26	-1,00	0,00
MSR1	3	90,64	21,26	0,00
USP39	11	90,09	-1,00	0,02
hsa-miR-659	9	89,84	-1,00	0,01
SPDEF	4	89,62	34,78	0,00
IGF2	5	88,87	1,39	0,00
UBE2K	11	88,64	-1,00	0,02
TNPO3	10	88,28	-1,00	0,01
ID1	4	87,95	11,64	0,00
SPG20	13	86,40	-1,00	0,02
EIF4ENIF1	5	86,30	-1,00	0,00
hsa-miR-132	5	86,03	-1,00	0,00
PDCD4	10	86,01	-1,00	0,01
SP100	8	85,57	-1,00	0,01
CTSB	4	85,20	-1,00	0,00
UBE2J1	8	84,46	-1,00	0,01
CBFB	7	84,06	-1,00	0,01
FOXA1	4	80,67	11,97	0,01
STX7	8	80,65	-1,00	0,01
NDUFS1	7	79,34	-1,00	0,01
ZAK	10	78,83	-1,00	0,01
PIM1	5	78,47	16,42	0,01
hsa-miR-221	3	78,05	-1,00	0,00
GPN1	14	77,78	-1,00	0,02
PDGFC	4	76,58	-1,00	0,00
BRIP1	5	76,16	-1,00	0,00
ARL1	5	75,55	-1,00	0,01
RPL15	18	75,47	-1,00	0,04
PDS5A	6	75,25	-1,00	0,01
PELO	5	72,57	-1,00	0,01
DCN	3	72,02	-1,00	0,00
ZC3HAV1	7	71,01	-1,00	0,01
CPT1A	9	70,85	-1,00	0,01
MKL2	11	69,53	-1,00	0,02
SOD2	3	69,47	6,75	0,00
hsa-miR-16	3	69,11	-1,00	0,00
hsa-miR-195	3	69,11	-1,00	0,00
HIPK3	5	68,87	-1,00	0,00
VPS29	11	68,70	-1,00	0,01
GNB5	6	68,62	-1,00	0,00
HELZ	6	67,94	-1,00	0,01
LPP	11	67,80	-1,00	0,02
CD19	7	66,69	-1,00	0,00
P4HA1	7	66,11	-1,00	0,02
TNPO1	8	65,97	-1,00	0,01
RPP30	6	65,26	-1,00	0,01
ARIH1	6	64,55	-1,00	0,01
hsa-miR-501-5p	7	64,53	-1,00	0,01
hsa-miR-29a	4	64,13	-1,00	0,00
hsa-miR-29b	4	64,13	-1,00	0,00
hsa-miR-29c	4	64,13	-1,00	0,00
MEIS1	5	63,96	-1,00	0,00
FGF1	4	63,74	-1,00	0,00
FGFR4	4	63,74	6,21	0,00
HSPA2	12	63,56	-1,00	0,01
ATP7A	5	63,43	-1,00	0,00
hsa-miR-214	3	63,11	-1,00	0,00
hsa-let-7c	3	63,06	-1,00	0,00
hsa-miR-377	4	62,68	-1,00	0,00
hsa-let-7i	5	62,02	-1,00	0,00
CEPT1	4	62,01	-1,00	0,01
MME	25	61,23	4,85	0,01
TNFSF10	9	60,71	7,20	0,01
CENPO	3	59,17	-1,00	0,00
PGRMC1	8	58,94	-1,00	0,01
LAMB2	3	58,77	-1,00	0,00
KIF1B	6	58,71	-1,00	0,01
VPS35	12	58,49	-1,00	0,01
PTPN3	6	57,91	-1,00	0,01
ITIH5	3	57,05	-1,00	0,00
VDAC2	9	56,50	-1,00	0,01
hsa-miR-23b	3	55,56	-1,00	0,00
RXRG	3	55,56	-1,00	0,00
hsa-miR-223	3	53,39	-1,00	0,00
hsa-miR-485-3p	4	52,85	-1,00	0,01
ATP1B3	3	52,43	-1,00	0,00
PTHLH	3	52,12	7,81	0,00
PPP2R5E	7	51,43	-1,00	0,01
hsa-miR-638	6	51,21	-1,00	0,01
hsa-miR-340	3	50,42	-1,00	0,00
TMF1	5	48,51	-1,00	0,01
ZCCHC8	8	48,44	-1,00	0,01
CYP3A4	3	48,35	6,17	0,00
MGA	5	47,57	-1,00	0,01
USH2A	8	47,43	-1,00	0,00
PPP1R3A	5	47,39	-1,00	0,00
PAWR	13	46,64	31,61	0,01
hsa-miR-484	4	43,93	-1,00	0,00
CTPS2	4	43,48	-1,00	0,00
KATNA1	5	42,73	-1,00	0,01
hsa-miR-101	3	42,53	-1,00	0,00
hsa-miR-21	3	39,77	-1,00	0,00
hsa-miR-363	3	39,74	-1,00	0,00
RNF144A	3	39,33	-1,00	0,00
UTRN	5	38,94	-1,00	0,00
CLUAP1	3	37,72	-1,00	0,00
PDLIM5	7	37,71	-1,00	0,00
PLAUR	5	37,05	1,95	0,00
PAPPA2	3	36,88	-1,00	0,00
ARFGEF2	3	36,64	-1,00	0,00
hsa-miR-193a-3p	3	36,27	-1,00	0,00
hsa-miR-532-3p	3	36,27	-1,00	0,00
ATRX	6	36,14	-1,00	0,01
PPHLN1	5	35,58	-1,00	0,01
LMTK2	4	34,46	21,19	0,00
hsa-miR-27b	3	33,90	-1,00	0,00
ADAM12	5	33,14	-1,00	0,00
SURF4	4	32,04	-1,00	0,00
hsa-miR-627	3	31,98	-1,00	0,00
ALDH3A2	9	31,39	-1,00	0,01
JMJD1C	4	30,69	-1,00	0,00
PSMF1	6	30,47	-1,00	0,01
GSR	7	30,25	-1,00	0,00
CCDC88A	3	29,33	-1,00	0,00
TTC3	5	28,66	-1,00	0,00
SRP9	5	28,24	-1,00	0,00
hsa-miR-181a	4	27,80	-1,00	0,00
NAMPT	5	27,47	-1,00	0,00
PPFIA1	3	26,71	-1,00	0,00
FBXO32	6	25,82	-1,00	0,00
SEPHS1	9	25,40	-1,00	0,01
PIK3C2A	3	23,75	-1,00	0,00
KLHDC2	5	22,81	-1,00	0,01
WDR33	5	22,74	-1,00	0,01
hsa-miR-194	4	22,37	-1,00	0,00
TPD52	13	21,94	9,17	0,01
hsa-miR-181b	3	21,78	-1,00	0,00
PTGFRN	6	21,12	-1,00	0,00
REV1	3	19,53	-1,00	0,00
hsa-miR-10a	3	18,10	-1,00	0,00
SOX13	3	18,10	-1,00	0,00
DLST	3	16,97	-1,00	0,00
ZNF207	3	15,89	-1,00	0,00
ITGAL	6	15,65	-1,00	0,00
BAZ2B	3	14,93	-1,00	0,00
NNT	4	14,60	-1,00	0,00
hsa-miR-183	3	14,59	-1,00	0,00
NDUFA5	5	11,67	-1,00	0,01
BRD2	3	11,22	-1,00	0,00
hsa-miR-616	3	10,49	-1,00	0,00
NUFIP1	3	10,18	-1,00	0,00
RBMS2	5	9,67	-1,00	0,01
MRVI1	7	9,58	-1,00	0,00
SERPINB5	4	9,09	13,11	0,00
ZNF451	3	9,05	-1,00	0,00
UBR2	3	8,67	-1,00	0,00
hsa-miR-362-3p	3	8,51	-1,00	0,00
DENND5A	3	8,16	-1,00	0,00
EHBP1	3	1,62	15,36	0,00
ACPP	1	0,00	35,60	0,00
AMACR	1	0,00	55,89	0,00
CHGA	1	0,00	4,53	0,00
CRISP3	1	0,00	10,82	0,00
CYP19A1	1	0,00	7,02	0,00
CYP1A1	1	0,00	5,31	0,00
CYP1B1	1	0,00	5,58	0,00
CYP24A1	1	0,00	6,77	0,00
DKK3	1	0,00	5,24	0,00
ETV4	1	0,00	5,93	0,00
GNRHR	1	0,00	4,76	0,00
HNF1B	1	0,00	24,44	0,00
HOXB13	1	0,00	29,05	0,00
hsa-let-7b	1	0,00	-1,00	0,00
hsa-miR-1	1	0,00	-1,00	0,00
hsa-miR-107	1	0,00	-1,00	0,00
hsa-miR-10b	1	0,00	-1,00	0,00
hsa-miR-1225-5p	1	0,00	-1,00	0,00
hsa-miR-1229	1	0,00	-1,00	0,00
hsa-miR-128	1	0,00	-1,00	0,00
hsa-miR-129-5p	1	0,00	-1,00	0,00
hsa-miR-130b	1	0,00	-1,00	0,00
hsa-miR-133a	1	0,00	-1,00	0,00
hsa-miR-133b	1	0,00	-1,00	0,00
hsa-miR-135a	1	0,00	-1,00	0,00
hsa-miR-136	1	0,00	-1,00	0,00
hsa-miR-140-3p	1	0,00	-1,00	0,00
hsa-miR-140-5p	1	0,00	-1,00	0,00
hsa-miR-142-5p	1	0,00	-1,00	0,00
hsa-miR-144	1	0,00	-1,00	0,00
hsa-miR-146b-5p	1	0,00	-1,00	0,00
hsa-miR-148b	1	0,00	-1,00	0,00
hsa-miR-149	1	0,00	-1,00	0,00
hsa-miR-151-3p	1	0,00	-1,00	0,00
hsa-miR-151-5p	1	0,00	-1,00	0,00
hsa-miR-155	1	0,00	-1,00	0,00
hsa-miR-15a	1	0,00	-1,00	0,00
hsa-miR-15b	1	0,00	-1,00	0,00
hsa-miR-181c	1	0,00	-1,00	0,00
hsa-miR-181d	1	0,00	-1,00	0,00
hsa-miR-18a	1	0,00	-1,00	0,00
hsa-miR-18b	1	0,00	-1,00	0,00
hsa-miR-192	1	0,00	-1,00	0,00
hsa-miR-193a-5p	1	0,00	-1,00	0,00
hsa-miR-196a	1	0,00	-1,00	0,00
hsa-miR-196b	1	0,00	-1,00	0,00
hsa-miR-197	1	0,00	-1,00	0,00
hsa-miR-199b-3p	1	0,00	-1,00	0,00
hsa-miR-19a	1	0,00	-1,00	0,00
hsa-miR-200a	1	0,00	-1,00	0,00
hsa-miR-200b	1	0,00	-1,00	0,00
hsa-miR-203	1	0,00	-1,00	0,00
hsa-miR-210	1	0,00	-1,00	0,00
hsa-miR-215	1	0,00	-1,00	0,00
hsa-miR-219-5p	1	0,00	-1,00	0,00
hsa-miR-222	1	0,00	-1,00	0,00
hsa-miR-23a	1	0,00	-1,00	0,00
hsa-miR-27a	1	0,00	-1,00	0,00
hsa-miR-28-3p	1	0,00	-1,00	0,00
hsa-miR-299-5p	1	0,00	-1,00	0,00
hsa-miR-301a	1	0,00	-1,00	0,00
hsa-miR-30a	1	0,00	-1,00	0,00
hsa-miR-30b	1	0,00	-1,00	0,00
hsa-miR-30c	1	0,00	-1,00	0,00
hsa-miR-30e	1	0,00	-1,00	0,00
hsa-miR-31	1	0,00	-1,00	0,00
hsa-miR-324-3p	1	0,00	-1,00	0,00
hsa-miR-326	1	0,00	-1,00	0,00
hsa-miR-331-3p	1	0,00	-1,00	0,00
hsa-miR-335	1	0,00	-1,00	0,00
hsa-miR-337-3p	1	0,00	-1,00	0,00
hsa-miR-338-3p	1	0,00	-1,00	0,00
hsa-miR-338-5p	1	0,00	-1,00	0,00
hsa-miR-33a	1	0,00	-1,00	0,00
hsa-miR-342-3p	1	0,00	-1,00	0,00
hsa-miR-34a	1	0,00	-1,00	0,00
hsa-miR-34b	1	0,00	-1,00	0,00
hsa-miR-361-3p	1	0,00	-1,00	0,00
hsa-miR-361-5p	1	0,00	-1,00	0,00
hsa-miR-362-5p	1	0,00	-1,00	0,00
hsa-miR-365	1	0,00	-1,00	0,00
hsa-miR-375	1	0,00	-1,00	0,00
hsa-miR-376a	1	0,00	-1,00	0,00
hsa-miR-376b	1	0,00	-1,00	0,00
hsa-miR-376c	1	0,00	-1,00	0,00
hsa-miR-378	1	0,00	-1,00	0,00
hsa-miR-382	1	0,00	-1,00	0,00
hsa-miR-409-3p	1	0,00	-1,00	0,00
hsa-miR-421	1	0,00	-1,00	0,00
hsa-miR-423-3p	1	0,00	-1,00	0,00
hsa-miR-424	1	0,00	-1,00	0,00
hsa-miR-429	1	0,00	-1,00	0,00
hsa-miR-452	1	0,00	-1,00	0,00
hsa-miR-454	1	0,00	-1,00	0,00
hsa-miR-455-3p	1	0,00	-1,00	0,00
hsa-miR-455-5p	1	0,00	-1,00	0,00
hsa-miR-490-5p	1	0,00	-1,00	0,00
hsa-miR-491-3p	1	0,00	-1,00	0,00
hsa-miR-497	1	0,00	-1,00	0,00
hsa-miR-499-5p	1	0,00	-1,00	0,00
hsa-miR-502-3p	1	0,00	-1,00	0,00
hsa-miR-502-5p	1	0,00	-1,00	0,00
hsa-miR-505	1	0,00	-1,00	0,00
hsa-miR-532-5p	1	0,00	-1,00	0,00
hsa-miR-539	1	0,00	-1,00	0,00
hsa-miR-548d-5p	1	0,00	-1,00	0,00
hsa-miR-551b	1	0,00	-1,00	0,00
hsa-miR-572	1	0,00	-1,00	0,00
hsa-miR-582-3p	1	0,00	-1,00	0,00
hsa-miR-582-5p	1	0,00	-1,00	0,00
hsa-miR-590-5p	1	0,00	-1,00	0,00
hsa-miR-595	1	0,00	-1,00	0,00
hsa-miR-598	1	0,00	-1,00	0,00
hsa-miR-601	1	0,00	-1,00	0,00
hsa-miR-602	1	0,00	-1,00	0,00
hsa-miR-605	1	0,00	-1,00	0,00
hsa-miR-610	1	0,00	-1,00	0,00
hsa-miR-623	1	0,00	-1,00	0,00
hsa-miR-625	1	0,00	-1,00	0,00
hsa-miR-636	1	0,00	-1,00	0,00
hsa-miR-647	1	0,00	-1,00	0,00
hsa-miR-650	1	0,00	-1,00	0,00
hsa-miR-663	1	0,00	-1,00	0,00
hsa-miR-769-3p	1	0,00	-1,00	0,00
hsa-miR-770-5p	1	0,00	-1,00	0,00
hsa-miR-885-5p	1	0,00	-1,00	0,00
hsa-miR-892b	1	0,00	-1,00	0,00
hsa-miR-933	1	0,00	-1,00	0,00
HSD3B1	1	0,00	6,12	0,00
IGFBP2	1	0,00	7,87	0,00
JAZF1	1	0,00	14,85	0,00
KLK10	1	0,00	15,95	0,00
KLK11	1	0,00	14,90	0,00
KLK15	1	0,00	16,72	0,00
KLK2	1	0,00	44,06	0,00
KLK3	1	0,00	320,51	0,00
KLK5	1	0,00	7,27	0,00
MSMB	1	0,00	70,14	0,00
PSCA	1	0,00	90,69	0,00
RNASEL	1	0,00	58,72	0,00
SLC22A3	1	0,00	17,14	0,00
SLC45A3	1	0,00	19,86	0,00
SRD5A1	1	0,00	13,56	0,00
SRD5A2	1	0,00	79,95	0,00
TMPRSS2	1	0,00	106,48	0,00
TRPM8	1	0,00	10,54	0,00
TRPV6	1	0,00	8,87	0,00
UGT2B15	1	0,00	15,80	0,00
UGT2B17	1	0,00	19,00	0,00
